# Supplementary material for: Conservation of Affinity Rather Than Sequence Underlies a Dynamic Evolution of the Motif-Mediated p53/MDM2 Interaction in Ray-Finned Fishes
Source: Mol Biol Evol. 2024 Feb 1;41(2):msae018. doi: 10.1093/molbev/msae018 (PMC10901556; doi:10.1093/molbev/msae018)
Supplement: msae018_Supplementary_Data [file msae018_supplementary_data.zip]

Archive with 9 entries (9 files):
- Supplementary Spreadsheet 5 p53 and MDM2 SWIB sequences.xlsx
- Supplementary Spreadsheet 6 Kd calculations for fluorescence polarization displacement experiments.xlsx
- Supplementary text file 1 posterior probabilities p53TAD.txt
- Supplementary text file 2 posterior probabilities MDM2 SWIB.txt
- Mihalic_et_al_Supplementary_Information_v6.pdf
- Supplementary Spreadsheet 1 MEGA p53TAD.xlsx
- Supplementary Spreadsheet 2 MEGA MDM2.xlsx
- Supplementary Spreadsheet 3 Reconstructed p53TAD ML and AltAll.xlsx
- Supplementary Spreadsheet 4 Reconstructed MDM2 SWIB ML and AltAll.xlsx
