# Supplementary material for: Conservation of Affinity Rather Than Sequence Underlies a Dynamic Evolution of the Motif-Mediated p53/MDM2 Interaction in Ray-Finned Fishes
Source: Mol Biol Evol. 2024 Feb 1;41(2):msae018. doi: 10.1093/molbev/msae018 (PMC10901556; doi:10.1093/molbev/msae018)
Supplement: msae018_Supplementary_Data [file msae018_supplementary_data.zip › Supplementary Spreadsheet 5 p53 and MDM2 SWIB sequences.xlsx]

## Sheet: Sheet1
Species		English name		Construct name				Sequence
Homo sapiens		Human		p53TAD short				SQETFSDLWKLLP
				p53TAD short P27A				ETFSDLWKLLAENNVL
				p53TAD full				GPMGMEEPQSDPSVEPPLSQETFSDLWKLLPENNVLSPLPSQAMDDLMLSPDDIEQWFTEDPGPDEAPRMPEAAPPVAPAPAAPTPAAPAPAPSWPLSSS
				MDM2				GPLGSSQIPASEQETLVRPKPLLLKLLKSVGAQKDTYTMKEVLFYLGQYIMTKRLYDEKQQHIVYCSNDLLGDLFGVPSFSVKEHRKIYTMIYRNLVVVNQQESSDSGTSVSEN
Lepisosteus oculatus		Spotted gar		p53TAD short				SQESFQELWNMVI
				p53TAD full				GPMGMADPEPEGLPLSQESFQELWNMVIVLHRAVPPENAQWPDLQSMLYTNELVPNAIDSLYEELEPHVSMPPQPMVSNPDGLAPSSST
				MDM2				GPMGSQINGTDNEKLVKPKTKLHALLQHAGADKDIFTMKEIMFYLGQYIMDKQLYDKKQQHIVHCTNDLLGDVLGVNSFSVKEPRNLYALISKNLIAVKNEVYEDSQTAFTEL
Anguilla anguilla		Atlantic eel		p53TAD P1 short				SQESFQELWKMMC
				p53TAD P1 full				GPMGMTEQEAESLPLSQESFQELWKMMCPPATIHEPLSVNDGWHLESLLSETPLQESIDAGVFDLPTTLPPQPSVSAFNGDAALSST
				p53TAD P2 short				SQDETFQALWNTVT
				p53TAD P2 full				GPMGMTEQEGTGALEYSLSQDETFQALWNTVTVPTEDEGWGSLDNQYLVGSPLQDGFDEKLFDVPATPAPPQPSGSALDSGAPPAST
				MDM2				GPMGSQMNAVDSEKLVRPKVELQTLLQHAGASKDIFTLKEVMFYLGQYIMSKQLYDKKQQHIVHCANDALGAVLGVDSFSVKEPRILYAMISKNLTAVKNQDSQSAFTEPRSQ
Clupea harengus		Atlantic herring		p53TAD P1 short				SQGTFDEIWASNF
				p53TAD P1 full				GPMGMNQDEMTELPMSQGTFDEIWASNFVNNLDKTILDDLPPAFSNPSIHTLMDLGPSGVEGFVGLELPLDGSAPTPSSSPGMDCLPPTATT
				p53TAD P2 short				DSPDFEDLWNSIV
				p53TAD P2 full				GPMGMNDQGDSPDFEDLWNSIVPPVADVPWETSYLPESFDEQVFEQLQVSEPYIPTLGGGSPPCSA
				MDM2				GPMGGQISSADNEKLVRPKLPLQTLLQQAGAEKDVFTMKEVMFYLGKYIMRKQLYDQQQQHIVRCGGDELGAVLGVDTFSVKEPRVLFAMITKNLTAVKNPDTTETQSSLLQP
Danio rerio		Zebrafish		p53TAD P2 short				SQEFAELWEKNL
				p53TAD P2 longer				GSQNDSQEFAELWEKNLISIQPPGGGSCWDIINDEEYLPGSFDPN
				p53TAD P2 full				GPMGMAQNDSQEFAELWEKNLISIQPPGGGSCWDIINDEEYLPGSFDPNFFGNVLEEQPQPSTLPPTST*
				p53TAD P2 14-26				DSQEFAELWEKN
				p53TAD P2 12-27				QNDSQEFAELWEKNL
				p53TAD P2 17-32 (Uniprot P79734)				EFAELWEKNLIIQPP
				p53TAD P2 20-35 (Uniprot P79734)				ELWEKNLIIQPPGGG
				p53TAD P2 17-32 (Uniprot G1K2L5)				EFAELWEKNLISIQP
				p53TAD P2 17-32 N26L (Uniprot G1K2L5)				EFAELWEKLLISIQP
				p53TAD P2 17-32 I28A (Uniprot G1K2L5)				EFAELWEKNLASIQP
				p53TAD P2 17-32 S29A (Uniprot G1K2L5)				EFAELWEKNLIAIQP
				p53TAD P2 17-32 I30A (Uniprot G1K2L5)				EFAELWEKNLISAQP
				p53TAD P2 17-32 AAA (Uniprot G1K2L5)				EFAELWEKNLAAAQP
				p53TAD P2 20-35 (Uniprot G1K2L5)				ELWEKNLISIQPPGG
				p53TAD P2 30-44				IQPPGGGSCWDIIND
				p53TAD P2 35-49				GGSCWDIINDEEYLP
				p53TAD P2 41-55				IINDEEYLPGSFDPN
				p53TAD P2 49-63				PGSFDPNFFENVLEE
				MDM2				GPGSQISKVDNEKLVRPKVQLKSLLEDAGADKDVFTMKEVMFYLGKYIMSKELYDKQQQHIVHCGEDPLGAVLGVKSFSVKEPRALFALINRNLVTVKNPESQSTFSEPRSQ
Oncorhynchus kisutch		Coho salmon		p53TAD P1a short				GQCSFQQLWESNM
				p53TAD P1a full				GPMGMEELSPPLGQCSFQQLWESNMTPQGPSIPLVATENWSDLDVSLLPDATLHKVFDEVLFELLEPPVVEPSVSTLDSVPPPAST
				p53TAD P1b short				SQGSFQQLWETNM
				p53TAD P1b full				GPMGMEEQELSFPMSQGSFQQLWETNMSTQGSNIPPFGTGNWSDLDVSLAPVLPEATFHEDFDEGLFELPEPLAVEPLMSPLDSVPPPAST
				p53TAD P2 short				SQESFEDLWKMNL
				p53TAD P2 full				GPMGMADLAENVSLPLSQESFEDLWKMNLNLMAVQPPVTESWVGYDNFMMEAPLQVEFDPSLFEVSATEPAPQPSISTLDTGSPPTST
				MDM2				GPMGSQINTLDNEKLVRPKEKLCVLLQQAGADKDVFTMKEVIFYLGQYIMKKQLYDMQQQHIVHCADDPLGAVLGVDSFSVKEPRVLFAMITQNLLAVKNQESQSVFTEPRGQ
Channa argus		Northern snakehead		p53TAD P1 short				SQDSFRELWESVV
				p53TAD P1 full				GPMGMMEEQGFESLPLSQDSFRELWESVVTPSISTIPPAPEVPQDTMYMMLMNDQVLADGFDEKLFELPPESSTKDGVVPPSST
				MDM2				GPMGNTNPSDDNTLVRPKVEFHSLLQHAGATKDVLTMKEVMFYLGQYIIQKQLYDQKQQHIVHCAQDALGQVLGVDSFSCKEPRVLFGMITKNLVAVRSPESPPSLGEPNSNN
Maylandia zebra		Zebra mbuna		p53TAD P1 short				SQDSFKELWDQLP
				p53TAD P1 full				GPMGMAEQGFEDLQLSQNLPFSQDSFKELWDQLPVAESLSVSLDTISAVNSSTTGHDETWRPDGTMDMFQLINDQQLAEHFDEKLFELPNDALPKDGVTPPAST
				MDM2				GPMGNTWTTEDDNKLVRPKVEFCSLLQHAGATKDVFTMKEVMFYLGQYIIQKQLYDQKQQHIVHCAQDALGRVLGVDSFSVKEPRVLFAMITKNLVAVSSPESTTSLSEPHSS
Takifugu rubripes		Japanese puffer		p53TAD P1 short				SQDTFQDLWENVA
				p53TAD P1 full				GPMGMEDEGFSLPLSQDTFQDLWENVAAPSIVTIPTTSLENEQWHQELLMNYPELPFNEELFNLPSEMASKDSANLSTPT
				MDM2				GPMGSTDASDDNKLVRPNVEFHRLLQDAGAIKDVFTMKEVMFYLGQYIIQKQLYDQKQQHIVHCSHDELGRVLGVDSFSVKEPRVLFAMIMKNLVAVKNPESSSQSDSNTDDQ
Actinopterygii		Ray-finned fishes		p53TAD ML				SQESFQDLWNMVT
				p53TAD ML V26L				SQESFQDLWNMLT
				p53TAD AltAll				SQESFQELWNMVA
				MDM2 ML				GPMGSQINATDNEKLVKPKAQLHTLLQHAGADKDIFTMKEVMFYLGQYIMDKQLYDKKQQHIVHCSNDLLGDVLGVHSFSVKEPRVLYAMISKNLIAVKNPDVHSQS*
				MDM2 AltAll				GPMGSQINTVDNEKLVKPKTQLHTLLQCAGAEKDIFTMKEVMFYLGQYIMEKELYDKKQQHIVHCSNDLLGDVLGVHSFSVKEPRVLYAMISKNLIAVKNQEIHCQS*
Teleostei		Teleost		p53TAD ML				SQESFQELWNMVM
				p53TAD V26L				SQESFQELWNMLM
				p53TAD AltAll				SQESFQELWKMIL
				MDM2 ML				GPMGSQINAVDNEKLVRPKVQLHTLLQHAGADKDIFTMKEVMFYLGQYIMSKQLYDKKQQHIVHCANDALGAVLGVDSFSVKEPRVLYAMISKNLIAVKNQESQSQSAFTEPRSQS*
				MDM2 AltAll				GPMGSQINTVDNEKLVRPKVQLQTLLQHAGAEKDIFTMKEVMFYLGQYIMNKQLYDKKQQHIVHCSNDALGAVLGVDSFSVKEPRVLYAMISKNLIAVKNPDSHSQSAFTEPRSQS*
Node 104, last common p53TAD_P1				p53TAD anc P1 ML				SQESFQELWNMVM
				p53TAD anc P1 AltAll				SQESFQELWKMIV
Node 124, last common p53TAD_P2				p53TAD anc P2 ML				SQESFQELWNMVL
				p53TAD anc P2 AltAll				SQDSFQELWNMIM
