# Supplementary material for: Conservation of Affinity Rather Than Sequence Underlies a Dynamic Evolution of the Motif-Mediated p53/MDM2 Interaction in Ray-Finned Fishes
Source: Mol Biol Evol. 2024 Feb 1;41(2):msae018. doi: 10.1093/molbev/msae018 (PMC10901556; doi:10.1093/molbev/msae018)
Supplement: msae018_Supplementary_Data [file msae018_supplementary_data.zip › Supplementary Spreadsheet 6 Kd calculations for fluorescence polarization displacement experiments.xlsx]

## Sheet: L.ocu MDM2-H.sap p53 short
Calculations for Ki from IC50
							IC50 [M] (IT)	IC50 [nM]	Ki		[I] at 50% inhib.
Conc. labeled probe [LT]		15	nM			1	6.337e-06	6337	393.678	nM	5411.3
conc. Prot [PT]		1000	nM			2	5.819e-06	5819	355.992	nM	4893.3
Kd for probe		78	nM			3	5.714e-06	5714	348.354	nM	4788.3
						4				nM
						5				nM
At 0% inhibition						6				nM
						7				nM
[P]		986.1	nM			8				nM
[L]		1.09952	nM			9				nM
[PL]		13.9005	nM			10				nM
									Ki [nM]			Ki [µM]
At 50% inhibition (IC50)					Average				366.008	nM	0.366008	µM
					SEM				14.0095	nM	0.0140095	µM
[P]		67.3459	nM		95% confidence	from			338.549	nM	0.338549	µM
[L]		8.04976	nM			till			393.466	nM	0.393466	µM
[PL]		6.95024	nM					5956.67
[PI]		925.704	nM
[I]		5030.96	nM
[I] alternative		5030.96	nM

## Sheet: L.ocu MDM2-L.ocu p53 short
Calculations for Ki from IC50
							IC50 [M] (IT)	IC50 [nM]	Ki		[I] at 50% inhib.
Conc. labeled probe [LT]		15	nM			1	5.632e-06	5632	342.388	nM	4706.3
conc. Prot [PT]		1000	nM			2	7.11e-06	7110	449.914	nM	6184.3
Kd for probe		78	nM			3	8.735e-06	8735	568.135	nM	7809.3
						4	5.217e-06	5217	312.196	nM	4291.3
						5	6.023e-06	6023	370.834	nM	5097.3
At 0% inhibition						6	4.936e-06	4936	291.753	nM	4010.3
						7				nM
[P]		986.1	nM			8				nM
[L]		1.09952	nM			9				nM
[PL]		13.9005	nM			10				nM
									Ki [nM]			Ki [µM]
At 50% inhibition (IC50)					Average				389.203	nM	0.389203	µM
					SEM				42.2918	nM	0.0422918	µM
[P]		67.3459	nM		95% confidence	from			306.311	nM	0.306311	µM
[L]		8.04976	nM			till			472.095	nM	0.472095	µM
[PL]		6.95024	nM					6275.5
[PI]		925.704	nM
[I]		5349.8	nM
[I] alternative		5349.8	nM

## Sheet: L.ocu MDM2-L.ocu p53 full
Calculations for Ki from IC50
							IC50 [M] (IT)	IC50 [nM]	Ki		[I] at 50% inhib.
Conc. labeled probe [LT]		15	nM			1	2.172e-06	2172	90.6694	nM	1246.3
conc. Prot [PT]		1000	nM			2	2.143e-06	2143	88.5596	nM	1217.3
Kd for probe		78	nM			3	1.955e-06	1955	74.8824	nM	1029.3
						4				nM
						5				nM
At 0% inhibition						6				nM
						7				nM
[P]		986.1	nM			8				nM
[L]		1.09952	nM			9				nM
[PL]		13.9005	nM			10				nM
									Ki [nM]			Ki [µM]
At 50% inhibition (IC50)					Average				84.7038	nM	0.0847038	µM
					SEM				4.94832	nM	0.00494832	µM
[P]		67.3459	nM		95% confidence	from			75.0051	nM	0.0750051	µM
[L]		8.04976	nM			till			94.4025	nM	0.0944025	µM
[PL]		6.95024	nM					2090
[PI]		925.704	nM
[I]		1164.3	nM
[I] alternative		1164.3	nM

## Sheet: A.ang MDM2-H.sap p53 short
Calculations for Ki from IC50
							IC50 [M] (IT)	IC50 [nM]	Ki		[I] at 50% inhib.
Conc. labeled probe [LT]		15	nM			1	5.446e-06	5446	774.673	nM	4595.58
conc. Prot [PT]		1000	nM			2	5.787e-06	5787	832.156	nM	4936.58
Kd for probe		202	nM			3	7.488e-06	7488	1118.89	nM	6637.58
						4				nM
						5				nM
At 0% inhibition						6				nM
						7				nM
[P]		987.547	nM			8				nM
[L]		2.54719	nM			9				nM
[PL]		12.4528	nM			10				nM
									Ki [nM]			Ki [µM]
At 50% inhibition (IC50)					Average				908.574	nM	0.908574	µM
					SEM				106.46	nM	0.10646	µM
[P]		143.354	nM		95% confidence	from			699.912	nM	0.699912	µM
[L]		8.77359	nM			till			1117.24	nM	1.11724	µM
[PL]		6.22641	nM					6240.33
[PI]		850.419	nM
[I]		5389.91	nM
[I] alternative		5389.91	nM

## Sheet: A.ang MDM2-A.ang p53 P1 short
Calculations for Ki from IC50
							IC50 [M] (IT)	IC50 [nM]	Ki		[I] at 50% inhib.
Conc. labeled probe [LT]		15	nM			1	1.828e-06	1828	164.79	nM	977.581
conc. Prot [PT]		1000	nM			2	2.542e-06	2542	285.148	nM	1691.58
Kd for probe		202	nM			3	1.917e-06	1917	179.793	nM	1066.58
						4	1.993e-06	1993	192.604	nM	1142.58
						5	1.958e-06	1958	186.704	nM	1107.58
At 0% inhibition						6	1.59e-06	1590	124.671	nM	739.581
						7				nM
[P]		987.547	nM			8				nM
[L]		2.54719	nM			9				nM
[PL]		12.4528	nM			10				nM
									Ki [nM]			Ki [µM]
At 50% inhibition (IC50)					Average				188.952	nM	0.188952	µM
					SEM				21.6579	nM	0.0216579	µM
[P]		143.354	nM		95% confidence	from			146.502	nM	0.146502	µM
[L]		8.77359	nM			till			231.401	nM	0.231401	µM
[PL]		6.22641	nM					1971.33
[PI]		850.419	nM
[I]		1120.91	nM
[I] alternative		1120.91	nM

## Sheet: A.ang MDM2-A.ang p53 P1 full
Calculations for Ki from IC50
							IC50 [M] (IT)	IC50 [nM]	Ki		[I] at 50% inhib.
Conc. labeled probe [LT]		15	nM			1	2.084e-06	2084	207.944	nM	1233.58
conc. Prot [PT]		1000	nM			2	2.494e-06	2494	277.057	nM	1643.58
Kd for probe		202	nM			3	2.056e-06	2056	203.224	nM	1205.58
						4				nM
						5				nM
At 0% inhibition						6				nM
						7				nM
[P]		987.547	nM			8				nM
[L]		2.54719	nM			9				nM
[PL]		12.4528	nM			10				nM
									Ki [nM]			Ki [µM]
At 50% inhibition (IC50)					Average				229.408	nM	0.229408	µM
					SEM				23.8634	nM	0.0238634	µM
[P]		143.354	nM		95% confidence	from			182.636	nM	0.182636	µM
[L]		8.77359	nM			till			276.18	nM	0.27618	µM
[PL]		6.22641	nM					2211.33
[PI]		850.419	nM
[I]		1360.91	nM
[I] alternative		1360.91	nM

## Sheet: A.ang MDM2-A.ang p53 P2 short 
Calculations for Ki from IC50
							IC50 [M] (IT)	IC50 [nM]	Ki		[I] at 50% inhib.
Conc. labeled probe [LT]		15	nM			1	1.09e-05	10900	1694.05	nM	10049.6
conc. Prot [PT]		1000	nM			2	6.889e-06	6889	1017.92	nM	6038.58
Kd for probe		202	nM			3	8.92e-06	8920	1360.28	nM	8069.58
						4	8.142e-06	8142	1229.14	nM	7291.58
						5	6.212e-06	6212	903.798	nM	5361.58
At 0% inhibition						6	6.074e-06	6074	880.535	nM	5223.58
						7				nM
[P]		987.547	nM			8				nM
[L]		2.54719	nM			9				nM
[PL]		12.4528	nM			10				nM
									Ki [nM]			Ki [µM]
At 50% inhibition (IC50)					Average				1180.95	nM	1.18095	µM
					SEM				127.984	nM	0.127984	µM
[P]		143.354	nM		95% confidence	from			930.105	nM	0.930105	µM
[L]		8.77359	nM			till			1431.8	nM	1.4318	µM
[PL]		6.22641	nM					7856.17
[PI]		850.419	nM
[I]		7005.75	nM
[I] alternative		7005.75	nM

## Sheet: A.ang MDM2-A.ang p53 P2 full 
Calculations for Ki from IC50
							IC50 [M] (IT)	IC50 [nM]	Ki		[I] at 50% inhib.
Conc. labeled probe [LT]		15	nM			1	1.355e-06	1355	85.0568	nM	504.581
conc. Prot [PT]		1000	nM			2	1.085e-06	1085	39.5431	nM	234.581
Kd for probe		202	nM			3	1.241e-06	1241	65.8399	nM	390.581
						4				nM
						5				nM
At 0% inhibition						6				nM
						7				nM
[P]		987.547	nM			8				nM
[L]		2.54719	nM			9				nM
[PL]		12.4528	nM			10				nM
									Ki [nM]			Ki [µM]
At 50% inhibition (IC50)					Average				63.4799	nM	0.0634799	µM
					SEM				13.1916	nM	0.0131916	µM
[P]		143.354	nM		95% confidence	from			37.6245	nM	0.0376245	µM
[L]		8.77359	nM			till			89.3354	nM	0.0893354	µM
[PL]		6.22641	nM					1227
[PI]		850.419	nM
[I]		376.581	nM
[I] alternative		376.581	nM

## Sheet: C.har MDM2-H.sap p53 short
Calculations for Ki from IC50
							IC50 [M] (IT)	IC50 [nM]	Ki		[I] at 50% inhib.
Conc. labeled probe [LT]		15	nM			1	8.879e-06	8879	2313.34	nM	8105.2
conc. Prot [PT]		1000	nM			2	7.185e-06	7185	1829.85	nM	6411.2
Kd for probe		399	nM			3	5.178e-06	5178	1257.02	nM	4404.2
						4				nM
						5				nM
At 0% inhibition						6				nM
						7				nM
[P]		989.311	nM			8				nM
[L]		4.31099	nM			9				nM
[PL]		10.689	nM			10				nM
									Ki [nM]			Ki [µM]
At 50% inhibition (IC50)					Average				1800.07	nM	1.80007	µM
					SEM				305.296	nM	0.305296	µM
[P]		220.854	nM		95% confidence	from			1201.69	nM	1.20169	µM
[L]		9.6555	nM			till			2398.45	nM	2.39845	µM
[PL]		5.3445	nM					7080.67
[PI]		773.801	nM
[I]		6306.87	nM
[I] alternative		6306.87	nM

## Sheet: C.har MDM2-C.har p53 P1 short 
Calculations for Ki from IC50
							IC50 [M] (IT)	IC50 [nM]	Ki		[I] at 50% inhib.
Conc. labeled probe [LT]		15	nM			1	1.037e-05	10370	2738.89	nM	9596.2
conc. Prot [PT]		1000	nM			2	9.507e-06	9507	2492.58	nM	8733.2
Kd for probe		399	nM			3	1.375e-05	13750	3703.6	nM	12976.2
						4	9.795e-06	9795	2574.78	nM	9021.2
						5	8.363e-06	8363	2166.07	nM	7589.2
At 0% inhibition						6	8.851e-06	8851	2305.35	nM	8077.2
						7				nM
[P]		989.311	nM			8				nM
[L]		4.31099	nM			9				nM
[PL]		10.689	nM			10				nM
									Ki [nM]			Ki [µM]
At 50% inhibition (IC50)					Average				2663.55	nM	2.66355	µM
					SEM				223.628	nM	0.223628	µM
[P]		220.854	nM		95% confidence	from			2225.24	nM	2.22524	µM
[L]		9.6555	nM			till			3101.86	nM	3.10186	µM
[PL]		5.3445	nM					10106
[PI]		773.801	nM
[I]		9332.2	nM
[I] alternative		9332.2	nM

[truncated: 74 more sheets: C.har MDM2-C.har p53 P1 full, C.har MDM2-C.har p53 P2 short, C.har MDM2-C.har p53 P2 full, C.arg MDM2-H.sap p53 short, C.arg MDM2-C.arg p53 P1 short, C.arg MDM2-C.arg p53 P1 full, M.zeb MDM2-H.sap p53 short, M.zeb MDM2-M.zeb p53 P1 short, M.zeb MDM2-M.zeb p53 P1 full, T.rub MDM2-H.sap p53 short, T.rub MDM2-T.rub p53 P1 short, T.rub MDM2-T.rub p53 P1 full, O.kis MDM2-H.sap p53 short, O.kis MDM2-O.kis p53 P1a short, O.kis MDM2-O.kis p53 P1a full, O.kis MDM2-O.kis p53 P1b short, O.kis MDM2-O.kis p53 P1b full, O.kis MDM2-O.kis p53 P2 short, O.kis MDM2-O.kis p53 P2 full, D.rer MDM2-H.sap p53 short …]
