# Supplementary material for: Conservation of Affinity Rather Than Sequence Underlies a Dynamic Evolution of the Motif-Mediated p53/MDM2 Interaction in Ray-Finned Fishes
Source: Mol Biol Evol. 2024 Feb 1;41(2):msae018. doi: 10.1093/molbev/msae018 (PMC10901556; doi:10.1093/molbev/msae018)
Supplement: msae018_Supplementary_Data [file msae018_supplementary_data.zip › Supplementary text file 1 posterior probabilities p53TAD.txt]

>Node 66
1	0	0	0	0	0	0	0	0	0	0	0	0	0	0	0	0	0	0	0	0
2	0	0	0	0	0	0	0	0	0	0	0	0	0	0	0	0	0	0	0	0
3	0	0	0	0	0	0	0	0	0	0	1	0	0	0	0	0	0	0	0	0
4	0.27	0	0.03	0.18	0	0.01	0	0	0.01	0	0	0.01	0	0.01	0	0.03	0.45	0	0	0
5	0	0	0.7	0.3	0	0	0	0	0	0	0	0	0	0	0	0	0	0	0	0
6	0	0	0	0	0	0	0	0	0	0	0	0	0.99	0	0	0	0	0	0	0
7	0.05	0	0.02	0.05	0.01	0.03	0.01	0.08	0.04	0.14	0.23	0.02	0.02	0.07	0.03	0.03	0.06	0.1	0	0
8	0.03	0	0	0	0	0	0	0	0	0	0	0.01	0.02	0	0	0.88	0.03	0	0	0
9	0	0	0.49	0.5	0	0	0	0	0	0	0	0	0	0	0	0	0	0	0	0
10	0.11	0	0.01	0.01	0	0.04	0	0	0	0	0	0.03	0.15	0.01	0.01	0.53	0.08	0	0	0
11	0.13	0.01	0.02	0.02	0.01	0.31	0	0.02	0.01	0.07	0.01	0.03	0.04	0.01	0.02	0.19	0.05	0.05	0	0
12	0.04	0	0.01	0.03	0.01	0.01	0	0.11	0.01	0.42	0.05	0.01	0.01	0.02	0.01	0.02	0.02	0.2	0	0
13	0.01	0	0.1	0.84	0	0.01	0	0	0.01	0	0	0.01	0	0.02	0	0	0	0	0	0
14	0.01	0	0.1	0.84	0	0.01	0	0	0.01	0	0	0.01	0	0.02	0	0	0	0	0	0
15	0.01	0	0.1	0.84	0	0.01	0	0	0.01	0	0	0.01	0	0.02	0	0	0	0	0	0
16	0.01	0	0.1	0.84	0	0.01	0	0	0.01	0	0	0.01	0	0.02	0	0	0	0	0	0
17	0.01	0	0.1	0.84	0	0.01	0	0	0.01	0	0	0.01	0	0.02	0	0	0	0	0	0
18	0.01	0	0.1	0.84	0	0.01	0	0	0.01	0	0	0.01	0	0.02	0	0	0	0	0	0
19	0.01	0	0.1	0.84	0	0.01	0	0	0.01	0	0	0.01	0	0.02	0	0	0	0	0	0
20	0.01	0	0.1	0.84	0	0.01	0	0	0.01	0	0	0.01	0	0.02	0	0	0	0	0	0
21	0.01	0	0.1	0.84	0	0.01	0	0	0.01	0	0	0.01	0	0.02	0	0	0	0	0	0
22	0.01	0	0.1	0.84	0	0.01	0	0	0.01	0	0	0.01	0	0.02	0	0	0	0	0	0
23	0.01	0	0.1	0.84	0	0.01	0	0	0.01	0	0	0.01	0	0.02	0	0	0	0	0	0
24	0.01	0	0.1	0.84	0	0.01	0	0	0.01	0	0	0.01	0	0.02	0	0	0	0	0	0
25	0.01	0	0.1	0.84	0	0.01	0	0	0.01	0	0	0.01	0	0.02	0	0	0	0	0	0
26	0	0	0	0	0	0	0	0	0	0	0	0	1	0	0	0	0	0	0	0
27	0	0	0	0	0	0	0	0	0	1	0	0	0	0	0	0	0	0	0	0
28	0	0	0	0	0	0	0	0	0	0	0	0	0	0	0	1	0	0	0	0
29	0	0	0	0	0	0	0	0	0	0	0	0	0	1	0	0	0	0	0	0
30	0	0	0	1	0	0	0	0	0	0	0	0	0	0	0	0	0	0	0	0
31	0	0	0	1	0	0	0	0	0	0	0	0	0	0	0	0	0	0	0	0
32	0	0	0	0	0	0	0	0	0	0	0	0	0	0	0	0.83	0.16	0	0	0
33	0	0	0	0	1	0	0	0	0	0	0	0	0	0	0	0	0	0	0	0
34	0.5	0	0.01	0.02	0	0.07	0	0	0.01	0	0	0.01	0.03	0.06	0.01	0.24	0.04	0	0	0
35	0	0	0.93	0.07	0	0	0	0	0	0	0	0	0	0	0	0	0	0	0	0
36	0	0	0	0	0	0	0	0	0	1	0	0	0	0	0	0	0	0	0	0
37	0	0	0	0	0	0	0	0	0	0	0	0	0	0	0	0	0	0	1	0
38	0	0	0	0	0	0	0	0	0.02	0	0	0.97	0	0	0	0	0	0	0	0
39	0	0	0	0	0	0	0	0.02	0	0.82	0.15	0	0	0	0	0	0	0.01	0	0
40	0	0	0	0	0	0	0	0.01	0	0.97	0	0	0	0	0	0	0	0.02	0	0
41	0.06	0	0	0	0	0.01	0	0	0	0.01	0	0.01	0.78	0.01	0	0.06	0.04	0.01	0	0
42	0.09	0	0.01	0.01	0	0	0	0.07	0	0.01	0.01	0.02	0	0	0	0.06	0.65	0.06	0	0
43	0.02	0	0	0	0	0	0	0	0	0	0	0.03	0.34	0	0	0.59	0.02	0	0	0
44	0.05	0	0.07	0.03	0	0.01	0.04	0.03	0.04	0.03	0.1	0.26	0.03	0.03	0.02	0.1	0.12	0.03	0	0
45	0.15	0.01	0.01	0.01	0.01	0.03	0.01	0.09	0.01	0.06	0.02	0.04	0.04	0.02	0.02	0.2	0.13	0.14	0	0
46	0.04	0.01	0.06	0.03	0.01	0.03	0.05	0.02	0.11	0.02	0.01	0.33	0.02	0.03	0.06	0.1	0.05	0.01	0	0.02
47	0.06	0	0.07	0.02	0	0.04	0.01	0.01	0.03	0	0	0.49	0.01	0.01	0.01	0.15	0.07	0.01	0	0
48	0.03	0	0	0.01	0.01	0	0	0.15	0	0.19	0.04	0	0	0	0	0.01	0.02	0.53	0	0
49	0.03	0	0.55	0.13	0	0.03	0	0	0.01	0	0	0.11	0	0.01	0	0.11	0.02	0	0	0
50	0.01	0	0	0	0	0	0	0.01	0	0.79	0.01	0	0.12	0	0	0.01	0.01	0.01	0	0
51	0.01	0	0	0	0	0	0	0.01	0	0.79	0.01	0	0.12	0	0	0.01	0.01	0.01	0	0
52	0.01	0	0	0	0	0	0	0.01	0	0.79	0.01	0	0.12	0	0	0.01	0.01	0.01	0	0
53	0.01	0	0	0	0	0	0	0.01	0	0.79	0.01	0	0.12	0	0	0.01	0.01	0.01	0	0
54	0.01	0	0	0	0	0	0	0.01	0	0.79	0.01	0	0.12	0	0	0.01	0.01	0.01	0	0
55	0.01	0	0	0	0	0	0	0.01	0	0.79	0.01	0	0.12	0	0	0.01	0.01	0.01	0	0
56	0	0	0	0	0	0	0	0.01	0	0.97	0.01	0	0	0	0	0	0	0.01	0	0
57	0	0	0	0	0	0	0	0	0	0	0	0	1	0	0	0	0	0	0	0
58	0.05	0	0.16	0.42	0	0.06	0.01	0	0.03	0	0	0.07	0.01	0.05	0.02	0.08	0.02	0	0	0
59	0.05	0	0.16	0.42	0	0.06	0.01	0	0.03	0	0	0.07	0.01	0.05	0.02	0.08	0.02	0	0	0
60	0.05	0	0.16	0.42	0	0.06	0.01	0	0.03	0	0	0.07	0.01	0.05	0.02	0.08	0.02	0	0	0
61	0.05	0	0.16	0.42	0	0.06	0.01	0	0.03	0	0	0.07	0.01	0.05	0.02	0.08	0.02	0	0	0
62	0.05	0	0.16	0.42	0	0.06	0.01	0	0.03	0	0	0.07	0.01	0.05	0.02	0.08	0.02	0	0	0
63	0.05	0	0.16	0.42	0	0.06	0.01	0	0.03	0	0	0.07	0.01	0.05	0.02	0.08	0.02	0	0	0
64	0.05	0	0.16	0.42	0	0.06	0.01	0	0.03	0	0	0.07	0.01	0.05	0.02	0.08	0.02	0	0	0
65	0.02	0	0.13	0.75	0	0.01	0	0	0.01	0	0	0.01	0.01	0.03	0	0.01	0.01	0	0	0
66	0.15	0.01	0.05	0.05	0	0.11	0.01	0.02	0.03	0.01	0.01	0.06	0.03	0.02	0.03	0.13	0.23	0.03	0	0
67	0	0	0	0	0	0	0	0	0	0	0	0	0	0	0	0	0	0	1	0
68	0.03	0	0.02	0.07	0	0.03	0.04	0	0.07	0.02	0	0.02	0.07	0.51	0.07	0.03	0.02	0.01	0	0
69	0.11	0	0.23	0.35	0	0.04	0.01	0	0.03	0	0	0.05	0.01	0.08	0.01	0.04	0.03	0.01	0	0
70	0.15	0	0.17	0.23	0	0.04	0.01	0	0.03	0	0	0.16	0.01	0.02	0.01	0.1	0.05	0.01	0	0
71	0.05	0	0.02	0.02	0.01	0.01	0	0.08	0.01	0.37	0.19	0.01	0.01	0.02	0.01	0.03	0.04	0.12	0	0
72	0	0	0.83	0.09	0	0	0	0	0	0	0	0.06	0	0	0	0.01	0	0	0	0
73	0	0	0.81	0.18	0	0	0	0	0	0	0	0.01	0	0	0	0	0	0	0	0
74	0.01	0	0	0	0.05	0	0	0.04	0	0.78	0.04	0	0.01	0	0	0.01	0.01	0.04	0	0
75	0	0	0	0	0.01	0	0	0.04	0.01	0.56	0.28	0	0	0.01	0.04	0.01	0.01	0.03	0	0
76	0	0	0	0	0.01	0	0	0.1	0	0.81	0.03	0	0	0	0	0	0	0.05	0	0
77	0	0	0	0	0.01	0	0	0.1	0	0.81	0.03	0	0	0	0	0	0	0.05	0	0
78	0.06	0.01	0	0	0.06	0.01	0.01	0.01	0	0.08	0.01	0.01	0.41	0.01	0.01	0.21	0.05	0.02	0	0.02
79	0.12	0	0.01	0.02	0	0.46	0	0	0.01	0.01	0	0.02	0.17	0.01	0.02	0.11	0.03	0.01	0	0
80	0	0	0.44	0.53	0	0.01	0	0	0	0	0	0.01	0	0.01	0	0	0	0	0	0
81	0.01	0	0	0	0.01	0	0	0.07	0	0.15	0.66	0	0	0	0	0.01	0.02	0.06	0	0
82	0.04	0	0.23	0.11	0	0.48	0	0	0.01	0	0	0.04	0	0.01	0.01	0.04	0.01	0.01	0	0
83	0.45	0	0.07	0.05	0	0.08	0	0.01	0.01	0	0	0.04	0.02	0.01	0.01	0.1	0.11	0.04	0	0
84	0.01	0	0	0	0	0	0	0.07	0	0.7	0.02	0	0.13	0	0	0.01	0.01	0.04	0	0
85	0.02	0	0.01	0.04	0.01	0.01	0.03	0.02	0.03	0.41	0.02	0.01	0.04	0.26	0.03	0.02	0.01	0.03	0	0
86	0.01	0	0.07	0.22	0	0.01	0.05	0	0.09	0	0	0.03	0.01	0.45	0.05	0.01	0.01	0	0	0
87	0.16	0	0.04	0.06	0	0.13	0.01	0.02	0.03	0.01	0.01	0.05	0.03	0.05	0.04	0.12	0.21	0.03	0	0
88	0	0	0	0	0.01	0	0	0	0	0.01	0.01	0	0	0	0	0	0	0	0.95	0.02
89	0.01	0	0	0	0.06	0	0	0.48	0	0.14	0.04	0	0	0	0	0.02	0.14	0.11	0	0
90	0.17	0	0	0	0	0.02	0	0.1	0	0.01	0.01	0	0	0	0	0.04	0.14	0.5	0	0
91	0.11	0.01	0.07	0.07	0	0.14	0.01	0	0.03	0	0	0.11	0.03	0.02	0.02	0.29	0.08	0.01	0	0
92	0.07	0	0.05	0.02	0	0.09	0	0	0	0	0	0.11	0.01	0	0	0.59	0.04	0	0	0
93	0.02	0	0.23	0.07	0	0.01	0.01	0	0.01	0	0	0.47	0.02	0.01	0	0.15	0.02	0	0	0
94	0.05	0.01	0.01	0.01	0.35	0.01	0.02	0.05	0.01	0.14	0.02	0.02	0.02	0.01	0.01	0.12	0.05	0.05	0	0.06
95	0.02	0	0.01	0.01	0	0.92	0	0	0	0	0	0	0	0	0	0.03	0	0	0	0
96	0.4	0	0	0	0	0.01	0	0	0	0	0	0	0.5	0	0	0.06	0.02	0	0	0
97	0.04	0	0.3	0.28	0.03	0.06	0.02	0.01	0.01	0.02	0	0.06	0.01	0.03	0.01	0.06	0.02	0.02	0	0.02
98	0.01	0	0	0.01	0.04	0	0.01	0.05	0	0.72	0.03	0	0.01	0.01	0	0.01	0.01	0.07	0	0.01
99	0.31	0	0.08	0.3	0	0.04	0	0.01	0.02	0	0	0.02	0.01	0.02	0.01	0.05	0.08	0.02	0	0
100	0.1	0	0.02	0.02	0	0.03	0.01	0	0.01	0.01	0	0.04	0.26	0.02	0.01	0.4	0.06	0.01	0	0
101	0.02	0	0.07	0.39	0	0.04	0.01	0	0.15	0	0	0.02	0.01	0.1	0.13	0.02	0.01	0.01	0	0
102	0	0	0	0	0.09	0	0	0.03	0	0.73	0.11	0	0	0	0	0	0	0.02	0	0
103	0.12	0	0.05	0.15	0	0.03	0.01	0.01	0.02	0.05	0.01	0.03	0.25	0.07	0.02	0.11	0.05	0.02	0	0
104	0.64	0	0.01	0.01	0	0.02	0	0.02	0	0.04	0.01	0.01	0.03	0	0	0.06	0.06	0.07	0	0
105	0.03	0	0.01	0.01	0	0.89	0	0	0	0	0	0	0	0	0.01	0.02	0.01	0.01	0	0
106	0.09	0	0.04	0.09	0.01	0.07	0.01	0.03	0.02	0.22	0.02	0.02	0.13	0.07	0.03	0.07	0.04	0.06	0	0
107	0.69	0	0	0	0	0.01	0	0.01	0	0.01	0	0.01	0.08	0	0	0.08	0.06	0.03	0	0
108	0.3	0	0.02	0.02	0	0.03	0	0	0.01	0	0	0.04	0.02	0.01	0.01	0.37	0.16	0.01	0	0
109	0.43	0	0	0	0	0	0	0	0	0	0	0	0.49	0	0	0.04	0.02	0	0	0
110	0.24	0	0	0	0.01	0	0	0.05	0	0.23	0.02	0	0.21	0	0	0.05	0.06	0.11	0	0
111	0.24	0	0	0	0	0.02	0	0.06	0	0.04	0.01	0.01	0.2	0.01	0	0.09	0.12	0.19	0	0
112	0.05	0	0	0	0	0	0	0	0	0	0	0	0.87	0	0	0.05	0.01	0	0	0
113	0.03	0	0	0	0	0	0	0	0	0	0	0	0.91	0.01	0	0.02	0.01	0	0	0
114	0.06	0	0	0	0	0	0.01	0	0	0	0	0	0.83	0.02	0	0.04	0.02	0	0	0
115	0.17	0	0	0	0	0	0	0	0	0.01	0	0	0.71	0	0	0.05	0.03	0.01	0	0
116	0.09	0	0	0	0	0.01	0	0	0	0.02	0	0	0.74	0.01	0.01	0.05	0.03	0.01	0	0
117	0.01	0	0	0	0	0	0	0	0	0	0	0	0.99	0	0	0	0	0	0	0
118	0.29	0	0	0	0	0	0	0	0	0	0	0	0.65	0	0	0.04	0.01	0	0	0
119	0.03	0	0	0	0	0	0	0	0	0	0	0	0.87	0.01	0	0.05	0.04	0	0	0
120	0.04	0	0	0	0	0	0	0	0	0	0	0	0.28	0	0	0.65	0.02	0	0	0
121	0.04	0	0	0	0	0	0	0	0	0	0	0	0.28	0	0	0.65	0.02	0	0	0
122	0.04	0	0	0	0	0	0	0	0	0	0	0	0.28	0	0	0.65	0.02	0	0	0
123	0.04	0	0	0	0	0	0	0	0	0	0	0	0.28	0	0	0.65	0.02	0	0	0
124	0.04	0	0	0	0	0	0	0	0	0	0	0	0.28	0	0	0.65	0.02	0	0	0
125	0.04	0	0	0	0	0	0	0	0	0	0	0	0.28	0	0	0.65	0.02	0	0	0
126	0.1	0	0.38	0.15	0	0.35	0	0	0	0	0	0.01	0	0	0	0.01	0	0	0	0
127	0.12	0	0.06	0.29	0	0.07	0	0	0.01	0	0	0.02	0.27	0.05	0.01	0.07	0.03	0	0	0
128	0.03	0	0	0	0	0.02	0	0	0	0	0	0.01	0.02	0	0	0.9	0.02	0	0	0
129	0.07	0	0	0	0	0	0	0.32	0	0.01	0.01	0	0	0	0	0	0.01	0.56	0	0
130	0	0	0	0	0	0	0	0	0	0	0	0	1	0	0	0	0	0	0	0
131	0.06	0	0	0	0	0	0	0.11	0	0.11	0.02	0	0.01	0	0	0.1	0.18	0.4	0	0
132	0.2	0	0	0	0	0	0	0	0	0	0	0	0	0	0	0.13	0.67	0	0	0
133	0	0	0	0	0	0	0	0	0	0	0	0	0	0	0	1	0	0	0	0
134	0.03	0	0	0	0	0	0	0	0	0	0	0	0	0	0	0.85	0.12	0	0	0
135	0	0	0	0	0	0	0	0	0	0	0	0	0	0	0	0	0	1	0	0
136	0	0	0	0	0	0	0	0	0	0	0	0	1	0	0	0	0	0	0	0
137	0	0	0	0	0	0	0	0	0	0	0	0	0	0	0	1	0	0	0	0
>Node 67 ACDEFGHIKLMNPQRSTVWY
1	0	0	0	0	0	0	0	0	0	0	0	0	0	0	0	1	0	0	0	0
2	0	0	0	0	0	0	0	0	0	0	0	0	0	0	0	1	0	0	0	0
3	0	0	0	0	0	0	0	0	0	0	1	0	0	0	0	0	0	0	0	0
4	0.31	0	0.03	0.18	0	0.01	0	0	0.01	0	0	0.01	0	0.01	0	0.03	0.42	0	0	0
5	0	0	0.7	0.3	0	0	0	0	0	0	0	0	0	0	0	0	0	0	0	0
6	0.01	0	0	0	0	0	0	0	0	0	0	0	0.97	0.01	0	0.01	0	0	0	0
7	0.06	0	0.03	0.06	0.01	0.04	0.01	0.08	0.03	0.14	0.18	0.02	0.02	0.06	0.03	0.04	0.05	0.12	0	0
8	0.04	0	0	0	0	0.01	0	0	0	0.01	0	0.01	0.03	0	0	0.85	0.04	0	0	0
9	0	0	0.52	0.47	0	0	0	0	0	0	0	0	0	0	0	0	0	0	0	0
10	0.12	0	0.01	0.01	0	0.06	0	0	0.01	0	0	0.04	0.12	0.01	0.01	0.5	0.09	0	0	0
11	0.12	0.01	0.02	0.02	0.01	0.23	0.01	0.03	0.01	0.13	0.02	0.03	0.04	0.01	0.02	0.16	0.06	0.07	0	0
12	0.05	0	0.03	0.08	0.01	0.01	0.01	0.1	0.01	0.35	0.05	0.01	0.02	0.04	0.01	0.02	0.03	0.18	0	0
13	0.05	0	0.03	0.08	0.01	0.01	0.01	0.1	0.01	0.35	0.05	0.01	0.02	0.04	0.01	0.02	0.03	0.18	0	0
14	0.05	0	0.03	0.08	0.01	0.01	0.01	0.1	0.01	0.35	0.05	0.01	0.02	0.04	0.01	0.02	0.03	0.18	0	0
15	0.05	0	0.03	0.08	0.01	0.01	0.01	0.1	0.01	0.35	0.05	0.01	0.02	0.04	0.01	0.02	0.03	0.18	0	0
16	0.05	0	0.03	0.08	0.01	0.01	0.01	0.1	0.01	0.35	0.05	0.01	0.02	0.04	0.01	0.02	0.03	0.18	0	0
17	0.05	0	0.03	0.08	0.01	0.01	0.01	0.1	0.01	0.35	0.05	0.01	0.02	0.04	0.01	0.02	0.03	0.18	0	0
18	0.05	0	0.03	0.08	0.01	0.01	0.01	0.1	0.01	0.35	0.05	0.01	0.02	0.04	0.01	0.02	0.03	0.18	0	0
19	0.05	0	0.03	0.08	0.01	0.01	0.01	0.1	0.01	0.35	0.05	0.01	0.02	0.04	0.01	0.02	0.03	0.18	0	0
20	0.05	0	0.03	0.08	0.01	0.01	0.01	0.1	0.01	0.35	0.05	0.01	0.02	0.04	0.01	0.02	0.03	0.18	0	0
21	0.05	0	0.03	0.08	0.01	0.01	0.01	0.1	0.01	0.35	0.05	0.01	0.02	0.04	0.01	0.02	0.03	0.18	0	0
22	0.05	0	0.03	0.08	0.01	0.01	0.01	0.1	0.01	0.35	0.05	0.01	0.02	0.04	0.01	0.02	0.03	0.18	0	0
23	0.05	0	0.03	0.08	0.01	0.01	0.01	0.1	0.01	0.35	0.05	0.01	0.02	0.04	0.01	0.02	0.03	0.18	0	0
24	0.05	0	0.03	0.08	0.01	0.01	0.01	0.1	0.01	0.35	0.05	0.01	0.02	0.04	0.01	0.02	0.03	0.18	0	0
25	0.05	0	0.03	0.08	0.01	0.01	0.01	0.1	0.01	0.35	0.05	0.01	0.02	0.04	0.01	0.02	0.03	0.18	0	0
26	0	0	0	0	0	0	0	0	0	0	0	0	1	0	0	0	0	0	0	0
27	0	0	0	0	0	0	0	0	0	1	0	0	0	0	0	0	0	0	0	0
28	0	0	0	0	0	0	0	0	0	0	0	0	0	0	0	1	0	0	0	0
29	0	0	0	0	0	0	0	0	0	0	0	0	0	1	0	0	0	0	0	0
30	0	0	0	1	0	0	0	0	0	0	0	0	0	0	0	0	0	0	0	0
31	0	0	0	1	0	0	0	0	0	0	0	0	0	0	0	0	0	0	0	0
32	0	0	0	0	0	0	0	0	0	0	0	0	0	0	0	0.84	0.16	0	0	0
33	0	0	0	0	1	0	0	0	0	0	0	0	0	0	0	0	0	0	0	0
34	0.41	0	0.01	0.03	0	0.09	0	0	0.01	0	0	0.02	0.03	0.12	0.02	0.21	0.04	0	0	0
35	0	0	0.89	0.11	0	0	0	0	0	0	0	0	0	0	0	0	0	0	0	0
36	0	0	0	0	0	0	0	0	0	1	0	0	0	0	0	0	0	0	0	0
37	0	0	0	0	0	0	0	0	0	0	0	0	0	0	0	0	0	0	1	0
38	0	0	0	0	0	0	0	0	0.01	0	0	0.98	0	0	0	0	0	0	0	0
39	0	0	0	0	0	0	0	0.03	0	0.68	0.26	0	0	0	0	0	0	0.02	0	0
40	0	0	0	0	0	0	0	0.02	0	0.92	0.01	0	0	0	0	0	0	0.05	0	0
41	0.12	0	0.01	0.01	0	0.02	0	0.01	0	0.02	0	0.01	0.57	0.01	0.01	0.11	0.08	0.01	0	0
42	0.08	0	0	0.01	0.01	0	0	0.09	0	0.01	0.02	0.01	0	0	0	0.06	0.62	0.07	0	0
43	0.01	0	0	0	0	0	0	0	0	0	0	0.01	0.76	0	0	0.21	0.01	0	0	0
44	0.06	0	0.08	0.04	0	0.01	0.05	0.02	0.03	0.03	0.07	0.25	0.04	0.04	0.02	0.1	0.11	0.03	0	0
45	0.14	0.01	0.02	0.02	0.01	0.03	0.01	0.09	0.02	0.07	0.03	0.04	0.05	0.03	0.02	0.16	0.12	0.13	0	0
46	0.04	0.01	0.05	0.03	0.01	0.03	0.06	0.02	0.11	0.03	0.01	0.27	0.02	0.04	0.08	0.1	0.06	0.02	0	0.02
47	0.08	0	0.07	0.03	0	0.05	0.01	0.01	0.03	0	0	0.42	0.01	0.01	0.01	0.16	0.08	0.01	0	0
48	0.05	0	0.01	0.02	0.01	0.01	0	0.15	0	0.17	0.04	0.01	0.01	0.01	0	0.01	0.02	0.48	0	0
49	0.04	0	0.5	0.16	0	0.03	0	0	0.01	0	0	0.11	0	0.01	0	0.1	0.02	0	0	0
50	0.01	0	0	0	0.01	0	0	0.02	0	0.77	0.02	0	0.11	0	0	0.01	0.02	0.02	0	0
51	0.01	0	0	0	0.01	0	0	0.02	0	0.77	0.02	0	0.11	0	0	0.01	0.02	0.02	0	0
52	0.01	0	0	0	0.01	0	0	0.02	0	0.77	0.02	0	0.11	0	0	0.01	0.02	0.02	0	0
53	0.01	0	0	0	0.01	0	0	0.02	0	0.77	0.02	0	0.11	0	0	0.01	0.02	0.02	0	0
54	0.01	0	0	0	0.01	0	0	0.02	0	0.77	0.02	0	0.11	0	0	0.01	0.02	0.02	0	0
55	0.01	0	0	0	0.01	0	0	0.02	0	0.77	0.02	0	0.11	0	0	0.01	0.02	0.02	0	0
56	0	0	0	0	0	0	0	0.02	0	0.93	0.02	0	0.01	0	0	0	0	0.01	0	0
57	0	0	0	0	0	0	0	0	0	0	0	0	0.99	0	0	0	0	0	0	0
58	0.05	0	0.17	0.39	0	0.06	0.01	0	0.04	0	0	0.08	0.02	0.05	0.02	0.08	0.02	0	0.01	0
59	0.05	0	0.17	0.39	0	0.06	0.01	0	0.04	0	0	0.08	0.02	0.05	0.02	0.08	0.02	0	0.01	0
60	0.05	0	0.17	0.39	0	0.06	0.01	0	0.04	0	0	0.08	0.02	0.05	0.02	0.08	0.02	0	0.01	0
61	0.05	0	0.17	0.39	0	0.06	0.01	0	0.04	0	0	0.08	0.02	0.05	0.02	0.08	0.02	0	0.01	0
62	0.05	0	0.17	0.39	0	0.06	0.01	0	0.04	0	0	0.08	0.02	0.05	0.02	0.08	0.02	0	0.01	0
63	0.05	0	0.17	0.39	0	0.06	0.01	0	0.04	0	0	0.08	0.02	0.05	0.02	0.08	0.02	0	0.01	0
64	0.05	0	0.17	0.39	0	0.06	0.01	0	0.04	0	0	0.08	0.02	0.05	0.02	0.08	0.02	0	0.01	0
65	0.02	0	0.13	0.73	0	0.02	0	0	0.01	0	0	0.01	0.01	0.03	0	0.01	0.01	0	0	0
66	0.14	0.01	0.06	0.07	0	0.15	0.01	0.02	0.03	0.01	0.01	0.06	0.03	0.03	0.03	0.13	0.18	0.03	0	0
67	0	0	0	0	0	0	0	0	0	0	0	0	0	0	0	0	0	0	1	0
68	0.03	0	0.02	0.07	0	0.03	0.05	0	0.07	0.02	0	0.02	0.08	0.47	0.08	0.03	0.02	0.01	0	0
69	0.07	0	0.3	0.38	0	0.04	0.01	0	0.02	0	0	0.05	0.01	0.06	0.01	0.03	0.02	0.01	0	0
70	0.12	0	0.16	0.16	0	0.04	0.01	0.01	0.03	0.01	0	0.22	0.01	0.02	0.01	0.12	0.06	0.01	0	0
71	0.1	0	0.05	0.05	0.01	0.02	0.01	0.07	0.01	0.23	0.13	0.03	0.02	0.03	0.01	0.05	0.06	0.13	0	0
72	0.01	0	0.76	0.1	0	0.01	0	0	0	0	0	0.09	0	0	0	0.01	0	0	0	0
73	0	0	0.71	0.27	0	0	0	0	0	0	0	0.01	0	0.01	0	0	0	0	0	0
74	0.01	0	0	0	0.07	0	0	0.06	0	0.69	0.05	0	0.01	0.01	0	0.01	0.01	0.05	0	0.01
75	0	0	0	0	0.01	0	0	0.04	0	0.65	0.23	0	0	0	0.02	0	0.01	0.03	0	0
76	0	0	0	0	0.01	0	0	0.18	0	0.67	0.04	0	0	0	0	0	0.01	0.08	0	0
77	0	0	0	0	0.01	0	0	0.18	0	0.67	0.04	0	0	0	0	0	0.01	0.08	0	0
78	0.06	0.01	0	0	0.11	0.01	0.02	0.02	0	0.12	0.01	0.01	0.32	0.01	0.01	0.18	0.06	0.02	0	0.03
79	0.12	0	0.02	0.02	0	0.43	0	0	0.01	0.01	0	0.02	0.16	0.01	0.02	0.11	0.04	0.01	0	0
80	0	0	0.46	0.49	0	0.01	0	0	0	0	0	0.02	0	0.01	0	0	0	0	0	0
81	0.01	0	0	0	0.01	0	0	0.07	0	0.17	0.62	0	0	0	0	0.01	0.02	0.06	0	0
82	0.04	0	0.3	0.13	0	0.39	0	0	0.01	0	0	0.05	0.01	0.01	0.01	0.04	0.01	0.01	0	0
83	0.41	0	0.05	0.04	0	0.09	0	0.02	0.01	0.01	0	0.04	0.02	0.01	0.01	0.11	0.13	0.05	0	0
84	0.01	0	0	0	0.01	0	0	0.05	0	0.75	0.02	0	0.11	0	0	0.01	0.01	0.04	0	0
85	0.02	0	0.02	0.06	0.01	0.01	0.03	0.02	0.03	0.32	0.02	0.01	0.04	0.33	0.03	0.02	0.01	0.03	0	0
86	0.02	0	0.08	0.2	0	0.01	0.06	0	0.1	0	0	0.04	0.01	0.38	0.07	0.02	0.01	0	0	0
87	0.16	0	0.05	0.06	0	0.19	0.01	0.02	0.03	0.01	0.01	0.05	0.02	0.03	0.03	0.12	0.16	0.04	0	0
88	0	0	0	0	0.01	0	0	0	0	0.01	0	0	0	0	0	0	0	0	0.94	0.02
89	0.01	0	0	0	0.05	0	0	0.53	0	0.15	0.04	0	0	0	0	0.01	0.09	0.12	0	0
90	0.18	0	0	0.01	0	0.03	0	0.09	0	0.01	0.01	0.01	0	0	0	0.06	0.12	0.47	0	0
91	0.12	0.01	0.07	0.06	0	0.16	0.01	0	0.03	0	0	0.11	0.03	0.02	0.02	0.27	0.09	0.01	0	0
92	0.07	0	0.04	0.02	0	0.11	0	0	0	0	0	0.1	0.01	0	0	0.59	0.04	0	0	0
93	0.02	0	0.31	0.1	0	0.01	0.01	0	0.01	0	0	0.38	0.01	0.01	0	0.14	0.01	0	0	0
94	0.06	0.01	0.01	0.01	0.26	0.02	0.02	0.05	0.01	0.14	0.02	0.03	0.03	0.01	0.01	0.15	0.06	0.06	0	0.05
95	0.06	0	0.02	0.01	0	0.78	0	0	0	0	0	0.01	0	0	0	0.09	0.01	0	0	0
96	0.38	0	0	0	0	0.02	0	0	0	0	0	0	0.5	0	0	0.06	0.02	0	0	0
97	0.04	0	0.29	0.33	0.01	0.08	0.02	0.01	0.02	0.01	0	0.06	0.01	0.03	0.01	0.05	0.02	0.01	0	0.01
98	0.01	0	0	0	0.06	0	0.01	0.06	0	0.7	0.03	0	0.01	0.01	0	0.01	0.01	0.08	0	0.01
99	0.29	0	0.09	0.25	0	0.05	0	0.01	0.03	0.01	0	0.03	0.02	0.03	0.01	0.06	0.1	0.03	0	0
100	0.11	0	0.03	0.04	0	0.04	0.01	0.01	0.02	0.01	0	0.05	0.23	0.03	0.02	0.33	0.06	0.01	0	0
101	0.11	0	0.03	0.04	0	0.04	0.01	0.01	0.02	0.01	0	0.05	0.23	0.03	0.02	0.33	0.06	0.01	0	0
102	0	0	0	0	0.15	0	0	0.04	0	0.66	0.09	0	0	0	0	0	0	0.03	0	0.01
103	0.11	0	0.05	0.12	0.01	0.03	0.01	0.01	0.03	0.07	0.01	0.03	0.23	0.07	0.02	0.12	0.05	0.03	0	0
104	0.61	0	0.01	0.01	0	0.02	0	0.03	0	0.04	0.01	0.01	0.04	0.01	0.01	0.06	0.07	0.08	0	0
105	0.04	0	0.01	0.01	0	0.87	0	0	0	0	0	0.01	0	0	0.01	0.02	0.01	0.02	0	0
106	0.09	0	0.04	0.08	0.01	0.08	0.01	0.03	0.02	0.18	0.02	0.02	0.15	0.06	0.03	0.08	0.04	0.05	0	0
107	0.57	0	0	0	0.01	0.01	0	0.01	0	0.02	0	0.01	0.13	0	0	0.1	0.06	0.04	0	0
108	0.28	0	0.03	0.03	0	0.04	0	0.01	0.01	0	0	0.04	0.03	0.01	0.01	0.32	0.18	0.01	0	0
109	0.42	0	0	0	0	0	0	0	0	0	0	0	0.49	0	0	0.04	0.03	0	0	0
110	0.13	0	0	0	0.01	0	0	0.09	0	0.38	0.03	0	0.12	0	0	0.03	0.05	0.14	0	0
111	0.25	0	0	0.01	0	0.03	0	0.06	0	0.04	0.01	0.01	0.15	0.01	0.01	0.1	0.13	0.19	0	0
112	0.04	0	0	0	0	0	0	0	0	0	0	0	0.86	0.01	0	0.06	0.01	0	0	0
113	0.08	0	0	0	0	0	0.01	0	0	0.01	0	0	0.8	0.02	0	0.04	0.02	0	0	0
114	0.05	0	0	0	0	0	0.01	0	0	0	0	0	0.81	0.02	0.01	0.04	0.03	0	0	0
115	0.14	0	0	0	0	0	0	0.01	0	0.02	0	0	0.73	0	0	0.05	0.03	0.01	0	0
116	0.08	0	0	0	0	0.01	0	0.01	0	0.03	0	0.01	0.71	0.02	0.01	0.06	0.03	0.01	0	0
117	0	0	0	0	0	0	0	0	0	0	0	0	0.99	0	0	0	0	0	0	0
118	0.28	0	0	0	0	0	0	0	0	0	0	0	0.65	0	0	0.04	0.01	0	0	0
119	0.03	0	0	0	0	0	0	0	0	0	0	0	0.86	0.01	0	0.06	0.04	0	0	0
120	0.05	0	0	0	0	0	0	0	0	0	0	0.01	0.28	0	0	0.65	0.02	0	0	0
121	0.05	0	0	0	0	0	0	0	0	0	0	0.01	0.28	0	0	0.65	0.02	0	0	0
122	0.05	0	0	0	0	0	0	0	0	0	0	0.01	0.28	0	0	0.65	0.02	0	0	0
123	0.05	0	0	0	0	0	0	0	0	0	0	0.01	0.28	0	0	0.65	0.02	0	0	0
124	0.05	0	0	0	0	0	0	0	0	0	0	0.01	0.28	0	0	0.65	0.02	0	0	0
125	0.05	0	0	0	0	0	0	0	0	0	0	0.01	0.28	0	0	0.65	0.02	0	0	0
126	0.04	0	0.6	0.21	0	0.15	0	0	0	0	0	0	0	0	0	0	0	0	0	0
127	0.12	0	0.06	0.26	0	0.09	0	0	0.01	0	0	0.02	0.26	0.04	0.01	0.08	0.04	0	0	0
128	0.05	0	0	0	0	0.05	0	0	0	0	0	0.01	0.03	0	0	0.83	0.03	0	0	0
129	0.11	0	0	0	0	0	0	0.23	0	0.01	0	0	0	0	0	0	0.01	0.63	0	0
130	0	0	0	0	0	0	0	0	0	0	0	0	1	0	0	0	0	0	0	0
131	0.09	0	0	0	0	0	0	0.06	0	0.05	0.01	0	0.01	0	0	0.2	0.38	0.19	0	0
132	0.26	0	0	0	0	0	0	0	0	0	0	0	0	0	0	0.11	0.63	0	0	0
133	0	0	0	0	0	0	0	0	0	0	0	0	0	0	0	1	0	0	0	0
134	0.07	0	0	0	0	0	0	0	0	0	0	0	0	0	0	0.63	0.3	0	0	0
135	0	0	0	0	0	0	0	0	0	0	0	0	0	0	0	0	0	1	0	0
136	0	0	0	0	0	0	0	0	0	0	0	0	1	0	0	0	0	0	0	0
137	0	0	0	0	0	0	0	0	0	0	0	0	0	0	0	1	0	0	0	0
>Node 68 ACDEFGHIKLMNPQRSTVWY
1	0	0	0	0	0	0	0	0	0	0	0	0	0	0	0	1	0	0	0	0
2	0	0	0	0	0	0	0	0	0	0	0	0	0	0	0	1	0	0	0	0
3	0	0	0	0	0	0	0	0	0	0	1	0	0	0	0	0	0	0	0	0
4	0	0	0	0	0	0	0	0	0	0	0	1	0	0	0	0	0	0	0	0
5	0	0	0	0	0	0	0	0	0	0	0	0	0	1	0	0	0	0	0	0
6	0	0	1	0	0	0	0	0	0	0	0	0	0	0	0	0	0	0	0	0
7	0	0	0	1	0	0	0	0	0	0	0	0	0	0	0	0	0	0	0	0
8	0	0	0	0	0	0	0	0	0	0	1	0	0	0	0	0	0	0	0	0
9	0.01	0	0	0	0	0	0	0	0	0	0	0	0	0	0	0	0.99	0	0	0
10	0	0	0	1	0	0	0	0	0	0	0	0	0	0	0	0	0	0	0	0
11	0	0	0	1	0	0	0	0	0	0	0	0	0	0	0	0	0	0	0	0
12	0	0	0	1	0	0	0	0	0	0	0	0	0	0	0	0	0	0	0	0
13	0	0	0	1	0	0	0	0	0	0	0	0	0	0	0	0	0	0	0	0
14	0	0	0	1	0	0	0	0	0	0	0	0	0	0	0	0	0	0	0	0
15	0	0	0	1	0	0	0	0	0	0	0	0	0	0	0	0	0	0	0	0
16	0	0	0	1	0	0	0	0	0	0	0	0	0	0	0	0	0	0	0	0
17	0	0	0	1	0	0	0	0	0	0	0	0	0	0	0	0	0	0	0	0
18	0	0	0	1	0	0	0	0	0	0	0	0	0	0	0	0	0	0	0	0
19	0	0	0	1	0	0	0	0	0	0	0	0	0	0	0	0	0	0	0	0
20	0	0	0	1	0	0	0	0	0	0	0	0	0	0	0	0	0	0	0	0
21	0	0	0	1	0	0	0	0	0	0	0	0	0	0	0	0	0	0	0	0
22	0	0	0	1	0	0	0	0	0	0	0	0	0	0	0	0	0	0	0	0
23	0	0	0	1	0	0	0	0	0	0	0	0	0	0	0	0	0	0	0	0
24	0	0	0	1	0	0	0	0	0	0	0	0	0	0	0	0	0	0	0	0
25	0	0	0	0	0	0	0	0	0	1	0	0	0	0	0	0	0	0	0	0
26	0	0	0	0	0	0	0	0	0	0	0	0	1	0	0	0	0	0	0	0
27	0	0	0	0	0	0	0	0	0	0	1	0	0	0	0	0	0	0	0	0
28	0	0	0	0	0	0	0	0	0	0	0	0	0	0	0	1	0	0	0	0
29	0	0	0	0	0	0	0	0	0	0	0	0	0	1	0	0	0	0	0	0
30	0	0	0	0	0	1	0	0	0	0	0	0	0	0	0	0	0	0	0	0
31	0	0	0	0	0	1	0	0	0	0	0	0	0	0	0	0	0	0	0	0
32	0	0	0	0	0	0	0	0	0	0	0	0	0	0	0	0	1	0	0	0
33	0	0	0	0	1	0	0	0	0	0	0	0	0	0	0	0	0	0	0	0
34	0	0	1	0	0	0	0	0	0	0	0	0	0	0	0	0	0	0	0	0
35	0	0	0	1	0	0	0	0	0	0	0	0	0	0	0	0	0	0	0	0
36	0	0	0	0	0	0	0	1	0	0	0	0	0	0	0	0	0	0	0	0
37	0	0	0	0	0	0	0	0	0	0	0	0	0	0	0	0	0	0	1	0
38	1	0	0	0	0	0	0	0	0	0	0	0	0	0	0	0	0	0	0	0
39	0	0	0	0	0	0	0	0	0	0	0	0	0	0	0	1	0	0	0	0
40	0	0	0	0	0	0	0	0	0	0	0	1	0	0	0	0	0	0	0	0
41	0	0	0	0	1	0	0	0	0	0	0	0	0	0	0	0	0	0	0	0
42	0	0	0	0	0	0	0	0	0	0	0	0	0	0	0	0	0	1	0	0
43	0	0	0	0	0	0	0	0	0	0	0	1	0	0	0	0	0	0	0	0
44	0	0	0	0	0	0	0	0	0	0	0	1	0	0	0	0	0	0	0	0
45	0	0	0	0	0	0	0	0	0	1	0	0	0	0	0	0	0	0	0	0
46	0	0	1	0	0	0	0	0	0	0	0	0	0	0	0	0	0	0	0	0
47	0	0	0	0	0	0	0	0	1	0	0	0	0	0	0	0	0	0	0	0
48	0	0	0	0	0	0	0	0	0	0	0	0	0	0	0	0	1	0	0	0
49	0	0	0	0	0	0	0	1	0	0	0	0	0	0	0	0	0	0	0	0
50	0	0	0	0	0	0	0	0	0	1	0	0	0	0	0	0	0	0	0	0
51	0	0	1	0	0	0	0	0	0	0	0	0	0	0	0	0	0	0	0	0
52	0	0	1	0	0	0	0	0	0	0	0	0	0	0	0	0	0	0	0	0
53	0	0	1	0	0	0	0	0	0	0	0	0	0	0	0	0	0	0	0	0
54	0	0	1	0	0	0	0	0	0	0	0	0	0	0	0	0	0	0	0	0
55	0	0	1	0	0	0	0	0	0	0	0	0	0	0	0	0	0	0	0	0
56	0	0	0	0	0	0	0	0	0	1	0	0	0	0	0	0	0	0	0	0
57	0	0	0	0	0	0	0	0	0	0	0	0	1	0	0	0	0	0	0	0
58	0	0	0	0	0	0	0	0	0	0	0	0	1	0	0	0	0	0	0	0
59	1	0	0	0	0	0	0	0	0	0	0	0	0	0	0	0	0	0	0	0
60	1	0	0	0	0	0	0	0	0	0	0	0	0	0	0	0	0	0	0	0
61	1	0	0	0	0	0	0	0	0	0	0	0	0	0	0	0	0	0	0	0
62	1	0	0	0	0	0	0	0	0	0	0	0	0	0	0	0	0	0	0	0
63	0	0	0	0	1	0	0	0	0	0	0	0	0	0	0	0	0	0	0	0
64	0	0	0	0	0	0	0	0	0	0	0	0	0	0	0	0.99	0	0	0	0
65	0	0	0	0	0	0	0	0	0	0	0	1	0	0	0	0	0	0	0	0
66	0	0	0	0	0	0	0	0	0	0	0	0	1	0	0	0	0	0	0	0
67	0	0	0	0	0	0	0	0	0	0	0	0	0	0	0	1	0	0	0	0
68	0	0	0	0	0	0	0	1	0	0	0	0	0	0	0	0	0	0	0	0
69	0	0	0	0	0	0	1	0	0	0	0	0	0	0	0	0	0	0	0	0
70	0	0	0	0	0	0	0	0	0	0	0	0	0	0	0	0	1	0	0	0
71	0	0	0	0	0	0	0	0	0	0	0	0	0	0	0	0	1	0	0	0
72	0	0	0	0	0	0	0	0	0	0	0	0	0	0	0	0	1	0	0	0
73	0	0	0	0	0	0	0	0	0	0	0	0	0	0	0	0	1	0	0	0
74	0	0	0	0	0	0	0	0	0	0	0	0	0	0	0	0	1	0	0	0
75	0	0	0	0	0	0	0	0	0	0	0	0	0	0	0	0	1	0	0	0
76	0	0	0	0	0	0	0	0	0	0	0	0	0	0	0	0	1	0	0	0
77	0	0	0	0	0	0	0	0	0	1	0	0	0	0	0	0	0	0	0	0
78	0	0	0	0	0	0	0	0	0	0	0.99	0	0	0	0	0	0	0	0	0
79	0	0	1	0	0	0	0	0	0	0	0	0	0	0	0	0	0	0	0	0
80	0	0	0	0	0	0	0	0	0	1	0	0	0	0	0	0	0	0	0	0
81	0	0	0	0	0	1	0	0	0	0	0	0	0	0	0	0	0	0	0	0
82	0	0	0	0	0	0	0	0	0	0	0	0	1	0	0	0	0	0	0	0
83	0	0	0	0	0	0	0	0	0	0	0	0	0	0	0	0.99	0.01	0	0	0
84	0	0	0	0	0	1	0	0	0	0	0	0	0	0	0	0	0	0	0	0
85	0	0	0	0	0	0	0	0	0	0	0	0	0	0	0	0	0	1	0	0
86	0	0	0	1	0	0	0	0	0	0	0	0	0	0	0	0	0	0	0	0
87	0	0	0	0	0	0.99	0	0	0	0	0	0	0	0	0	0.01	0	0	0	0
88	0	0	0	0	1	0	0	0	0	0	0	0	0	0	0	0	0	0	0	0
89	0	0	0	0	0	0	0	0	0	0	0	0	0	0	0	0	0	1	0	0
90	0	0	0	0	0	1	0	0	0	0	0	0	0	0	0	0	0	0	0	0
91	0	0	0	0	0	0	0	0	0	1	0	0	0	0	0	0	0	0	0	0
92	0	0	0	1	0	0	0	0	0	0	0	0	0	0	0	0	0	0	0	0
93	0	0	0	0	0	0	0	0	0	1	0	0	0	0	0	0	0	0	0	0
94	0	0	0	0	0	0	0	0	0	0	0	0	1	0	0	0	0	0	0	0
95	0	0	0	0	0	0	0	0	0	0	0	0	1	0	0	0	0	0	0	0
96	0	0	0	0	0	0	0	0	0	0	0	0	1	0	0	0	0	0	0	0
97	0	0	0	0	0	0	0	0	0	1	0	0	0	0	0	0	0	0	0	0
98	0	0	0	0	0	0	0	0	0	1	0	0	0	0	0	0	0	0	0	0
99	0	0	0	0	0	0	0	0	0	1	0	0	0	0	0	0	0	0	0	0
100	0	0	0	0	0	0	0	0	0	1	0	0	0	0	0	0	0	0	0	0
101	0	0	0	0	0	0	0	0	0	1	0	0	0	0	0	0	0	0	0	0
102	0	0	0	0	0	0	0	0	0	1	0	0	0	0	0	0	0	0	0	0
103	0	0	0	0	0	0	0	0	0	1	0	0	0	0	0	0	0	0	0	0
104	0	0	0	0	0	0	0	0	0	1	0	0	0	0	0	0	0	0	0	0
105	0	0	0	0	0	0	0	0	0	1	0	0	0	0	0	0	0	0	0	0
106	0	0	0	0	0	0	0	0	0	1	0	0	0	0	0	0	0	0	0	0
107	0	0	0	0	0	0	0	0	0	1	0	0	0	0	0	0	0	0	0	0
108	0	0	0	0	0	0	0	0	0	1	0	0	0	0	0	0	0	0	0	0
109	0	0	0	0	0	0	0	0	0	1	0	0	0	0	0	0	0	0	0	0
110	0	0	0	0	0	0	0	0	0	1	0	0	0	0	0	0	0	0	0	0
111	0	0	0	0	0	0	0	0	0	1	0	0	0	0	0	0	0	0	0	0
112	0	0	0	0	0	0	0	0	0	1	0	0	0	0	0	0	0	0	0	0
113	0	0	1	0	0	0	0	0	0	0	0	0	0	0	0	0	0	0	0	0
114	0	0	0	0	0	1	0	0	0	0	0	0	0	0	0	0	0	0	0	0
115	0	0	0	0	0	0	0	0	0	0	0	0	0	0	0	1	0	0	0	0
116	1	0	0	0	0	0	0	0	0	0	0	0	0	0	0	0	0	0	0	0
117	0	0	0	0	0	0	0	0	0	0	0	0	1	0	0	0	0	0	0	0
118	0	0	0	0	0	0	0	0	0	0	0	0	0	0	0	0	1	0	0	0
119	0	0	0	0	0	0	0	0	0	0	0	0	1	0	0	0	0	0	0	0
120	0	0	0	0	0	0	0	0	0	0	0	0	0	0	0	1	0	0	0	0
121	0	0	0	0	0	0	0	0	0	0	0	0	0	0	0	1	0	0	0	0
122	0	0	0	0	0	0	0	0	0	0	0	0	0	0	0	1	0	0	0	0
123	0	0	0	0	0	0	0	0	0	0	0	0	1	0	0	0	0	0	0	0
124	0	0	0	0	0	1	0	0	0	0	0	0	0	0	0	0	0	0	0	0
125	0	0	0	0	0	0	0	0	0	0	1	0	0	0	0	0	0	0	0	0
126	0	0	1	0	0	0	0	0	0	0	0	0	0	0	0	0	0	0	0	0
127	0	1	0	0	0	0	0	0	0	0	0	0	0	0	0	0	0	0	0	0
128	0	0	0	0	0	0	0	0	0	1	0	0	0	0	0	0	0	0	0	0
129	0	0	0	0	0	0	0	0	0	0	0	0	1	0	0	0	0	0	0	0
130	0	0	0	0	0	0	0	0	0	0	0	0	1	0	0	0	0	0	0	0
131	0	0	0	0	0	0	0	0	0	0	0	0	0	0	0	0	1	0	0	0
132	1	0	0	0	0	0	0	0	0	0	0	0	0	0	0	0	0	0	0	0
133	0	0	0	0	0	0	0	0	0	0	0	0	0	0	0	0	1	0	0	0
134	0	0	0	0	0	0	0	0	0	0	0	0	0	0	0	0	1	0	0	0
135	0	0	0	0	0	0	0	0	0	0	0	0	0	0	0	0	0	1	0	0
136	0	0	0	0	0	0	0	0	0	0	0	0	1	0	0	0	0	0	0	0
137	0	0	0	0	0	0	0	0	0	0	0	0	0	0	0	1	0	0	0	0
>Node 69 ACDEFGHIKLMNPQRSTVWY
1	0	0	0	0	0	0	0	0	0	0	0	0	0	0	0	1	0	0	0	0
2	0	0	0	0	0	0	0	0	0	0	0	0	0	0	0	1	0	0	0	0
3	0	0	0	0	0	0	0	0	0	0	1	0	0	0	0	0	0	0	0	0
4	0.01	0	0.42	0.04	0	0.02	0	0	0	0	0	0.44	0	0	0	0.06	0.01	0	0	0
5	0	0	0.15	0.78	0	0	0	0	0	0	0	0	0	0.06	0	0	0	0	0	0
6	0.01	0	0.62	0.22	0	0.01	0.01	0	0.01	0.01	0	0.05	0	0.04	0	0.01	0.01	0	0	0
7	0.03	0	0.21	0.54	0	0.03	0.01	0.01	0.02	0.02	0	0.03	0.01	0.06	0.01	0.02	0.01	0.02	0	0
8	0.03	0	0	0	0	0	0	0.25	0	0.03	0.24	0	0	0	0	0.01	0.07	0.37	0	0
9	0.09	0	0.04	0.03	0	0.01	0	0.06	0.02	0.02	0.14	0.05	0.01	0.01	0.01	0.06	0.37	0.06	0	0
10	0.21	0	0.11	0.25	0	0.1	0.01	0.01	0.03	0.01	0	0.04	0.03	0.03	0.02	0.08	0.05	0.02	0	0
11	0.21	0	0.11	0.25	0	0.1	0.01	0.01	0.03	0.01	0	0.04	0.03	0.03	0.02	0.08	0.05	0.02	0	0
12	0.21	0	0.11	0.25	0	0.1	0.01	0.01	0.03	0.01	0	0.04	0.03	0.03	0.02	0.08	0.05	0.02	0	0
13	0.21	0	0.11	0.25	0	0.1	0.01	0.01	0.03	0.01	0	0.04	0.03	0.03	0.02	0.08	0.05	0.02	0	0
14	0.21	0	0.11	0.25	0	0.1	0.01	0.01	0.03	0.01	0	0.04	0.03	0.03	0.02	0.08	0.05	0.02	0	0
15	0.21	0	0.11	0.25	0	0.1	0.01	0.01	0.03	0.01	0	0.04	0.03	0.03	0.02	0.08	0.05	0.02	0	0
16	0.21	0	0.11	0.25	0	0.1	0.01	0.01	0.03	0.01	0	0.04	0.03	0.03	0.02	0.08	0.05	0.02	0	0
17	0.21	0	0.11	0.25	0	0.1	0.01	0.01	0.03	0.01	0	0.04	0.03	0.03	0.02	0.08	0.05	0.02	0	0
18	0.21	0	0.11	0.25	0	0.1	0.01	0.01	0.03	0.01	0	0.04	0.03	0.03	0.02	0.08	0.05	0.02	0	0
19	0.21	0	0.11	0.25	0	0.1	0.01	0.01	0.03	0.01	0	0.04	0.03	0.03	0.02	0.08	0.05	0.02	0	0
20	0.21	0	0.11	0.25	0	0.1	0.01	0.01	0.03	0.01	0	0.04	0.03	0.03	0.02	0.08	0.05	0.02	0	0
21	0.21	0	0.11	0.25	0	0.1	0.01	0.01	0.03	0.01	0	0.04	0.03	0.03	0.02	0.08	0.05	0.02	0	0
22	0.21	0	0.11	0.25	0	0.1	0.01	0.01	0.03	0.01	0	0.04	0.03	0.03	0.02	0.08	0.05	0.02	0	0
23	0.21	0	0.11	0.25	0	0.1	0.01	0.01	0.03	0.01	0	0.04	0.03	0.03	0.02	0.08	0.05	0.02	0	0
24	0.21	0	0.11	0.25	0	0.1	0.01	0.01	0.03	0.01	0	0.04	0.03	0.03	0.02	0.08	0.05	0.02	0	0
25	0	0	0	0	0	0	0	0	0	1	0	0	0	0	0	0	0	0	0	0
26	0	0	0	0	0	0	0	0	0	0	0	0	1	0	0	0	0	0	0	0
27	0	0	0	0	0	0	0	0	0	0	1	0	0	0	0	0	0	0	0	0
28	0	0	0	0	0	0	0	0	0	0	0	0	0	0	0	1	0	0	0	0
29	0	0	0	0	0	0	0	0	0	0	0	0	0	1	0	0	0	0	0	0
30	0	0	0	0	0	1	0	0	0	0	0	0	0	0	0	0	0	0	0	0
31	0	0	0	0	0	1	0	0	0	0	0	0	0	0	0	0	0	0	0	0
32	0	0	0	0	0	0	0	0	0	0	0	0	0	0	0	0.01	0.99	0	0	0
33	0	0	0	0	1	0	0	0	0	0	0	0	0	0	0	0	0	0	0	0
34	0	0	0.15	0.79	0	0	0	0	0	0	0	0	0	0.05	0	0	0	0	0	0
35	0	0	0.02	0.79	0	0	0	0	0	0.01	0	0	0	0.17	0	0	0	0	0	0
36	0	0	0	0	0	0	0	0.03	0	0.96	0.01	0	0	0	0	0	0	0	0	0
37	0	0	0	0	0	0	0	0	0	0	0	0	0	0	0	0	0	0	1	0
38	0.41	0	0.01	0.02	0	0.16	0	0	0	0	0	0.03	0.01	0	0	0.31	0.05	0.01	0	0
39	0.03	0	0.08	0.01	0	0.04	0	0	0	0	0	0.47	0	0	0	0.31	0.04	0	0	0
40	0.01	0	0	0	0	0	0	0.47	0	0.33	0.03	0.02	0	0	0	0.01	0.02	0.11	0	0
41	0.07	0.01	0.02	0.02	0.05	0.52	0.01	0.02	0	0.04	0.01	0.02	0.01	0.01	0.01	0.1	0.03	0.05	0	0.01
42	0.3	0	0.05	0.1	0	0.02	0	0.04	0.01	0.01	0.01	0.04	0.01	0.01	0	0.09	0.15	0.16	0	0
43	0.03	0	0.12	0.01	0	0	0.02	0	0	0	0	0.24	0.41	0.01	0	0.13	0.02	0	0	0
44	0.07	0	0.02	0.01	0	0.01	0.01	0.14	0.01	0.05	0.19	0.09	0.01	0.01	0.01	0.07	0.12	0.18	0	0
45	0.11	0	0.07	0.18	0.01	0.06	0.01	0.03	0.04	0.1	0.02	0.03	0.04	0.12	0.03	0.06	0.04	0.06	0	0
46	0.02	0	0.02	0.01	0.28	0	0.02	0.04	0	0.39	0.02	0.02	0.01	0.01	0	0.04	0.01	0.05	0	0.05
47	0.02	0	0.04	0.03	0	0.11	0.01	0	0.16	0	0	0.48	0	0.01	0.05	0.06	0.02	0	0	0
48	0.07	0	0.01	0.01	0	0.01	0.02	0.02	0.01	0.01	0.01	0.05	0.01	0.01	0.01	0.08	0.65	0.02	0	0
49	0	0	0	0	0.01	0	0	0.11	0	0.82	0.02	0	0	0	0	0	0	0.04	0	0
50	0	0	0	0	0	0	0	0.02	0	0.94	0.03	0	0	0	0	0	0	0.01	0	0
51	0.02	0	0.43	0.14	0	0.01	0.13	0	0.01	0	0	0.1	0.01	0.09	0.01	0.02	0.01	0	0	0
52	0	0	0.26	0.73	0	0	0	0	0	0	0	0	0	0	0	0	0	0	0	0
53	0	0	0.26	0.73	0	0	0	0	0	0	0	0	0	0	0	0	0	0	0	0
54	0	0	0.26	0.73	0	0	0	0	0	0	0	0	0	0	0	0	0	0	0	0
55	0	0	0.26	0.73	0	0	0	0	0	0	0	0	0	0	0	0	0	0	0	0
56	0	0	0	0	0	0	0	0.01	0	0.98	0	0	0	0	0	0	0	0	0	0
57	0	0	0	0	0	0	0	0	0	0	0	0	1	0	0	0	0	0	0	0
58	0.01	0	0	0	0	0	0	0	0	0	0	0	0.95	0	0	0.02	0.01	0	0	0
59	0.56	0	0.01	0.01	0	0.06	0	0.01	0.02	0	0	0.01	0.03	0.01	0.05	0.09	0.1	0.02	0	0
60	0.56	0	0.01	0.01	0	0.06	0	0.01	0.02	0	0	0.01	0.03	0.01	0.05	0.09	0.1	0.02	0	0
61	0.56	0	0.01	0.01	0	0.06	0	0.01	0.02	0	0	0.01	0.03	0.01	0.05	0.09	0.1	0.02	0	0
62	0.56	0	0.01	0.01	0	0.06	0	0.01	0.02	0	0	0.01	0.03	0.01	0.05	0.09	0.1	0.02	0	0
63	0.09	0	0.08	0.08	0.06	0.03	0.04	0.02	0.01	0.07	0.01	0.06	0.14	0.05	0.01	0.14	0.05	0.03	0	0.04
64	0.06	0	0.16	0.04	0	0.09	0	0	0.01	0	0	0.26	0.01	0.01	0.01	0.3	0.05	0	0	0
65	0.04	0	0.3	0.1	0	0.01	0.01	0.03	0.02	0	0	0.35	0	0.01	0	0.05	0.06	0.02	0	0
66	0.14	0	0	0	0.01	0.01	0.01	0.03	0.01	0.13	0.01	0.01	0.38	0.01	0.01	0.11	0.08	0.05	0	0
67	0.02	0.01	0	0	0	0.01	0	0	0	0.02	0	0	0.19	0	0.02	0.58	0.01	0	0.12	0
68	0.01	0	0	0	0.02	0	0	0.17	0	0.58	0.06	0	0.01	0	0	0.01	0.01	0.12	0	0
69	0.04	0	0.18	0.19	0	0.04	0.11	0	0.05	0	0	0.12	0.02	0.1	0.04	0.06	0.03	0.01	0	0.01
70	0.15	0	0	0.01	0	0.02	0.01	0.07	0.04	0.06	0.03	0.02	0.03	0.02	0.08	0.09	0.26	0.08	0	0
71	0.15	0	0	0.01	0	0.02	0.01	0.07	0.04	0.06	0.03	0.02	0.03	0.02	0.08	0.09	0.26	0.08	0	0
72	0.15	0	0	0.01	0	0.02	0.01	0.07	0.04	0.06	0.03	0.02	0.03	0.02	0.08	0.09	0.26	0.08	0	0
73	0.15	0	0	0.01	0	0.02	0.01	0.07	0.04	0.06	0.03	0.02	0.03	0.02	0.08	0.09	0.26	0.08	0	0
74	0.15	0	0	0.01	0	0.02	0.01	0.07	0.04	0.06	0.03	0.02	0.03	0.02	0.08	0.09	0.26	0.08	0	0
75	0.15	0	0	0.01	0	0.02	0.01	0.07	0.04	0.06	0.03	0.02	0.03	0.02	0.08	0.09	0.26	0.08	0	0
76	0.15	0	0	0.01	0	0.02	0.01	0.07	0.04	0.06	0.03	0.02	0.03	0.02	0.08	0.09	0.26	0.08	0	0
77	0.15	0	0	0.01	0	0.02	0.01	0.07	0.04	0.06	0.03	0.02	0.03	0.02	0.08	0.09	0.26	0.08	0	0
78	0.01	0	0	0	0.02	0	0	0.08	0	0.49	0.28	0	0.01	0	0	0.01	0.01	0.07	0	0
79	0.07	0	0.03	0.02	0	0.01	0.01	0	0.01	0.02	0	0.02	0.67	0.03	0.01	0.07	0.03	0.01	0	0
80	0.01	0	0.01	0	0.06	0	0.01	0.04	0	0.68	0.03	0.02	0.02	0.01	0	0.03	0.02	0.04	0	0.02
81	0.09	0	0.03	0.02	0	0.69	0	0	0	0	0	0.02	0	0	0.01	0.06	0.05	0.01	0	0
82	0.02	0	0	0	0	0	0	0	0	0	0	0	0.91	0	0	0.03	0.03	0	0	0
83	0.15	0.01	0.01	0.01	0	0.02	0	0.04	0.01	0.02	0.01	0.04	0.05	0.01	0.01	0.24	0.33	0.04	0	0
84	0.01	0	0	0	0.2	0.01	0	0.01	0	0.7	0.01	0	0	0	0	0.02	0	0.02	0	0
85	0.09	0	0.17	0.26	0	0.02	0.01	0.02	0.03	0.01	0.01	0.12	0.01	0.05	0.01	0.05	0.06	0.07	0	0
86	0	0	0.34	0.62	0	0.01	0	0	0.01	0	0	0.01	0	0.01	0	0	0	0	0	0
87	0.07	0	0.06	0.05	0	0.46	0.01	0.01	0.02	0.03	0.01	0.06	0.02	0.01	0.02	0.1	0.03	0.03	0	0
88	0	0	0	0	0.99	0	0	0	0	0	0	0	0	0	0	0	0	0	0	0.01
89	0.06	0	0.44	0.18	0	0.02	0	0.02	0	0.01	0.01	0.03	0	0.01	0	0.01	0.02	0.16	0	0
90	0.02	0	0.2	0.43	0	0.28	0	0	0.01	0	0	0.02	0	0.01	0.01	0.01	0	0	0	0
91	0.01	0	0	0	0.1	0	0.01	0.05	0.01	0.65	0.04	0	0.02	0.01	0.01	0.02	0.01	0.05	0	0.01
92	0.04	0	0.18	0.52	0	0.02	0	0.02	0.02	0.03	0.01	0.02	0.01	0.04	0.01	0.02	0.02	0.06	0	0
93	0	0	0	0	0.08	0	0	0.02	0	0.88	0.01	0	0	0	0	0	0	0.01	0	0
94	0.11	0	0.04	0.06	0	0.03	0.02	0.01	0.06	0.02	0	0.04	0.27	0.07	0.04	0.13	0.09	0.01	0	0
95	0.11	0	0.04	0.06	0	0.03	0.02	0.01	0.06	0.02	0	0.04	0.27	0.07	0.04	0.13	0.09	0.01	0	0
96	0.11	0	0.04	0.06	0	0.03	0.02	0.01	0.06	0.02	0	0.04	0.27	0.07	0.04	0.13	0.09	0.01	0	0
97	0.08	0	0.01	0.02	0.02	0.01	0.01	0.12	0.01	0.28	0.05	0.02	0.05	0.02	0.01	0.06	0.08	0.13	0	0.01
98	0.08	0	0.01	0.02	0.02	0.01	0.01	0.12	0.01	0.28	0.05	0.02	0.05	0.02	0.01	0.06	0.08	0.13	0	0.01
99	0.08	0	0.01	0.02	0.02	0.01	0.01	0.12	0.01	0.28	0.05	0.02	0.05	0.02	0.01	0.06	0.08	0.13	0	0.01
100	0.08	0	0.01	0.02	0.02	0.01	0.01	0.12	0.01	0.28	0.05	0.02	0.05	0.02	0.01	0.06	0.08	0.13	0	0.01
101	0.08	0	0.01	0.02	0.02	0.01	0.01	0.12	0.01	0.28	0.05	0.02	0.05	0.02	0.01	0.06	0.08	0.13	0	0.01
102	0.08	0	0.01	0.02	0.02	0.01	0.01	0.12	0.01	0.28	0.05	0.02	0.05	0.02	0.01	0.06	0.08	0.13	0	0.01
103	0.08	0	0.01	0.02	0.02	0.01	0.01	0.12	0.01	0.28	0.05	0.02	0.05	0.02	0.01	0.06	0.08	0.13	0	0.01
104	0.08	0	0.01	0.02	0.02	0.01	0.01	0.12	0.01	0.28	0.05	0.02	0.05	0.02	0.01	0.06	0.08	0.13	0	0.01
105	0.08	0	0.01	0.02	0.02	0.01	0.01	0.12	0.01	0.28	0.05	0.02	0.05	0.02	0.01	0.06	0.08	0.13	0	0.01
106	0.08	0	0.01	0.02	0.02	0.01	0.01	0.12	0.01	0.28	0.05	0.02	0.05	0.02	0.01	0.06	0.08	0.13	0	0.01
107	0.08	0	0.01	0.02	0.02	0.01	0.01	0.12	0.01	0.28	0.05	0.02	0.05	0.02	0.01	0.06	0.08	0.13	0	0.01
108	0.08	0	0.01	0.02	0.02	0.01	0.01	0.12	0.01	0.28	0.05	0.02	0.05	0.02	0.01	0.06	0.08	0.13	0	0.01
109	0.08	0	0.01	0.02	0.02	0.01	0.01	0.12	0.01	0.28	0.05	0.02	0.05	0.02	0.01	0.06	0.08	0.13	0	0.01
110	0.08	0	0.01	0.02	0.02	0.01	0.01	0.12	0.01	0.28	0.05	0.02	0.05	0.02	0.01	0.06	0.08	0.13	0	0.01
111	0.08	0	0.01	0.02	0.02	0.01	0.01	0.12	0.01	0.28	0.05	0.02	0.05	0.02	0.01	0.06	0.08	0.13	0	0.01
112	0.08	0	0.01	0.02	0.02	0.01	0.01	0.12	0.01	0.28	0.05	0.02	0.05	0.02	0.01	0.06	0.08	0.13	0	0.01
113	0.02	0	0.35	0.54	0	0.03	0	0	0.01	0	0	0.02	0.01	0.02	0	0.01	0	0	0	0
114	0.16	0	0.11	0.09	0	0.31	0	0.02	0.01	0.01	0	0.05	0.01	0.01	0.01	0.08	0.06	0.09	0	0
115	0.3	0	0.01	0.01	0	0.04	0	0.05	0	0.02	0.01	0.02	0.09	0	0.01	0.2	0.12	0.12	0	0
116	0.43	0	0	0	0	0.03	0	0.03	0	0.07	0.01	0.01	0.16	0.01	0.01	0.09	0.07	0.07	0	0
117	0	0	0	0	0	0	0	0	0	0.01	0	0	0.94	0.03	0	0.01	0	0	0	0
118	0.04	0	0	0	0	0	0	0.01	0	0.1	0	0	0.68	0	0	0.05	0.1	0.01	0	0
119	0.01	0	0	0	0	0	0	0	0	0	0	0	0.98	0	0	0	0	0	0	0
120	0.03	0	0	0	0	0.01	0	0	0	0	0	0.01	0.22	0	0	0.71	0.02	0	0	0
121	0.04	0	0	0	0	0.07	0	0	0	0	0	0.01	0	0	0	0.81	0.05	0	0	0
122	0.13	0.01	0.01	0	0.01	0.03	0	0.02	0	0.02	0.01	0.05	0.05	0	0.01	0.51	0.13	0.03	0	0
123	0.04	0.04	0	0	0	0	0	0	0	0.01	0	0	0.64	0	0.01	0.22	0.02	0	0	0
124	0.09	0.21	0.01	0	0	0.25	0	0	0.01	0.01	0	0.02	0.01	0	0.05	0.25	0.05	0.01	0	0
125	0.01	0	0	0	0	0	0	0.08	0	0.38	0.43	0	0	0	0	0.01	0.04	0.05	0	0
126	0	0	1	0	0	0	0	0	0	0	0	0	0	0	0	0	0	0	0	0
127	0.04	0.16	0.01	0	0	0.06	0.01	0	0	0	0	0.15	0.01	0	0.01	0.49	0.04	0	0	0
128	0	0	0	0	0	0	0	0	0	0.99	0	0	0	0	0	0	0	0	0	0
129	0	0	0	0	0	0	0	0	0	0	0	0	1	0	0	0	0	0	0	0
130	0	0	0	0	0	0	0	0	0	0	0	0	1	0	0	0	0	0	0	0
131	0.03	0	0	0	0	0	0	0	0	0	0	0	0.13	0	0	0.04	0.8	0	0	0
132	0.99	0	0	0	0	0	0	0	0	0	0	0	0	0	0	0	0	0	0	0
133	0.01	0	0	0	0	0	0	0	0	0	0	0	0	0	0	0.01	0.97	0	0	0
134	0.01	0	0	0	0	0	0	0	0	0	0	0	0	0	0	0	0.99	0	0	0
135	0	0	0	0	0	0	0	0	0	0	0	0	0	0	0	0	0	1	0	0
136	0	0	0	0	0	0	0	0	0	0	0	0	1	0	0	0	0	0	0	0
137	0	0	0	0	0	0	0	0	0	0	0	0	0	0	0	0.99	0	0	0	0
>Node 70 ACDEFGHIKLMNPQRSTVWY
1	0	0	0	0	0	0	0	0	0	0	0	0	0	0	0	0.99	0	0	0	0
2	0	0	0	0	0	0	0	0	0	0	0	0	0	0	0	0.99	0	0	0	0
3	0	0	0	0	0	0	0	0	0	0	1	0	0	0	0	0	0	0	0	0
4	0	0	0	0	0	0	0	0	0	0	0	0	0	0	0	0.99	0	0	0	0
5	0	0	0.99	0.01	0	0	0	0	0	0	0	0	0	0	0	0	0	0	0	0
6	0	0	0	0	0	0	0	0	0	0.99	0.01	0	0	0	0	0	0	0	0	0
7	0	0	0.02	0.97	0	0	0	0	0	0	0	0	0	0	0	0	0	0	0	0
8	0.01	0	0	0	0	0	0	0.53	0	0	0.02	0	0	0	0	0	0.4	0.04	0	0
9	0	0	0	0	0	0	0	0	0	0	1	0	0	0	0	0	0	0	0	0
10	0.98	0	0	0	0	0	0	0	0	0	0	0	0	0	0	0.01	0.01	0	0	0
11	0.98	0	0	0	0	0	0	0	0	0	0	0	0	0	0	0.01	0.01	0	0	0
12	0.98	0	0	0	0	0	0	0	0	0	0	0	0	0	0	0.01	0.01	0	0	0
13	0.98	0	0	0	0	0	0	0	0	0	0	0	0	0	0	0.01	0.01	0	0	0
14	0.98	0	0	0	0	0	0	0	0	0	0	0	0	0	0	0.01	0.01	0	0	0
15	0.98	0	0	0	0	0	0	0	0	0	0	0	0	0	0	0.01	0.01	0	0	0
16	0.98	0	0	0	0	0	0	0	0	0	0	0	0	0	0	0.01	0.01	0	0	0
17	0.98	0	0	0	0	0	0	0	0	0	0	0	0	0	0	0.01	0.01	0	0	0
18	0.98	0	0	0	0	0	0	0	0	0	0	0	0	0	0	0.01	0.01	0	0	0
19	0.98	0	0	0	0	0	0	0	0	0	0	0	0	0	0	0.01	0.01	0	0	0
20	0.98	0	0	0	0	0	0	0	0	0	0	0	0	0	0	0.01	0.01	0	0	0
21	0.98	0	0	0	0	0	0	0	0	0	0	0	0	0	0	0.01	0.01	0	0	0
22	0.98	0	0	0	0	0	0	0	0	0	0	0	0	0	0	0.01	0.01	0	0	0
23	0.98	0	0	0	0	0	0	0	0	0	0	0	0	0	0	0.01	0.01	0	0	0
24	0.98	0	0	0	0	0	0	0	0	0	0	0	0	0	0	0.01	0.01	0	0	0
25	0	0	0	0	0	0	0	0	0	0.97	0.03	0	0	0	0	0	0	0	0	0
26	0	0	0	0	0	0	0	0	0	0	0	0	1	0	0	0	0	0	0	0
27	0	0	0	0	0	0	0	0	0	0	1	0	0	0	0	0	0	0	0	0
28	0	0	0	0	0	0	0	0	0	0	0	0	0	0	0	1	0	0	0	0
29	0	0	0	0	0	0	0	0	0	0	0	0	0	1	0	0	0	0	0	0
30	0	0	0	0	0	1	0	0	0	0	0	0	0	0	0	0	0	0	0	0
31	0	0	0	0	0	1	0	0	0	0	0	0	0	0	0	0	0	0	0	0
32	0	0	0	0	0	0	0	0	0	0	0	0	0	0	0	0.1	0.9	0	0	0
33	0	0	0	0	1	0	0	0	0	0	0	0	0	0	0	0	0	0	0	0
34	0	0	0	1	0	0	0	0	0	0	0	0	0	0	0	0	0	0	0	0
35	0	0	0	0.01	0	0	0	0	0	0	0	0	0	0.99	0	0	0	0	0	0
36	0	0	0	0	0	0	0	0	0	0.92	0.08	0	0	0	0	0	0	0	0	0
37	0	0	0	0	0	0	0	0	0	0	0	0	0	0	0	0	0	0	1	0
38	0	0	0	0	0	1	0	0	0	0	0	0	0	0	0	0	0	0	0	0
39	0	0	0.99	0	0	0	0	0	0	0	0	0.01	0	0	0	0	0	0	0	0
40	0	0	0	0	0	0	0	1	0	0	0	0	0	0	0	0	0	0	0	0
41	0	0	0	0	0	1	0	0	0	0	0	0	0	0	0	0	0	0	0	0
42	0.51	0	0	0	0	0	0	0	0	0	0	0.01	0	0	0	0.42	0.04	0	0	0
43	0	0	1	0	0	0	0	0	0	0	0	0	0	0	0	0	0	0	0	0
44	0.01	0	0	0	0	0	0	0.02	0	0.02	0.8	0	0	0	0	0.06	0.05	0.02	0	0
45	0.56	0	0.01	0.02	0	0.33	0	0	0	0	0	0	0	0.01	0.01	0.04	0.01	0.01	0	0
46	0	0	0	0	1	0	0	0	0	0	0	0	0	0	0	0	0	0	0	0
47	0	0	0.02	0	0	0.67	0	0	0	0	0	0.27	0	0	0	0.03	0	0	0	0
48	0	0	0	0	0	0	0.99	0	0	0	0	0	0	0	0	0	0	0	0	0
49	0	0	0	0	0	0	0	0	0	1	0	0	0	0	0	0	0	0	0	0
50	0	0	0	0	0	0	0	0.99	0	0	0	0	0	0	0	0	0	0	0	0
51	0.98	0	0	0	0	0	0	0	0	0	0	0	0	0	0	0	0	0	0	0
52	0	0	0	1	0	0	0	0	0	0	0	0	0	0	0	0	0	0	0	0
53	0	0	0	1	0	0	0	0	0	0	0	0	0	0	0	0	0	0	0	0
54	0	0	0	1	0	0	0	0	0	0	0	0	0	0	0	0	0	0	0	0
55	0	0	0	1	0	0	0	0	0	0	0	0	0	0	0	0	0	0	0	0
56	0	0	0	0	0	0	0	0	0	1	0	0	0	0	0	0	0	0	0	0
57	0	0	0	0	0	0	0	0	0	0	0	0	1	0	0	0	0	0	0	0
58	0	0	0	0	0	0	0	0	0.01	0	0	0	0	0	0.99	0	0	0	0	0
59	0.99	0	0	0	0	0	0	0	0	0	0	0	0	0	0	0	0.01	0	0	0
60	0.99	0	0	0	0	0	0	0	0	0	0	0	0	0	0	0	0.01	0	0	0
61	0.99	0	0	0	0	0	0	0	0	0	0	0	0	0	0	0	0.01	0	0	0
62	0.99	0	0	0	0	0	0	0	0	0	0	0	0	0	0	0	0.01	0	0	0
63	0	0	0.97	0.03	0	0	0	0	0	0	0	0	0	0	0	0	0	0	0	0
64	0.01	0	0	0	0	0.01	0	0	0	0	0	0.01	0	0	0	0.97	0	0	0	0
65	0	0	0.99	0.01	0	0	0	0	0	0	0	0.01	0	0	0	0	0	0	0	0
66	0.97	0	0	0	0	0	0	0	0	0	0	0	0	0	0	0.01	0.01	0	0	0
67	0	0	0	0	0	0	0	0	0	0	0	0	0	0	0	0	0	0	1	0
68	0	0	0	0	0	0	0	0	0	0.99	0	0	0	0	0	0	0	0	0	0
69	0.01	0	0	0	0	0	0	0	0	0	0	0.02	0	0	0	0.95	0.01	0	0	0
70	0.54	0	0	0	0	0	0	0.02	0	0	0	0	0	0	0	0.01	0.02	0.4	0	0
71	0.54	0	0	0	0	0	0	0.02	0	0	0	0	0	0	0	0.01	0.02	0.4	0	0
72	0.54	0	0	0	0	0	0	0.02	0	0	0	0	0	0	0	0.01	0.02	0.4	0	0
73	0.54	0	0	0	0	0	0	0.02	0	0	0	0	0	0	0	0.01	0.02	0.4	0	0
74	0.54	0	0	0	0	0	0	0.02	0	0	0	0	0	0	0	0.01	0.02	0.4	0	0
75	0.54	0	0	0	0	0	0	0.02	0	0	0	0	0	0	0	0.01	0.02	0.4	0	0
76	0.54	0	0	0	0	0	0	0.02	0	0	0	0	0	0	0	0.01	0.02	0.4	0	0
77	0.98	0	0	0	0	0	0	0	0	0	0	0	0	0	0	0	0.01	0.01	0	0
78	0	0	0	0	0	0	0	0	0	0.99	0	0	0	0	0	0	0	0	0	0
79	0	0	0	0	0	0	0	0	0	0	0	0	1	0	0	0	0	0	0	0
80	0	0	0.24	0	0	0	0.01	0	0	0	0	0.72	0	0	0	0.01	0	0	0	0.01
81	0	0	0	0	0	1	0	0	0	0	0	0	0	0	0	0	0	0	0	0
82	0.01	0	0	0	0	0	0	0	0	0	0	0.12	0	0	0	0.06	0.8	0	0	0
83	0.01	0	0	0	0	0	0	0	0	0	0	0.12	0	0	0	0.06	0.8	0	0	0
84	0	0	0	0	1	0	0	0	0	0	0	0	0	0	0	0	0	0	0	0
85	0	0	0	0	0	0	0	0	0	0	0	0.99	0	0	0	0	0	0	0	0
86	0	0	0.01	0.98	0	0	0	0	0	0	0	0	0	0	0	0	0	0	0	0
87	0	0	0.02	0	0	0	0	0	0	0	0	0.97	0	0	0	0.01	0	0	0	0
88	0	0	0	0	1	0	0	0	0	0	0	0	0	0	0	0	0	0	0	0
89	0	0	0.99	0.01	0	0	0	0	0	0	0	0	0	0	0	0	0	0	0	0
90	0	0	0.12	0.87	0	0.01	0	0	0	0	0	0	0	0	0	0	0	0	0	0
91	0	0	0	0	0.01	0	0	0	0	0.99	0	0	0	0	0	0	0	0	0	0
92	0	0	0.51	0.48	0	0	0	0	0	0	0	0	0	0	0	0	0	0	0	0
93	0	0	0	0	0	0	0	0.07	0	0.91	0.01	0	0	0	0	0	0	0.01	0	0
94	0.04	0	0	0	0	0	0	0	0.01	0	0	0.02	0.01	0	0	0.35	0.56	0	0	0
95	0	0	0.01	0.99	0	0	0	0	0	0	0	0	0	0	0	0	0	0	0	0
96	0.29	0	0	0	0	0	0	0.01	0	0.01	0	0	0	0	0	0	0.01	0.66	0	0
97	0.01	0	0	0	0	0	0	0.01	0	0	0	0	0	0	0	0.01	0.97	0	0	0
98	0.01	0	0	0	0	0	0	0.01	0	0	0	0	0	0	0	0.01	0.97	0	0	0
99	0.01	0	0	0	0	0	0	0.01	0	0	0	0	0	0	0	0.01	0.97	0	0	0
100	0.01	0	0	0	0	0	0	0.01	0	0	0	0	0	0	0	0.01	0.97	0	0	0
101	0.01	0	0	0	0	0	0	0.01	0	0	0	0	0	0	0	0.01	0.97	0	0	0
102	0.01	0	0	0	0	0	0	0.01	0	0	0	0	0	0	0	0.01	0.97	0	0	0
103	0.01	0	0	0	0	0	0	0.01	0	0	0	0	0	0	0	0.01	0.97	0	0	0
104	0.01	0	0	0	0	0	0	0.01	0	0	0	0	0	0	0	0.01	0.97	0	0	0
105	0.01	0	0	0	0	0	0	0.01	0	0	0	0	0	0	0	0.01	0.97	0	0	0
106	0.01	0	0	0	0	0	0	0.01	0	0	0	0	0	0	0	0.01	0.97	0	0	0
107	0.01	0	0	0	0	0	0	0.01	0	0	0	0	0	0	0	0.01	0.97	0	0	0
108	0.01	0	0	0	0	0	0	0.01	0	0	0	0	0	0	0	0.01	0.97	0	0	0
109	0.01	0	0	0	0	0	0	0.01	0	0	0	0	0	0	0	0.01	0.97	0	0	0
110	0.01	0	0	0	0	0	0	0.01	0	0	0	0	0	0	0	0.01	0.97	0	0	0
111	0.01	0	0	0	0	0	0	0.01	0	0	0	0	0	0	0	0.01	0.97	0	0	0
112	0.01	0	0	0	0	0	0	0.01	0	0	0	0	0	0	0	0.01	0.97	0	0	0
113	0.02	0	0.05	0.7	0	0.21	0	0	0	0	0	0	0	0	0	0.01	0	0	0	0
114	0	0	0.58	0.02	0	0	0	0	0	0	0	0.39	0	0	0	0	0	0	0	0
115	0.65	0	0	0	0	0.01	0	0.09	0	0	0	0	0	0	0	0.03	0.08	0.12	0	0
116	0.65	0	0	0	0	0.29	0	0	0	0	0	0	0.01	0	0	0.04	0.01	0.01	0	0
117	0.01	0	0	0	0	0	0	0.01	0	0.79	0	0	0.04	0	0	0	0	0.14	0	0
118	0	0	0	0	0	0	0	0	0	0	0	0	1	0	0	0	0	0	0	0
119	0.37	0	0	0	0	0	0	0	0	0	0	0	0.63	0	0	0	0	0	0	0
120	0.05	0	0.02	0.42	0	0.45	0	0	0	0	0	0	0.02	0.01	0	0.03	0	0	0	0
121	0.01	0	0	0	0	0	0	0.07	0	0	0	0	0	0	0	0.02	0.89	0	0	0
122	0.03	0	0	0	0.01	0	0	0.01	0	0.13	0	0.01	0.03	0	0	0.74	0.03	0.01	0	0
123	0.01	0	0	0	0	0	0	0	0	0.14	0	0	0.81	0	0	0.03	0	0	0	0
124	0.03	0.01	0	0	0.01	0.01	0	0.01	0	0.22	0	0.01	0.03	0.01	0.02	0.62	0.03	0.01	0	0
125	0	0	0	0	0	0	0	0	0	1	0	0	0	0	0	0	0	0	0	0
126	0	0	1	0	0	0	0	0	0	0	0	0	0	0	0	0	0	0	0	0
127	0	0	0	0	0	0	0	0	0	0	0	0	0	0	0	0.99	0	0	0	0
128	0	0	0	0	0	0	0	0	0	1	0	0	0	0	0	0	0	0	0	0
129	0	0	0	0	0	0	0	0	0	0	0	0	1	0	0	0	0	0	0	0
130	0	0	0	0	0	0	0	0	0	0	0	0	1	0	0	0	0	0	0	0
131	0	0	0	0	0	0	0	0	0	0	0	0	1	0	0	0	0	0	0	0
132	1	0	0	0	0	0	0	0	0	0	0	0	0	0	0	0	0	0	0	0
133	0.99	0	0	0	0	0	0	0	0	0	0	0	0	0	0	0	0.01	0	0	0
134	0	0	0	0	0	0	0	0	0	0	0	0	0	0	0	0	0	1	0	0
135	0	0	0	0	0	0	0	0	0	0	0	0	0	0	0	0	0	1	0	0
136	0	0	0	0	0	0	0	0	0	0	0	0	1	0	0	0	0	0	0	0
137	0.06	0	0	0	0	0	0	0	0	0	0	0	0	0	0	0.92	0.01	0	0	0
>Node 71 ACDEFGHIKLMNPQRSTVWY
1	0.06	0	0	0	0	0	0	0	0	0	0	0	0	0	0	0.92	0.01	0	0	0
2	0.06	0	0	0	0	0	0	0	0	0	0	0	0	0	0	0.92	0.01	0	0	0
3	0	0	0	0	0	0	0	0	0	0	1	0	0	0	0	0	0	0	0	0
4	0.03	0	0.09	0.03	0	0.22	0	0	0	0	0	0.13	0	0	0	0.48	0.01	0	0	0
5	0	0	0.84	0.16	0	0	0	0	0	0	0	0	0	0	0	0	0	0	0	0
6	0.01	0	0.01	0.01	0	0	0.01	0.04	0.01	0.57	0.23	0.01	0.01	0.03	0	0.01	0.01	0.05	0	0
7	0	0	0.27	0.68	0	0.01	0	0	0.01	0	0	0.01	0	0.01	0	0	0	0	0	0
8	0.05	0	0	0	0	0	0	0.38	0	0.02	0.07	0.01	0	0	0	0.02	0.25	0.18	0	0
9	0.04	0	0.03	0.02	0	0.01	0	0.06	0.02	0.04	0.51	0.03	0	0.01	0.01	0.02	0.14	0.06	0	0
10	0.54	0	0.04	0.06	0	0.08	0	0.01	0.01	0	0	0.02	0.03	0.01	0.01	0.09	0.07	0.03	0	0
11	0.54	0	0.04	0.06	0	0.08	0	0.01	0.01	0	0	0.02	0.03	0.01	0.01	0.09	0.07	0.03	0	0
12	0.54	0	0.04	0.06	0	0.08	0	0.01	0.01	0	0	0.02	0.03	0.01	0.01	0.09	0.07	0.03	0	0
13	0.54	0	0.04	0.06	0	0.08	0	0.01	0.01	0	0	0.02	0.03	0.01	0.01	0.09	0.07	0.03	0	0
14	0.54	0	0.04	0.06	0	0.08	0	0.01	0.01	0	0	0.02	0.03	0.01	0.01	0.09	0.07	0.03	0	0
15	0.54	0	0.04	0.06	0	0.08	0	0.01	0.01	0	0	0.02	0.03	0.01	0.01	0.09	0.07	0.03	0	0
16	0.54	0	0.04	0.06	0	0.08	0	0.01	0.01	0	0	0.02	0.03	0.01	0.01	0.09	0.07	0.03	0	0
17	0.54	0	0.04	0.06	0	0.08	0	0.01	0.01	0	0	0.02	0.03	0.01	0.01	0.09	0.07	0.03	0	0
18	0.54	0	0.04	0.06	0	0.08	0	0.01	0.01	0	0	0.02	0.03	0.01	0.01	0.09	0.07	0.03	0	0
19	0.54	0	0.04	0.06	0	0.08	0	0.01	0.01	0	0	0.02	0.03	0.01	0.01	0.09	0.07	0.03	0	0
20	0.54	0	0.04	0.06	0	0.08	0	0.01	0.01	0	0	0.02	0.03	0.01	0.01	0.09	0.07	0.03	0	0
21	0.54	0	0.04	0.06	0	0.08	0	0.01	0.01	0	0	0.02	0.03	0.01	0.01	0.09	0.07	0.03	0	0
22	0.54	0	0.04	0.06	0	0.08	0	0.01	0.01	0	0	0.02	0.03	0.01	0.01	0.09	0.07	0.03	0	0
23	0.54	0	0.04	0.06	0	0.08	0	0.01	0.01	0	0	0.02	0.03	0.01	0.01	0.09	0.07	0.03	0	0
24	0.54	0	0.04	0.06	0	0.08	0	0.01	0.01	0	0	0.02	0.03	0.01	0.01	0.09	0.07	0.03	0	0
25	0	0	0	0	0	0	0	0	0	1	0	0	0	0	0	0	0	0	0	0
26	0	0	0	0	0	0	0	0	0	0	0	0	1	0	0	0	0	0	0	0
27	0	0	0	0	0	0	0	0	0	0	1	0	0	0	0	0	0	0	0	0
28	0	0	0	0	0	0	0	0	0	0	0	0	0	0	0	1	0	0	0	0
29	0	0	0	0	0	0	0	0	0	0	0	0	0	1	0	0	0	0	0	0
30	0	0	0.04	0.01	0	0.96	0	0	0	0	0	0	0	0	0	0	0	0	0	0
31	0	0	0.04	0.01	0	0.96	0	0	0	0	0	0	0	0	0	0	0	0	0	0
32	0	0	0	0	0	0	0	0	0	0	0	0	0	0	0	0.05	0.95	0	0	0
33	0	0	0	0	1	0	0	0	0	0	0	0	0	0	0	0	0	0	0	0
34	0	0	0.02	0.78	0	0	0	0	0	0	0	0	0	0.2	0	0	0	0	0	0
35	0	0	0.01	0.72	0	0	0	0	0	0	0	0	0	0.27	0	0	0	0	0	0
36	0	0	0	0	0	0	0	0	0	0.99	0.01	0	0	0	0	0	0	0	0	0
37	0	0	0	0	0	0	0	0	0	0	0	0	0	0	0	0	0	0	1	0
38	0.2	0	0.02	0.03	0	0.47	0	0	0	0	0.02	0.03	0	0	0.01	0.13	0.05	0.03	0	0
39	0.03	0	0.47	0.04	0	0.19	0	0	0	0	0	0.17	0	0	0	0.08	0.01	0	0	0
40	0	0	0	0	0	0	0	0.69	0	0.22	0.01	0	0	0	0	0	0	0.07	0	0
41	0.05	0	0.08	0.04	0	0.7	0	0	0	0	0	0.02	0	0	0.01	0.04	0.01	0.01	0	0
42	0.33	0	0.02	0.01	0	0.01	0	0.01	0	0	0	0.13	0.01	0	0	0.3	0.16	0.02	0	0
43	0	0	0.92	0.03	0	0	0	0	0	0	0	0.04	0	0	0	0.01	0	0	0	0
44	0.02	0	0	0	0	0	0	0.05	0	0.04	0.74	0.01	0	0	0	0.03	0.05	0.04	0	0
45	0.22	0	0.04	0.11	0	0.14	0.01	0.01	0.03	0.02	0	0.02	0.04	0.14	0.04	0.07	0.05	0.03	0	0
46	0	0	0	0	0.93	0	0	0	0	0.04	0	0	0	0	0	0	0	0	0	0.02
47	0.01	0	0.02	0.01	0	0.65	0	0	0.01	0	0	0.24	0	0	0.01	0.04	0.01	0	0	0
48	0.03	0	0.13	0.03	0	0.01	0.35	0.01	0.01	0.01	0	0.21	0.01	0.04	0.02	0.05	0.08	0.01	0	0.01
49	0	0	0	0	0	0	0	0.01	0	0.97	0.01	0	0	0	0	0	0	0.01	0	0
50	0	0	0	0	0	0	0	0.38	0	0.3	0.27	0	0	0	0	0	0	0.04	0	0
51	0.23	0	0.14	0.19	0	0.02	0.04	0	0.02	0	0	0.04	0.02	0.2	0.02	0.04	0.03	0.01	0	0
52	0	0	0.06	0.93	0	0	0	0	0	0	0	0	0	0	0	0	0	0	0	0
53	0	0	0.06	0.93	0	0	0	0	0	0	0	0	0	0	0	0	0	0	0	0
54	0	0	0.06	0.93	0	0	0	0	0	0	0	0	0	0	0	0	0	0	0	0
55	0	0	0.06	0.93	0	0	0	0	0	0	0	0	0	0	0	0	0	0	0	0
56	0	0	0	0	0	0	0	0	0	0.99	0	0	0	0	0	0	0	0	0	0
57	0	0	0	0	0	0	0	0	0	0	0	0	0.99	0.01	0	0	0	0	0	0
58	0.04	0	0	0	0	0.01	0.01	0	0.02	0.01	0	0.01	0.43	0.03	0.22	0.17	0.03	0	0	0
59	0.82	0	0	0	0	0.02	0	0	0	0	0	0	0.01	0	0	0.05	0.06	0.02	0	0
60	0.82	0	0	0	0	0.02	0	0	0	0	0	0	0.01	0	0	0.05	0.06	0.02	0	0
61	0.82	0	0	0	0	0.02	0	0	0	0	0	0	0.01	0	0	0.05	0.06	0.02	0	0
62	0.82	0	0	0	0	0.02	0	0	0	0	0	0	0.01	0	0	0.05	0.06	0.02	0	0
63	0.02	0	0.55	0.32	0	0.02	0	0	0.01	0	0	0.04	0	0.01	0	0.01	0.01	0	0	0
64	0.06	0	0.04	0.01	0	0.19	0	0	0	0	0	0.12	0.01	0	0.01	0.51	0.03	0	0	0
65	0.03	0	0.62	0.11	0	0.01	0	0	0.01	0	0	0.14	0	0	0	0.02	0.04	0	0	0
66	0.5	0	0	0	0	0.02	0	0.01	0	0.01	0	0.01	0.08	0	0	0.11	0.19	0.04	0	0
67	0	0	0	0	0	0	0	0	0	0	0	0	0	0	0	0	0	0	1	0
68	0.01	0	0	0	0.03	0	0	0.07	0	0.74	0.04	0	0.01	0.01	0	0.01	0.01	0.06	0	0
69	0.09	0.01	0.08	0.06	0	0.06	0.02	0.01	0.03	0.01	0	0.13	0.04	0.03	0.03	0.33	0.07	0.01	0	0.01
70	0.31	0	0	0.01	0	0.02	0	0.09	0.01	0.07	0.02	0.01	0.03	0.01	0.01	0.06	0.1	0.25	0	0
71	0.31	0	0	0.01	0	0.02	0	0.09	0.01	0.07	0.02	0.01	0.03	0.01	0.01	0.06	0.1	0.25	0	0
72	0.31	0	0	0.01	0	0.02	0	0.09	0.01	0.07	0.02	0.01	0.03	0.01	0.01	0.06	0.1	0.25	0	0
73	0.31	0	0	0.01	0	0.02	0	0.09	0.01	0.07	0.02	0.01	0.03	0.01	0.01	0.06	0.1	0.25	0	0
74	0.31	0	0	0.01	0	0.02	0	0.09	0.01	0.07	0.02	0.01	0.03	0.01	0.01	0.06	0.1	0.25	0	0
75	0.31	0	0	0.01	0	0.02	0	0.09	0.01	0.07	0.02	0.01	0.03	0.01	0.01	0.06	0.1	0.25	0	0
76	0.31	0	0	0.01	0	0.02	0	0.09	0.01	0.07	0.02	0.01	0.03	0.01	0.01	0.06	0.1	0.25	0	0
77	0.31	0	0	0.01	0	0.02	0	0.09	0.01	0.07	0.02	0.01	0.03	0.01	0.01	0.06	0.1	0.25	0	0
78	0.01	0	0	0.01	0.01	0	0	0.04	0	0.75	0.08	0	0.01	0.01	0	0.01	0.01	0.05	0	0
79	0.01	0	0	0	0	0	0	0	0	0	0	0	0.95	0	0	0.02	0.01	0	0	0
80	0.02	0.01	0.09	0.01	0.04	0.01	0.11	0.01	0.01	0.04	0.01	0.32	0.01	0.01	0.01	0.09	0.02	0.01	0	0.18
81	0.07	0	0.02	0.02	0	0.78	0	0	0	0	0	0.01	0	0	0	0.03	0.02	0.03	0	0
82	0.06	0	0	0	0	0	0	0	0	0	0	0.04	0.11	0	0	0.12	0.65	0	0	0
83	0.06	0	0	0	0	0	0	0	0	0	0	0.04	0.11	0	0	0.12	0.65	0	0	0
84	0	0	0	0	0.95	0	0	0	0	0.04	0	0	0	0	0	0	0	0	0	0
85	0.03	0	0.08	0.03	0	0.01	0.01	0.01	0.03	0	0	0.54	0	0.02	0.01	0.09	0.14	0.01	0	0
86	0	0	0.13	0.78	0	0	0	0	0.01	0	0	0.01	0	0.06	0	0	0	0	0	0
87	0.02	0	0.28	0.06	0	0.12	0.01	0	0.01	0	0	0.41	0	0.01	0.01	0.06	0.02	0	0	0
88	0	0	0	0	1	0	0	0	0	0	0	0	0	0	0	0	0	0	0	0
89	0	0	0.79	0.2	0	0	0	0	0	0	0	0	0	0	0	0	0	0	0	0
90	0	0	0.29	0.69	0	0.01	0	0	0	0	0	0	0	0	0	0	0	0	0	0
91	0	0	0	0	0.19	0	0	0.02	0	0.73	0.02	0	0	0	0	0	0	0.02	0	0.01
92	0.04	0	0.28	0.42	0	0.01	0	0.02	0.01	0.02	0.01	0.02	0	0.02	0	0.01	0.01	0.12	0	0
93	0	0	0	0	0.02	0	0	0.03	0	0.91	0.01	0	0	0.01	0	0	0	0.01	0	0
94	0.08	0	0.02	0.04	0	0.02	0.01	0.01	0.16	0	0	0.08	0.05	0.04	0.05	0.18	0.23	0.01	0	0
95	0.12	0	0.07	0.38	0	0.02	0	0.03	0.02	0.02	0.01	0.02	0.01	0.03	0.01	0.04	0.14	0.06	0	0
96	0.15	0	0	0	0.01	0	0	0.07	0	0.3	0.02	0	0.1	0	0	0.03	0.02	0.3	0	0
97	0.12	0	0.01	0.01	0	0.01	0	0.15	0.01	0.05	0.04	0.01	0.02	0	0	0.06	0.34	0.17	0	0
98	0.12	0	0.01	0.01	0	0.01	0	0.15	0.01	0.05	0.04	0.01	0.02	0	0	0.06	0.34	0.17	0	0
99	0.12	0	0.01	0.01	0	0.01	0	0.15	0.01	0.05	0.04	0.01	0.02	0	0	0.06	0.34	0.17	0	0
100	0.12	0	0.01	0.01	0	0.01	0	0.15	0.01	0.05	0.04	0.01	0.02	0	0	0.06	0.34	0.17	0	0
101	0.12	0	0.01	0.01	0	0.01	0	0.15	0.01	0.05	0.04	0.01	0.02	0	0	0.06	0.34	0.17	0	0
102	0.12	0	0.01	0.01	0	0.01	0	0.15	0.01	0.05	0.04	0.01	0.02	0	0	0.06	0.34	0.17	0	0
103	0.12	0	0.01	0.01	0	0.01	0	0.15	0.01	0.05	0.04	0.01	0.02	0	0	0.06	0.34	0.17	0	0
104	0.12	0	0.01	0.01	0	0.01	0	0.15	0.01	0.05	0.04	0.01	0.02	0	0	0.06	0.34	0.17	0	0
105	0.12	0	0.01	0.01	0	0.01	0	0.15	0.01	0.05	0.04	0.01	0.02	0	0	0.06	0.34	0.17	0	0
106	0.12	0	0.01	0.01	0	0.01	0	0.15	0.01	0.05	0.04	0.01	0.02	0	0	0.06	0.34	0.17	0	0
107	0.12	0	0.01	0.01	0	0.01	0	0.15	0.01	0.05	0.04	0.01	0.02	0	0	0.06	0.34	0.17	0	0
108	0.12	0	0.01	0.01	0	0.01	0	0.15	0.01	0.05	0.04	0.01	0.02	0	0	0.06	0.34	0.17	0	0
109	0.12	0	0.01	0.01	0	0.01	0	0.15	0.01	0.05	0.04	0.01	0.02	0	0	0.06	0.34	0.17	0	0
110	0.12	0	0.01	0.01	0	0.01	0	0.15	0.01	0.05	0.04	0.01	0.02	0	0	0.06	0.34	0.17	0	0
111	0.12	0	0.01	0.01	0	0.01	0	0.15	0.01	0.05	0.04	0.01	0.02	0	0	0.06	0.34	0.17	0	0
112	0.12	0	0.01	0.01	0	0.01	0	0.15	0.01	0.05	0.04	0.01	0.02	0	0	0.06	0.34	0.17	0	0
113	0.06	0	0.13	0.53	0	0.11	0	0	0.01	0	0	0.02	0.05	0.04	0.01	0.03	0.01	0	0	0
114	0.03	0	0.43	0.22	0	0.05	0	0	0.01	0	0	0.18	0	0.01	0	0.03	0.02	0	0	0
115	0.47	0	0.01	0.01	0	0.12	0	0.04	0	0.01	0	0.01	0.04	0	0.01	0.12	0.09	0.08	0	0
116	0.63	0	0	0	0	0.12	0	0	0	0.01	0	0.01	0.06	0	0	0.08	0.05	0.02	0	0
117	0.01	0	0	0	0	0	0	0	0	0.06	0	0	0.91	0	0	0.01	0	0.01	0	0
118	0	0	0	0	0	0	0	0	0	0	0	0	1	0	0	0	0	0	0	0
119	0.35	0	0	0	0	0	0	0	0	0	0	0	0.64	0	0	0.01	0	0	0	0
120	0.06	0	0	0.02	0	0.05	0	0	0	0	0	0	0.62	0.01	0	0.22	0.01	0	0	0
121	0.08	0	0.01	0.03	0	0.02	0	0.01	0	0	0	0.03	0	0	0	0.36	0.45	0.01	0	0
122	0.09	0.01	0	0	0.01	0.02	0	0.02	0	0.06	0.01	0.03	0.05	0	0	0.58	0.09	0.02	0	0
123	0.05	0	0.01	0.02	0	0.01	0	0	0	0.04	0	0.01	0.68	0.02	0	0.13	0.02	0.01	0	0
124	0.07	0.06	0	0	0	0.08	0.01	0.01	0.02	0.06	0.01	0.03	0.03	0.01	0.13	0.39	0.07	0.01	0	0
125	0	0	0	0	0	0	0	0.01	0	0.95	0.03	0	0	0	0	0	0	0.01	0	0
126	0	0	1	0	0	0	0	0	0	0	0	0	0	0	0	0	0	0	0	0
127	0.03	0.02	0	0	0	0.03	0	0	0	0	0	0.04	0.01	0	0	0.83	0.03	0	0	0
128	0	0	0	0	0	0	0	0	0	1	0	0	0	0	0	0	0	0	0	0
129	0	0	0	0	0	0	0	0	0	0	0	0	1	0	0	0	0	0	0	0
130	0	0	0	0	0	0	0	0	0	0	0	0	1	0	0	0	0	0	0	0
131	0	0	0	0	0	0	0	0	0	0	0	0	1	0	0	0	0	0	0	0
132	1	0	0	0	0	0	0	0	0	0	0	0	0	0	0	0	0	0	0	0
133	0.16	0	0	0	0	0	0	0	0	0	0	0	0	0	0	0.03	0.81	0	0	0
134	0.39	0	0	0	0	0	0	0.01	0	0	0	0	0	0	0	0.01	0.35	0.24	0	0
135	0	0	0	0	0	0	0	0	0	0	0	0	0	0	0	0	0	1	0	0
136	0	0	0	0	0	0	0	0	0	0	0	0	1	0	0	0	0	0	0	0
137	0.03	0	0	0	0	0	0	0	0	0	0	0	0	0	0	0.92	0.05	0	0	0
>Node 72 ACDEFGHIKLMNPQRSTVWY
1	0.03	0	0	0	0	0	0	0	0	0	0	0	0	0	0	0.92	0.05	0	0	0
2	0.03	0	0	0	0	0	0	0	0	0	0	0	0	0	0	0.92	0.05	0	0	0
3	0	0	0	0	0	0	0	0	0	0	1	0	0	0	0	0	0	0	0	0
4	0.03	0	0.32	0.09	0	0.06	0	0	0	0	0	0.3	0	0	0	0.18	0.02	0	0	0
5	0	0	0.32	0.67	0	0	0	0	0	0	0	0	0	0.01	0	0	0	0	0	0
6	0.02	0	0.2	0.17	0	0.01	0.04	0.01	0.03	0.09	0.04	0.05	0.01	0.25	0.01	0.02	0.02	0.02	0	0
7	0.02	0	0.26	0.58	0	0.04	0	0	0.02	0	0	0.02	0	0.03	0.01	0.01	0.01	0.01	0	0
8	0.07	0	0	0.01	0	0	0	0.27	0	0.03	0.13	0	0	0	0	0.02	0.16	0.29	0	0
9	0.08	0	0.07	0.04	0	0.01	0	0.06	0.02	0.02	0.22	0.06	0.01	0.01	0.01	0.05	0.27	0.07	0	0
10	0.34	0	0.07	0.11	0	0.12	0	0.01	0.02	0	0	0.04	0.04	0.02	0.01	0.12	0.07	0.02	0	0
11	0.34	0	0.07	0.11	0	0.12	0	0.01	0.02	0	0	0.04	0.04	0.02	0.01	0.12	0.07	0.02	0	0
12	0.34	0	0.07	0.11	0	0.12	0	0.01	0.02	0	0	0.04	0.04	0.02	0.01	0.12	0.07	0.02	0	0
13	0.34	0	0.07	0.11	0	0.12	0	0.01	0.02	0	0	0.04	0.04	0.02	0.01	0.12	0.07	0.02	0	0
14	0.34	0	0.07	0.11	0	0.12	0	0.01	0.02	0	0	0.04	0.04	0.02	0.01	0.12	0.07	0.02	0	0
15	0.34	0	0.07	0.11	0	0.12	0	0.01	0.02	0	0	0.04	0.04	0.02	0.01	0.12	0.07	0.02	0	0
16	0.34	0	0.07	0.11	0	0.12	0	0.01	0.02	0	0	0.04	0.04	0.02	0.01	0.12	0.07	0.02	0	0
17	0.34	0	0.07	0.11	0	0.12	0	0.01	0.02	0	0	0.04	0.04	0.02	0.01	0.12	0.07	0.02	0	0
18	0.34	0	0.07	0.11	0	0.12	0	0.01	0.02	0	0	0.04	0.04	0.02	0.01	0.12	0.07	0.02	0	0
19	0.34	0	0.07	0.11	0	0.12	0	0.01	0.02	0	0	0.04	0.04	0.02	0.01	0.12	0.07	0.02	0	0
20	0.34	0	0.07	0.11	0	0.12	0	0.01	0.02	0	0	0.04	0.04	0.02	0.01	0.12	0.07	0.02	0	0
21	0.34	0	0.07	0.11	0	0.12	0	0.01	0.02	0	0	0.04	0.04	0.02	0.01	0.12	0.07	0.02	0	0
22	0.34	0	0.07	0.11	0	0.12	0	0.01	0.02	0	0	0.04	0.04	0.02	0.01	0.12	0.07	0.02	0	0
23	0.34	0	0.07	0.11	0	0.12	0	0.01	0.02	0	0	0.04	0.04	0.02	0.01	0.12	0.07	0.02	0	0
24	0.34	0	0.07	0.11	0	0.12	0	0.01	0.02	0	0	0.04	0.04	0.02	0.01	0.12	0.07	0.02	0	0
25	0	0	0	0	0	0	0	0	0	1	0	0	0	0	0	0	0	0	0	0
26	0	0	0	0	0	0	0	0	0	0	0	0	1	0	0	0	0	0	0	0
27	0	0	0	0	0	0	0	0	0	0.01	0.99	0	0	0	0	0	0	0	0	0
28	0	0	0	0	0	0	0	0	0	0	0	0	0	0	0	1	0	0	0	0
29	0	0	0	0	0	0	0	0	0	0	0	0	0	1	0	0	0	0	0	0
30	0	0	0.03	0.01	0	0.96	0	0	0	0	0	0	0	0	0	0	0	0	0	0
31	0	0	0.03	0.01	0	0.96	0	0	0	0	0	0	0	0	0	0	0	0	0	0
32	0	0	0	0	0	0	0	0	0	0	0	0	0	0	0	0.05	0.94	0	0	0
33	0	0	0	0	1	0	0	0	0	0	0	0	0	0	0	0	0	0	0	0
34	0	0	0.05	0.74	0	0	0	0	0	0	0	0	0	0.2	0	0	0	0	0	0
35	0	0	0.01	0.8	0	0	0	0	0	0	0	0	0	0.18	0	0	0	0	0	0
36	0	0	0	0	0	0	0	0	0	0.99	0.01	0	0	0	0	0	0	0	0	0
37	0	0	0	0	0	0	0	0	0	0	0	0	0	0	0	0	0	0	1	0
38	0.28	0	0.03	0.05	0	0.3	0	0	0	0	0	0.05	0	0	0.01	0.2	0.05	0.01	0	0
39	0.04	0	0.17	0.02	0	0.07	0	0	0	0	0	0.37	0	0	0	0.25	0.05	0	0	0
40	0	0	0	0	0	0	0	0.62	0	0.23	0.02	0	0	0	0	0	0	0.13	0	0
41	0.08	0.01	0.04	0.03	0.02	0.53	0	0.02	0.01	0.03	0.02	0.02	0.01	0.01	0.01	0.08	0.03	0.06	0	0.01
42	0.31	0	0.03	0.03	0	0.01	0	0.02	0.01	0	0	0.08	0.01	0	0	0.17	0.26	0.06	0	0
43	0.04	0	0.21	0.02	0	0	0.01	0	0	0	0	0.17	0.41	0.01	0	0.11	0.02	0	0	0
44	0.05	0	0.01	0.01	0	0.01	0.01	0.11	0.01	0.06	0.34	0.06	0.01	0.01	0.01	0.06	0.12	0.12	0	0
45	0.15	0	0.06	0.13	0	0.09	0.02	0.02	0.04	0.05	0.01	0.03	0.05	0.12	0.04	0.07	0.05	0.05	0	0
46	0.01	0	0.01	0.01	0.49	0	0.01	0.03	0	0.29	0.01	0.01	0.01	0.01	0	0.03	0.01	0.03	0	0.05
47	0.03	0	0.04	0.03	0	0.29	0	0	0.06	0	0	0.38	0	0.01	0.04	0.1	0.02	0	0	0
48	0.08	0	0.03	0.01	0	0.01	0.08	0.04	0.01	0.02	0.01	0.1	0.02	0.02	0.01	0.09	0.4	0.04	0	0.01
49	0	0	0	0	0.01	0	0	0.06	0	0.86	0.02	0	0	0	0	0	0	0.03	0	0
50	0	0	0	0	0	0	0	0.08	0	0.82	0.08	0	0	0	0	0	0	0.02	0	0
51	0.06	0	0.35	0.18	0	0.02	0.08	0	0.02	0	0	0.08	0.01	0.12	0.02	0.03	0.02	0	0	0
52	0	0	0.17	0.8	0	0	0	0	0	0	0	0	0	0	0	0	0	0	0	0
53	0	0	0.17	0.8	0	0	0	0	0	0	0	0	0	0	0	0	0	0	0	0
54	0	0	0.17	0.8	0	0	0	0	0	0	0	0	0	0	0	0	0	0	0	0
55	0	0	0.17	0.8	0	0	0	0	0	0	0	0	0	0	0	0	0	0	0	0
56	0	0	0	0	0	0	0	0.02	0	0.97	0.01	0	0	0	0	0	0	0.01	0	0
57	0	0	0	0	0	0	0	0	0	0	0	0	1	0	0	0	0	0	0	0
58	0.02	0	0	0	0	0	0	0	0	0	0	0	0.86	0.01	0.02	0.05	0.01	0	0	0
59	0.65	0	0.01	0.01	0	0.05	0	0.01	0.01	0	0	0.01	0.03	0.01	0.01	0.08	0.1	0.02	0	0
60	0.65	0	0.01	0.01	0	0.05	0	0.01	0.01	0	0	0.01	0.03	0.01	0.01	0.08	0.1	0.02	0	0
61	0.65	0	0.01	0.01	0	0.05	0	0.01	0.01	0	0	0.01	0.03	0.01	0.01	0.08	0.1	0.02	0	0
62	0.65	0	0.01	0.01	0	0.05	0	0.01	0.01	0	0	0.01	0.03	0.01	0.01	0.08	0.1	0.02	0	0
63	0.07	0	0.28	0.25	0.01	0.04	0.02	0.01	0.02	0.02	0	0.07	0.04	0.04	0.01	0.06	0.03	0.02	0	0.01
64	0.05	0	0.11	0.03	0	0.11	0	0	0.01	0	0	0.27	0.01	0	0.01	0.33	0.05	0	0	0
65	0.03	0	0.49	0.19	0	0.01	0	0.01	0.01	0	0	0.18	0	0.01	0	0.02	0.04	0.01	0	0
66	0.28	0	0.01	0.01	0	0.03	0	0.02	0.01	0.04	0.01	0.02	0.21	0.01	0.01	0.15	0.14	0.05	0	0
67	0	0	0	0	0	0	0	0	0	0	0	0	0	0	0	0	0	0	0.99	0
68	0.02	0	0	0	0.03	0	0	0.11	0	0.6	0.06	0	0.02	0.01	0.01	0.01	0.02	0.1	0	0
69	0.06	0	0.17	0.14	0	0.06	0.05	0	0.04	0	0	0.14	0.03	0.06	0.03	0.13	0.05	0.01	0	0.01
70	0.19	0	0	0.01	0.01	0.01	0.01	0.1	0.02	0.12	0.04	0.01	0.04	0.01	0.03	0.08	0.15	0.17	0	0
71	0.19	0	0	0.01	0.01	0.01	0.01	0.1	0.02	0.12	0.04	0.01	0.04	0.01	0.03	0.08	0.15	0.17	0	0
72	0.19	0	0	0.01	0.01	0.01	0.01	0.1	0.02	0.12	0.04	0.01	0.04	0.01	0.03	0.08	0.15	0.17	0	0
73	0.19	0	0	0.01	0.01	0.01	0.01	0.1	0.02	0.12	0.04	0.01	0.04	0.01	0.03	0.08	0.15	0.17	0	0
74	0.19	0	0	0.01	0.01	0.01	0.01	0.1	0.02	0.12	0.04	0.01	0.04	0.01	0.03	0.08	0.15	0.17	0	0
75	0.19	0	0	0.01	0.01	0.01	0.01	0.1	0.02	0.12	0.04	0.01	0.04	0.01	0.03	0.08	0.15	0.17	0	0
76	0.19	0	0	0.01	0.01	0.01	0.01	0.1	0.02	0.12	0.04	0.01	0.04	0.01	0.03	0.08	0.15	0.17	0	0
77	0.19	0	0	0.01	0.01	0.01	0.01	0.1	0.02	0.12	0.04	0.01	0.04	0.01	0.03	0.08	0.15	0.17	0	0
78	0.01	0	0	0	0.03	0	0	0.06	0	0.67	0.16	0	0	0	0	0	0.01	0.05	0	0
79	0.06	0	0.01	0.01	0	0.01	0.01	0	0	0.03	0	0.01	0.74	0.02	0.01	0.06	0.03	0.01	0	0
80	0.03	0	0.05	0.02	0.06	0.01	0.07	0.03	0.01	0.19	0.02	0.18	0.03	0.02	0.01	0.12	0.04	0.03	0	0.07
81	0.08	0	0.05	0.03	0	0.71	0	0	0	0	0	0.02	0	0	0.01	0.05	0.03	0.01	0	0
82	0.07	0	0	0	0	0	0	0	0	0	0	0.01	0.64	0.01	0	0.1	0.15	0	0	0
83	0.16	0.01	0.01	0.01	0.01	0.03	0.01	0.06	0.01	0.04	0.02	0.04	0.06	0.01	0.01	0.17	0.26	0.08	0	0
84	0	0	0	0	0.33	0	0	0.01	0	0.64	0	0	0	0	0	0	0	0.01	0	0
85	0.06	0	0.15	0.15	0	0.01	0.03	0.01	0.04	0	0	0.26	0.01	0.08	0.01	0.06	0.09	0.02	0	0
86	0	0	0.27	0.68	0	0	0	0	0.01	0	0	0.01	0	0.02	0	0	0	0	0	0
87	0.05	0	0.12	0.06	0	0.44	0.01	0.01	0.02	0.01	0	0.13	0.01	0.01	0.02	0.09	0.03	0.01	0	0
88	0	0	0	0	1	0	0	0	0	0	0	0	0	0	0	0	0	0	0	0
89	0.01	0	0.76	0.19	0	0.01	0	0	0	0	0	0.02	0	0	0	0	0	0.01	0	0
90	0	0	0.24	0.68	0	0.05	0	0	0	0	0	0.01	0	0.01	0	0	0	0	0	0
91	0.01	0	0	0	0.12	0	0.01	0.05	0.01	0.63	0.04	0.01	0.02	0.01	0.01	0.02	0.01	0.05	0	0.02
92	0.04	0	0.2	0.44	0	0.02	0	0.03	0.01	0.05	0.01	0.02	0.01	0.04	0.01	0.02	0.02	0.09	0	0
93	0	0	0	0	0.1	0	0	0.02	0	0.86	0.01	0	0	0	0	0	0	0.01	0	0
94	0.11	0	0.06	0.09	0	0.03	0.01	0.01	0.1	0.01	0	0.07	0.12	0.07	0.05	0.14	0.12	0.01	0	0
95	0.1	0	0.08	0.25	0.01	0.02	0.01	0.05	0.02	0.09	0.02	0.02	0.02	0.04	0.01	0.05	0.09	0.1	0	0
96	0.14	0	0	0	0.01	0.01	0	0.06	0	0.25	0.02	0	0.24	0.01	0.01	0.05	0.04	0.16	0	0
97	0.11	0	0.02	0.02	0.01	0.02	0.01	0.12	0.01	0.14	0.05	0.03	0.05	0.02	0.01	0.07	0.16	0.15	0	0
98	0.11	0	0.02	0.02	0.01	0.02	0.01	0.12	0.01	0.14	0.05	0.03	0.05	0.02	0.01	0.07	0.16	0.15	0	0
99	0.11	0	0.02	0.02	0.01	0.02	0.01	0.12	0.01	0.14	0.05	0.03	0.05	0.02	0.01	0.07	0.16	0.15	0	0
100	0.11	0	0.02	0.02	0.01	0.02	0.01	0.12	0.01	0.14	0.05	0.03	0.05	0.02	0.01	0.07	0.16	0.15	0	0
101	0.11	0	0.02	0.02	0.01	0.02	0.01	0.12	0.01	0.14	0.05	0.03	0.05	0.02	0.01	0.07	0.16	0.15	0	0
102	0.11	0	0.02	0.02	0.01	0.02	0.01	0.12	0.01	0.14	0.05	0.03	0.05	0.02	0.01	0.07	0.16	0.15	0	0
103	0.11	0	0.02	0.02	0.01	0.02	0.01	0.12	0.01	0.14	0.05	0.03	0.05	0.02	0.01	0.07	0.16	0.15	0	0
104	0.11	0	0.02	0.02	0.01	0.02	0.01	0.12	0.01	0.14	0.05	0.03	0.05	0.02	0.01	0.07	0.16	0.15	0	0
105	0.11	0	0.02	0.02	0.01	0.02	0.01	0.12	0.01	0.14	0.05	0.03	0.05	0.02	0.01	0.07	0.16	0.15	0	0
106	0.11	0	0.02	0.02	0.01	0.02	0.01	0.12	0.01	0.14	0.05	0.03	0.05	0.02	0.01	0.07	0.16	0.15	0	0
107	0.11	0	0.02	0.02	0.01	0.02	0.01	0.12	0.01	0.14	0.05	0.03	0.05	0.02	0.01	0.07	0.16	0.15	0	0
108	0.11	0	0.02	0.02	0.01	0.02	0.01	0.12	0.01	0.14	0.05	0.03	0.05	0.02	0.01	0.07	0.16	0.15	0	0
109	0.11	0	0.02	0.02	0.01	0.02	0.01	0.12	0.01	0.14	0.05	0.03	0.05	0.02	0.01	0.07	0.16	0.15	0	0
110	0.11	0	0.02	0.02	0.01	0.02	0.01	0.12	0.01	0.14	0.05	0.03	0.05	0.02	0.01	0.07	0.16	0.15	0	0
111	0.11	0	0.02	0.02	0.01	0.02	0.01	0.12	0.01	0.14	0.05	0.03	0.05	0.02	0.01	0.07	0.16	0.15	0	0
112	0.11	0	0.02	0.02	0.01	0.02	0.01	0.12	0.01	0.14	0.05	0.03	0.05	0.02	0.01	0.07	0.16	0.15	0	0
113	0.05	0	0.23	0.49	0	0.07	0	0	0.01	0	0	0.03	0.04	0.03	0	0.03	0.01	0	0	0
114	0.13	0	0.2	0.13	0	0.17	0	0.01	0.01	0	0	0.11	0.01	0.01	0.01	0.08	0.08	0.04	0	0
115	0.35	0	0	0.01	0	0.06	0	0.03	0	0.02	0.01	0.01	0.14	0	0.01	0.17	0.11	0.08	0	0
116	0.46	0	0	0	0	0.05	0	0.01	0	0.03	0.01	0.01	0.21	0	0.01	0.1	0.07	0.04	0	0
117	0.01	0	0	0	0	0	0	0	0	0.02	0	0	0.95	0.01	0	0	0	0	0	0
118	0.02	0	0	0	0	0	0	0	0	0.01	0	0	0.94	0	0	0.01	0.01	0	0	0
119	0.13	0	0	0	0	0	0	0	0	0	0	0	0.83	0.02	0	0.01	0.01	0	0	0
120	0.04	0	0	0	0	0.01	0	0	0	0	0	0	0.61	0	0	0.31	0.01	0	0	0
121	0.05	0	0	0	0	0.03	0	0	0	0	0	0.02	0	0	0	0.77	0.12	0	0	0
122	0.14	0.01	0.01	0	0.01	0.02	0	0.04	0	0.04	0.01	0.04	0.05	0	0.01	0.43	0.14	0.05	0	0
123	0.05	0.01	0	0	0	0	0	0	0	0.01	0	0.01	0.63	0.01	0	0.24	0.02	0	0	0
124	0.11	0.11	0.01	0	0	0.14	0.01	0.01	0.01	0.02	0.01	0.03	0.02	0.01	0.07	0.33	0.11	0.02	0	0
125	0	0	0	0	0	0	0	0.03	0	0.8	0.14	0	0	0	0	0	0	0.02	0	0
126	0	0	1	0	0	0	0	0	0	0	0	0	0	0	0	0	0	0	0	0
127	0.05	0.08	0.01	0	0	0.1	0	0	0	0	0	0.09	0.01	0	0.01	0.62	0.04	0	0	0
128	0	0	0	0	0	0	0	0.01	0	0.97	0.01	0	0	0	0	0	0	0.01	0	0
129	0	0	0	0	0	0	0	0	0	0	0	0	1	0	0	0	0	0	0	0
130	0	0	0	0	0	0	0	0	0	0	0	0	1	0	0	0	0	0	0	0
131	0.01	0	0	0	0	0	0	0	0	0	0	0	0.94	0	0	0.01	0.04	0	0	0
132	0.99	0	0	0	0	0	0	0	0	0	0	0	0	0	0	0	0	0	0	0
133	0.07	0	0	0	0	0	0	0	0	0	0	0	0	0	0	0.06	0.88	0	0	0
134	0.04	0	0	0	0	0	0	0	0	0	0	0	0	0	0	0	0.94	0.01	0	0
135	0	0	0	0	0	0	0	0	0	0	0	0	0	0	0	0	0	1	0	0
136	0	0	0	0	0	0	0	0	0	0	0	0	1	0	0	0	0	0	0	0
137	0	0	0	0	0	0	0	0	0	0	0	0	0	0	0	0.98	0.01	0	0	0
>Node 73 ACDEFGHIKLMNPQRSTVWY
1	0	0	0	0	0	0	0	0	0	0	0	0	0	0	0	0.98	0.01	0	0	0
2	0	0	0	0	0	0	0	0	0	0	0	0	0	0	0	0.98	0.01	0	0	0
3	0	0	0	0	0	0	0	0	0	0	1	0	0	0	0	0	0	0	0	0
4	0	0	0	1	0	0	0	0	0	0	0	0	0	0	0	0	0	0	0	0
5	0	0	0	1	0	0	0	0	0	0	0	0	0	0	0	0	0	0	0	0
6	0	0	0	0	0	0	0	0	0	1	0	0	0	0	0	0	0	0	0	0
7	0	0	0	0	0	0	0	0	0	1	0	0	0	0	0	0	0	0	0	0
8	0	0	0	0	0	0	0	0	0	1	0	0	0	0	0	0	0	0	0	0
9	0	0	0	0	0	0	0	0	0	1	0	0	0	0	0	0	0	0	0	0
10	0	0	0	0	0	0	0	0	0	1	0	0	0	0	0	0	0	0	0	0
11	0	0	0	0	0	0	0	0	0	1	0	0	0	0	0	0	0	0	0	0
12	0	0	0	0	0	0	0	0	0	1	0	0	0	0	0	0	0	0	0	0
13	0	0	0	0	0	0	0	0	0	1	0	0	0	0	0	0	0	0	0	0
14	0	0	0	0	0	0	0	0	0	1	0	0	0	0	0	0	0	0	0	0
15	0	0	0	0	0	0	0	0	0	1	0	0	0	0	0	0	0	0	0	0
16	0	0	0	0	0	0	0	0	0	1	0	0	0	0	0	0	0	0	0	0
17	0	0	0	0	0	0	0	0	0	1	0	0	0	0	0	0	0	0	0	0
18	0	0	0	0	0	0	0	0	0	1	0	0	0	0	0	0	0	0	0	0
19	0	0	0	0	0	0	0	0	0	1	0	0	0	0	0	0	0	0	0	0
20	0	0	0	0	0	0	0	0	0	1	0	0	0	0	0	0	0	0	0	0
21	0	0	0	0	0	0	0	0	0	1	0	0	0	0	0	0	0	0	0	0
22	0	0	0	0	0	0	0	0	0	1	0	0	0	0	0	0	0	0	0	0
23	0	0	0	0	0	0	0	0	0	1	0	0	0	0	0	0	0	0	0	0
24	0	0	0	0	0	0	0	0	0	0	0	0	0	0	0	1	0	0	0	0
25	0	0	0	0	0	0	0	0	0	0	0	0	1	0	0	0	0	0	0	0
26	0	0	0	0	0	0	0	0	0	0	0	0	1	0	0	0	0	0	0	0
27	0	0	0	0	0	0	0	0	0	1	0	0	0	0	0	0	0	0	0	0
28	0	0	0	0	0	1	0	0	0	0	0	0	0	0	0	0	0	0	0	0
29	0	0	0	0	0	0	0	0	0	0	0	0	0	1	0	0	0	0	0	0
30	0	1	0	0	0	0	0	0	0	0	0	0	0	0	0	0	0	0	0	0
31	0	1	0	0	0	0	0	0	0	0	0	0	0	0	0	0	0	0	0	0
32	0	0	0	0	0	0	0	0	0	0	0	0	0	0	0	1	0	0	0	0
33	0	0	0	0	1	0	0	0	0	0	0	0	0	0	0	0	0	0	0	0
34	0	0	0	0	0	0	0	0	0	0	0	0	0	1	0	0	0	0	0	0
35	0	0	0	0	0	0	0	0	0	0	0	0	0	1	0	0	0	0	0	0
36	0	0	0	0	0	0	0	0	0	1	0	0	0	0	0	0	0	0	0	0
37	0	0	0	0	0	0	0	0	0	0	0	0	0	0	0	0	0	0	1	0
38	0	0	0	1	0	0	0	0	0	0	0	0	0	0	0	0	0	0	0	0
39	0	0	0	0	0	0	0	0	0	0	0	0	0	0	0	1	0	0	0	0
40	0	0	0	0	0	0	0	0	0	0	0	1	0	0	0	0	0	0	0	0
41	0	0	0	0	0	0	0	0	0	0	1	0	0	0	0	0	0	0	0	0
42	0	0	0	0	0	0	0	0	0	0	0	0	0	0	0	0	1	0	0	0
43	0	0	0	0	0	0	0	0	0	0	0	0	1	0	0	0	0	0	0	0
44	0	0	0	0	0	0	0	0	0	0	0	0	0	1	0	0	0	0	0	0
45	0	0	0	0	0	0	0	0	0	0	0	0	0	1	0	0	0	0	0	0
46	0	0	0	0	0	0	0	0	0	0	0	0	0	1	0	0	0	0	0	0
47	0	0	0	0	0	0	0	0	0	0	0	0	0	1	0	0	0	0	0	0
48	0	0	0	0	0	0	0	0	0	0	0	0	0	1	0	0	0	0	0	0
49	0	0	0	0	0	0	0	0	0	0	0	0	0	1	0	0	0	0	0	0
50	0	0	0	0	0	0	0	0	0	0	0	0	0	1	0	0	0	0	0	0
51	0	0	0	0	0	0	0	0	0	0	0	0	0	1	0	0	0	0	0	0
52	0	0	0	0	0	0	0	0	0	0	0	0	0	1	0	0	0	0	0	0
53	0	0	0	0	0	1	0	0	0	0	0	0	0	0	0	0	0	0	0	0
54	0	0	0	0	0	0	0	0	0	0	0	0	1	0	0	0	0	0	0	0
55	0	0	0	0	0	0	0	0	0	0	0	0	0	0	0	1	0	0	0	0
56	0	0	0	0	0	0	0	1	0	0	0	0	0	0	0	0	0	0	0	0
57	0	0	0	0	0	0	0	0	0	0	0	0	1	0	0	0	0	0	0	0
58	0	0	0	0	0	0	0	0	0	1	0	0	0	0	0	0	0	0	0	0
59	0	0	0	0	0	0	0	0	0	0	0	0	0	0	0	0	0	1	0	0
60	0	0	0	0	0	0	0	0	0	0	0	0	0	0	0	0	0	1	0	0
61	0	0	0	0	0	0	0	0	0	0	0	0	0	0	0	0	0	1	0	0
62	0	0	0	0	0	0	0	0	0	0	0	0	0	0	0	0	0	1	0	0
63	1	0	0	0	0	0	0	0	0	0	0	0	0	0	0	0	0	0	0	0
64	0	0	0	0	0	0	0	0	0	0	0	0	0	0	0	0	1	0	0	0
65	0	0	0	1	0	0	0	0	0	0	0	0	0	0	0	0	0	0	0	0
66	0	0	0	0	0	0	0	0	0	0	0	1	0	0	0	0	0	0	0	0
67	0	0	0	0	0	0	0	0	0	0	0	0	0	0	0	0	0	0	1	0
68	0	0	0	0	0	0	0	0	0	0	0	0	0	0	0	1	0	0	0	0
69	0	0	1	0	0	0	0	0	0	0	0	0	0	0	0	0	0	0	0	0
70	0	0	0	0	0	0	0	0	0	1	0	0	0	0	0	0	0	0	0	0
71	0	0	0	0	0	0	0	0	0	1	0	0	0	0	0	0	0	0	0	0
72	0	0	1	0	0	0	0	0	0	0	0	0	0	0	0	0	0	0	0	0
73	0	0	0	0	0	0	0	0	0	0	0	0	0	0	0	0	0	1	0	0
74	0	0	0	0	0	0	0	0	0	0	0	0	0	0	0	1	0	0	0	0
75	0	0	0	0	0	0	0	0	0	1	0	0	0	0	0	0	0	0	0	0
76	0	0	0	0	0	0	0	0	0	1	0	0	0	0	0	0	0	0	0	0
77	0	0	0	0	0	0	0	0	0	1	0	0	0	0	0	0	0	0	0	0
78	0	0	0	0	0	0	0	0	0	1	0	0	0	0	0	0	0	0	0	0
79	0	0	0	0	0	0	0	0	0	1	0	0	0	0	0	0	0	0	0	0
80	0	0	0	0	0	0	0	0	0	0	0	0	1	0	0	0	0	0	0	0
81	0	0	1	0	0	0	0	0	0	0	0	0	0	0	0	0	0	0	0	0
82	1	0	0	0	0	0	0	0	0	0	0	0	0	0	0	0	0	0	0	0
83	0	0	0	0	0	0	0	0	0	0	0	0	0	0	0	0	1	0	0	0
84	0	0	0	0	0	0	0	0	0	1	0	0	0	0	0	0	0	0	0	0
85	0	0	0	0	0	0	1	0	0	0	0	0	0	0	0	0	0	0	0	0
86	0	0	0	0	0	0	0	0	1	0	0	0	0	0	0	0	0	0	0	0
87	0	0	0	0	0	0	0	0	0	0	0	0	0	0	0	0	0	1	0	0
88	0	0	0	0	1	0	0	0	0	0	0	0	0	0	0	0	0	0	0	0
89	0	0	1	0	0	0	0	0	0	0	0	0	0	0	0	0	0	0	0	0
90	0	0	0	1	0	0	0	0	0	0	0	0	0	0	0	0	0	0	0	0
91	0	0	0	0	0	0	0	0	0	0	0	0	0	0	0	0	0	1	0	0
92	0	0	0	0	0	0	0	0	0	1	0	0	0	0	0	0	0	0	0	0
93	0	0	0	0	1	0	0	0	0	0	0	0	0	0	0	0	0	0	0	0
94	0	0	0	1	0	0	0	0	0	0	0	0	0	0	0	0	0	0	0	0
95	0	0	0	0	0	0	0	0	0	1	0	0	0	0	0	0	0	0	0	0
96	0	0	0	0	0	0	0	0	0	1	0	0	0	0	0	0	0	0	0	0
97	0	0	0	1	0	0	0	0	0	0	0	0	0	0	0	0	0	0	0	0
98	0	0	0	1	0	0	0	0	0	0	0	0	0	0	0	0	0	0	0	0
99	0	0	0	1	0	0	0	0	0	0	0	0	0	0	0	0	0	0	0	0
100	0	0	0	1	0	0	0	0	0	0	0	0	0	0	0	0	0	0	0	0
101	0	0	0	1	0	0	0	0	0	0	0	0	0	0	0	0	0	0	0	0
102	0	0	0	1	0	0	0	0	0	0	0	0	0	0	0	0	0	0	0	0
103	0	0	0	1	0	0	0	0	0	0	0	0	0	0	0	0	0	0	0	0
104	0	0	0	1	0	0	0	0	0	0	0	0	0	0	0	0	0	0	0	0
105	0	0	0	1	0	0	0	0	0	0	0	0	0	0	0	0	0	0	0	0
106	0	0	0	1	0	0	0	0	0	0	0	0	0	0	0	0	0	0	0	0
107	0	0	0	1	0	0	0	0	0	0	0	0	0	0	0	0	0	0	0	0
108	0	0	0	1	0	0	0	0	0	0	0	0	0	0	0	0	0	0	0	0
109	0	0	0	1	0	0	0	0	0	0	0	0	0	0	0	0	0	0	0	0
110	0	0	0	1	0	0	0	0	0	0	0	0	0	0	0	0	0	0	0	0
111	0	0	0	1	0	0	0	0	0	0	0	0	0	0	0	0	0	0	0	0
112	0	0	0	1	0	0	0	0	0	0	0	0	0	0	0	0	0	0	0	0
113	0	0	0	1	0	0	0	0	0	0	0	0	0	0	0	0	0	0	0	0
114	0	0	0	1	0	0	0	0	0	0	0	0	0	0	0	0	0	0	0	0
115	0	0	0	0	0	0	0	0	0	0	0	0	1	0	0	0	0	0	0	0
116	0	0	0	0	0	0	0	0	0	0	0	0	1	0	0	0	0	0	0	0
117	0	0	0	0	0	0	0	0	0	0	0	0	0	0	0	0	0	1	0	0
118	0	0	0	0	0	0	0	0	0	0	0	0	0	0	0	0	0	1	0	0
119	0	0	0	1	0	0	0	0	0	0	0	0	0	0	0	0	0	0	0	0
120	0	0	0	0	0	0	0	0	0	0	0	0	1	0	0	0	0	0	0	0
121	0	0	0	0	0	0	0	0	0	0	0	0	0	0	0	1	0	0	0	0
122	0	0	0	0	0	0	0	0	0	0	0	0	0	0	0	0	0	1	0	0
123	0	0	0	0	0	0	0	0	0	0	0	0	0	0	0	1	0	0	0	0
124	0	0	0	0	0	0	0	0	0	0	0	0	0	0	0	0	1	0	0	0
125	0	0	0	0	0	0	0	0	0	1	0	0	0	0	0	0	0	0	0	0
126	0	0	1	0	0	0	0	0	0	0	0	0	0	0	0	0	0	0	0	0
127	0	0	0	0	0	0	0	0	0	0	0	0	0	0	0	1	0	0	0	0
128	0	0	0	0	0	0	0	0	0	0	0	0	0	0	0	0	0	1	0	0
129	0	0	0	0	0	0	0	0	0	0	0	0	1	0	0	0	0	0	0	0
130	0	0	0	0	0	0	0	0	0	0	0	0	1	0	0	0	0	0	0	0
131	0	0	0	0	0	0	0	0	0	0	0	0	1	0	0	0	0	0	0	0
132	1	0	0	0	0	0	0	0	0	0	0	0	0	0	0	0	0	0	0	0
133	0	0	0	0	0	0	0	0	0	0	0	0	0	0	0	1	0	0	0	0
134	0	0	0	0	0	0	0	0	0	0	0	0	0	0	0	0	1	0	0	0
135	0	0	0	0	0	0	0	0	0	0	0	0	0	0	0	0	0	1	0	0
136	0	0	0	0	0	0	0	0	0	0	0	0	1	0	0	0	0	0	0	0
137	0	0	0	0	0	0	0	0	0	0	0	0	0	0	0	1	0	0	0	0
>Node 74 ACDEFGHIKLMNPQRSTVWY
1	0	0	0	0	0	0	0	0	0	0	0	0	0	0	0	1	0	0	0	0
2	0	0	0	0	0	0	0	0	0	0	0	0	0	0	0	1	0	0	0	0
3	0	0	0	0	0	0	0	0	0	0	1	0	0	0	0	0	0	0	0	0
4	0	0	0	1	0	0	0	0	0	0	0	0	0	0	0	0	0	0	0	0
5	0	0	0	1	0	0	0	0	0	0	0	0	0	0	0	0	0	0	0	0
6	0	0	0	0	0	0	0.06	0	0	0.81	0	0	0.01	0.09	0.01	0	0	0	0	0
7	0	0	0	0	0	0	0.06	0	0	0.81	0	0	0.01	0.09	0.01	0	0	0	0	0
8	0	0	0	0	0	0	0.06	0	0	0.81	0	0	0.01	0.09	0.01	0	0	0	0	0
9	0	0	0	0	0	0	0.06	0	0	0.81	0	0	0.01	0.09	0.01	0	0	0	0	0
10	0	0	0	0	0	0	0.06	0	0	0.81	0	0	0.01	0.09	0.01	0	0	0	0	0
11	0	0	0	0	0	0	0.06	0	0	0.81	0	0	0.01	0.09	0.01	0	0	0	0	0
12	0	0	0	0	0	0	0.06	0	0	0.81	0	0	0.01	0.09	0.01	0	0	0	0	0
13	0	0	0	0	0	0	0.06	0	0	0.81	0	0	0.01	0.09	0.01	0	0	0	0	0
14	0	0	0	0	0	0	0.06	0	0	0.81	0	0	0.01	0.09	0.01	0	0	0	0	0
15	0	0	0	0	0	0	0.06	0	0	0.81	0	0	0.01	0.09	0.01	0	0	0	0	0
16	0	0	0	0	0	0	0.06	0	0	0.81	0	0	0.01	0.09	0.01	0	0	0	0	0
17	0	0	0	0	0	0	0.06	0	0	0.81	0	0	0.01	0.09	0.01	0	0	0	0	0
18	0	0	0	0	0	0	0.06	0	0	0.81	0	0	0.01	0.09	0.01	0	0	0	0	0
19	0	0	0	0	0	0	0.06	0	0	0.81	0	0	0.01	0.09	0.01	0	0	0	0	0
20	0	0	0	0	0	0	0.06	0	0	0.81	0	0	0.01	0.09	0.01	0	0	0	0	0
21	0	0	0	0	0	0	0.06	0	0	0.81	0	0	0.01	0.09	0.01	0	0	0	0	0
22	0	0	0	0	0	0	0.06	0	0	0.81	0	0	0.01	0.09	0.01	0	0	0	0	0
23	0	0	0	0	0	0	0.06	0	0	0.81	0	0	0.01	0.09	0.01	0	0	0	0	0
24	0	0	0	0	0	0.02	0	0	0	0	0	0.02	0	0	0	0.94	0	0	0	0
25	0	0	0	0	0	0	0	0	0	0.19	0	0	0.8	0	0	0	0	0	0	0
26	0	0	0	0	0	0	0	0	0	0	0	0	1	0	0	0	0	0	0	0
27	0	0	0	0	0	0	0	0	0	1	0	0	0	0	0	0	0	0	0	0
28	0	0	0	0	0	0	0	0	0	0	0	0	0	0	0	1	0	0	0	0
29	0	0	0	0	0	0	0	0	0	0	0	0	0	1	0	0	0	0	0	0
30	0	1	0	0	0	0	0	0	0	0	0	0	0	0	0	0	0	0	0	0
31	0	1	0	0	0	0	0	0	0	0	0	0	0	0	0	0	0	0	0	0
32	0	0	0	0	0	0	0	0	0	0	0	0	0	0	0	1	0	0	0	0
33	0	0	0	0	1	0	0	0	0	0	0	0	0	0	0	0	0	0	0	0
34	0	0	0	0	0	0	0	0	0	0	0	0	0	1	0	0	0	0	0	0
35	0	0	0	0	0	0	0	0	0	0	0	0	0	1	0	0	0	0	0	0
36	0	0	0	0	0	0	0	0	0	1	0	0	0	0	0	0	0	0	0	0
37	0	0	0	0	0	0	0	0	0	0	0	0	0	0	0	0	0	0	1	0
38	0	0	0	1	0	0	0	0	0	0	0	0	0	0	0	0	0	0	0	0
39	0	0	0	0	0	0	0	0	0	0	0	0	0	0	0	1	0	0	0	0
40	0	0	0	0	0	0	0	0	0	0	0	1	0	0	0	0	0	0	0	0
41	0	0	0	0	0	0	0	0	0	0	1	0	0	0	0	0	0	0	0	0
42	0	0	0	0	0	0	0	0	0	0	0	0	0	0	0	0	1	0	0	0
43	0	0	0	0	0	0	0	0	0	0	0	0	1	0	0	0	0	0	0	0
44	0	0	0	0	0	0	0	0	0	0	0	0	0	1	0	0	0	0	0	0
45	0	0	0	0	0	0	0	0	0	0	0	0	0	1	0	0	0	0	0	0
46	0	0	0	0	0	0	0	0	0	0	0	0	0	1	0	0	0	0	0	0
47	0	0	0	0	0	0	0	0	0	0	0	0	0	1	0	0	0	0	0	0
48	0	0	0	0	0	0	0	0	0	0	0	0	0	1	0	0	0	0	0	0
49	0	0	0	0	0	0	0	0	0	0	0	0	0	1	0	0	0	0	0	0
50	0	0	0	0	0	0	0	0	0	0	0	0	0	1	0	0	0	0	0	0
51	0	0	0	0	0	0	0	0	0	0	0	0	0	1	0	0	0	0	0	0
52	0	0	0	0	0	0	0	0	0	0	0	0	0	1	0	0	0	0	0	0
53	0	0	0	0	0	1	0	0	0	0	0	0	0	0	0	0	0	0	0	0
54	0	0	0	0	0	0	0	0	0	0	0	0	1	0	0	0	0	0	0	0
55	0	0	0	0	0	0	0	0	0	0	0	0	0	0	0	1	0	0	0	0
56	0	0	0	0	0	0	0	1	0	0	0	0	0	0	0	0	0	0	0	0
57	0	0	0	0	0	0	0	0	0	0	0	0	1	0	0	0	0	0	0	0
58	0	0	0	0	0	0	0	0	0	1	0	0	0	0	0	0	0	0	0	0
59	0.08	0	0	0	0	0.65	0	0	0	0	0	0	0	0	0	0.01	0.01	0.25	0	0
60	0.08	0	0	0	0	0.65	0	0	0	0	0	0	0	0	0	0.01	0.01	0.25	0	0
61	0.08	0	0	0	0	0.65	0	0	0	0	0	0	0	0	0	0.01	0.01	0.25	0	0
62	0.08	0	0	0	0	0.65	0	0	0	0	0	0	0	0	0	0.01	0.01	0.25	0	0
63	1	0	0	0	0	0	0	0	0	0	0	0	0	0	0	0	0	0	0	0
64	0	0	0	0	0	0	0	0	0	0	0	0	0	0	0	0	1	0	0	0
65	0	0	0	1	0	0	0	0	0	0	0	0	0	0	0	0	0	0	0	0
66	0	0	0	0	0	0	0	0	0	0	0	1	0	0	0	0	0	0	0	0
67	0	0	0	0	0	0	0	0	0	0	0	0	0	0	0	0	0	0	1	0
68	0.01	0	0	0	0	0	0	0	0	0	0	0	0.68	0	0	0.31	0	0	0	0
69	0	0	1	0	0	0	0	0	0	0	0	0	0	0	0	0	0	0	0	0
70	0	0	0	0	0	0	0	0	0	1	0	0	0	0	0	0	0	0	0	0
71	0	0	0	0	0	0	0	0	0	1	0	0	0	0	0	0	0	0	0	0
72	0	0	1	0	0	0	0	0	0	0	0	0	0	0	0	0	0	0	0	0
73	0	0	0	0	0	0	0	0	0	0	0	0	0	0	0	0	0	1	0	0
74	0	0	0	0	0	0	0	0	0	0	0	0	0	0	0	1	0	0	0	0
75	0	0	0	0	0	0	0	0	0	1	0	0	0	0	0	0	0	0	0	0
76	0	0	0	0	0	0	0	0	0	1	0	0	0	0	0	0	0	0	0	0
77	0	0	0	0	0	0	0	0	0	1	0	0	0	0	0	0	0	0	0	0
78	0	0	0	0	0	0	0	0	0	1	0	0	0	0	0	0	0	0	0	0
79	0	0	0	0	0	0	0	0	0	1	0	0	0	0	0	0	0	0	0	0
80	0	0	0	0	0	0	0	0	0	0	0	0	1	0	0	0	0	0	0	0
81	0	0	1	0	0	0	0	0	0	0	0	0	0	0	0	0	0	0	0	0
82	1	0	0	0	0	0	0	0	0	0	0	0	0	0	0	0	0	0	0	0
83	0	0	0	0	0	0	0	0	0	0	0	0	0	0	0	0	1	0	0	0
84	0	0	0	0	0	0	0	0	0	1	0	0	0	0	0	0	0	0	0	0
85	0	0	0	0	0	0	1	0	0	0	0	0	0	0	0	0	0	0	0	0
86	0	0	0	0	0	0	0	0	1	0	0	0	0	0	0	0	0	0	0	0
87	0	0	0	0	0	0	0	0	0	0	0	0	0	0	0	0	0	1	0	0
88	0	0	0	0	1	0	0	0	0	0	0	0	0	0	0	0	0	0	0	0
89	0	0	1	0	0	0	0	0	0	0	0	0	0	0	0	0	0	0	0	0
90	0	0	0	1	0	0	0	0	0	0	0	0	0	0	0	0	0	0	0	0
91	0.01	0	0	0	0	0.92	0	0	0	0	0	0	0	0	0.01	0	0	0.05	0	0
92	0	0	0	0	0	0	0	0	0	1	0	0	0	0	0	0	0	0	0	0
93	0	0	0	0	1	0	0	0	0	0	0	0	0	0	0	0	0	0	0	0
94	0	0	0	1	0	0	0	0	0	0	0	0	0	0	0	0	0	0	0	0
95	0	0	0	0	0	0	0	0	0	1	0	0	0	0	0	0	0	0	0	0
96	0	0	0	0	0	0	0	0	0	1	0	0	0	0	0	0	0	0	0	0
97	0	0	0	1	0	0	0	0	0	0	0	0	0	0	0	0	0	0	0	0
98	0	0	0	1	0	0	0	0	0	0	0	0	0	0	0	0	0	0	0	0
99	0	0	0	1	0	0	0	0	0	0	0	0	0	0	0	0	0	0	0	0
100	0	0	0	1	0	0	0	0	0	0	0	0	0	0	0	0	0	0	0	0
101	0	0	0	1	0	0	0	0	0	0	0	0	0	0	0	0	0	0	0	0
102	0	0	0	1	0	0	0	0	0	0	0	0	0	0	0	0	0	0	0	0
103	0	0	0	1	0	0	0	0	0	0	0	0	0	0	0	0	0	0	0	0
104	0	0	0	1	0	0	0	0	0	0	0	0	0	0	0	0	0	0	0	0
105	0	0	0	1	0	0	0	0	0	0	0	0	0	0	0	0	0	0	0	0
106	0	0	0	1	0	0	0	0	0	0	0	0	0	0	0	0	0	0	0	0
107	0	0	0	1	0	0	0	0	0	0	0	0	0	0	0	0	0	0	0	0
108	0	0	0	1	0	0	0	0	0	0	0	0	0	0	0	0	0	0	0	0
109	0	0	0	1	0	0	0	0	0	0	0	0	0	0	0	0	0	0	0	0
110	0	0	0	1	0	0	0	0	0	0	0	0	0	0	0	0	0	0	0	0
111	0	0	0	1	0	0	0	0	0	0	0	0	0	0	0	0	0	0	0	0
112	0	0	0	1	0	0	0	0	0	0	0	0	0	0	0	0	0	0	0	0
113	0	0	0	1	0	0	0	0	0	0	0	0	0	0	0	0	0	0	0	0
114	0	0	0	1	0	0	0	0	0	0	0	0	0	0	0	0	0	0	0	0
115	0	0	0	0	0	0	0	0	0	0	0	0	1	0	0	0	0	0	0	0
116	0	0	0	0	0	0	0	0	0	0	0	0	1	0	0	0	0	0	0	0
117	0	0	0	0	0	0	0	0	0	0	0	0	0	0	0	0	0	1	0	0
118	0	0	0	0	0	0	0	0	0	0	0	0	0	0	0	0	0	1	0	0
119	0	0	0	1	0	0	0	0	0	0	0	0	0	0	0	0	0	0	0	0
120	0	0	0	0	0	0	0	0	0	0	0	0	1	0	0	0	0	0	0	0
121	0	0	0	0	0	0	0	0	0	0	0	0	0	0	0	1	0	0	0	0
122	0	0	0	0	0	0	0	0	0	0	0	0	0	0	0	0	0	1	0	0
123	0	0	0	0	0	0	0	0	0	0	0	0	0	0	0	1	0	0	0	0
124	0	0	0	0	0	0	0	0	0	0	0	0	0	0	0	0	1	0	0	0
125	0	0	0	0	0	0	0	0	0	1	0	0	0	0	0	0	0	0	0	0
126	0	0	1	0	0	0	0	0	0	0	0	0	0	0	0	0	0	0	0	0
127	0	0	0	0	0	0	0	0	0	0	0	0	0	0	0	1	0	0	0	0
128	0	0	0	0	0	0	0	0	0	0	0	0	0	0	0	0	0	1	0	0
129	0	0	0	0	0	0	0	0	0	0	0	0	1	0	0	0	0	0	0	0
130	0	0	0	0	0	0	0	0	0	0	0	0	1	0	0	0	0	0	0	0
131	0	0	0	0	0	0	0	0	0	0	0	0	0.26	0	0	0	0.74	0	0	0
132	1	0	0	0	0	0	0	0	0	0	0	0	0	0	0	0	0	0	0	0
133	0	0	0	0	0	0	0	0	0	0	0	0	0	0	0	1	0	0	0	0
134	0	0	0	0	0	0	0	0	0	0	0	0	0	0	0	0	1	0	0	0
135	0	0	0	0	0	0	0	0	0	0	0	0	0	0	0	0	0	1	0	0
136	0	0	0	0	0	0	0	0	0	0	0	0	1	0	0	0	0	0	0	0
137	0	0	0	0	0	0	0	0	0	0	0	0	0	0	0	1	0	0	0	0
>Node 75 ACDEFGHIKLMNPQRSTVWY
1	0	0	0	0	0	0	0	0	0	0	0	0	0	0	0	1	0	0	0	0
2	0	0	0	0	0	0	0	0	0	0	0	0	0	0	0	1	0	0	0	0
3	0	0	0	0	0	0	0	0	0	0	1	0	0	0	0	0	0	0	0	0
4	0.01	0	0.14	0.74	0	0	0	0	0	0	0	0.1	0	0	0	0	0.01	0	0	0
5	0	0	0.02	0.96	0	0.02	0	0	0	0	0	0	0	0	0	0	0	0	0	0
6	0	0	0	0	0	0	0.38	0	0	0.1	0	0	0.01	0.48	0.01	0	0	0	0	0
7	0.14	0	0.09	0.12	0	0.13	0	0.01	0.03	0	0.01	0.06	0.01	0.02	0.02	0.1	0.23	0.02	0	0
8	0.13	0	0.07	0.49	0.01	0.05	0	0.01	0.01	0.01	0.01	0.02	0.01	0.02	0.01	0.06	0.03	0.05	0	0
9	0	0	0.88	0.09	0	0	0	0	0	0	0	0.02	0	0	0	0	0	0	0	0
10	0.1	0	0	0.01	0	0.06	0	0	0	0.01	0	0.01	0.49	0.01	0.01	0.24	0.04	0	0	0
11	0.1	0	0	0.01	0	0.06	0	0	0	0.01	0	0.01	0.49	0.01	0.01	0.24	0.04	0	0	0
12	0.1	0	0	0.01	0	0.06	0	0	0	0.01	0	0.01	0.49	0.01	0.01	0.24	0.04	0	0	0
13	0.1	0	0	0.01	0	0.06	0	0	0	0.01	0	0.01	0.49	0.01	0.01	0.24	0.04	0	0	0
14	0.1	0	0	0.01	0	0.06	0	0	0	0.01	0	0.01	0.49	0.01	0.01	0.24	0.04	0	0	0
15	0.1	0	0	0.01	0	0.06	0	0	0	0.01	0	0.01	0.49	0.01	0.01	0.24	0.04	0	0	0
16	0.1	0	0	0.01	0	0.06	0	0	0	0.01	0	0.01	0.49	0.01	0.01	0.24	0.04	0	0	0
17	0.1	0	0	0.01	0	0.06	0	0	0	0.01	0	0.01	0.49	0.01	0.01	0.24	0.04	0	0	0
18	0.1	0	0	0.01	0	0.06	0	0	0	0.01	0	0.01	0.49	0.01	0.01	0.24	0.04	0	0	0
19	0.1	0	0	0.01	0	0.06	0	0	0	0.01	0	0.01	0.49	0.01	0.01	0.24	0.04	0	0	0
20	0.1	0	0	0.01	0	0.06	0	0	0	0.01	0	0.01	0.49	0.01	0.01	0.24	0.04	0	0	0
21	0.1	0	0	0.01	0	0.06	0	0	0	0.01	0	0.01	0.49	0.01	0.01	0.24	0.04	0	0	0
22	0.1	0	0	0.01	0	0.06	0	0	0	0.01	0	0.01	0.49	0.01	0.01	0.24	0.04	0	0	0
23	0.1	0	0	0.01	0	0.06	0	0	0	0.01	0	0.01	0.49	0.01	0.01	0.24	0.04	0	0	0
24	0.01	0	0	0	0	0.1	0	0	0	0	0	0.1	0	0	0	0.76	0.01	0	0	0
25	0	0	0	0	0	0	0	0	0	0.98	0	0	0.02	0	0	0	0	0	0	0
26	0	0	0	0	0	0	0	0	0	0	0	0	0.99	0.01	0	0	0	0	0	0
27	0	0	0	0	0	0	0	0	0	0.94	0.06	0	0	0	0	0	0	0	0	0
28	0	0	0	0	0	0	0	0	0	0	0	0	0	0	0	1	0	0	0	0
29	0	0	0	0	0	0	0	0	0	0	0	0	0	1	0	0	0	0	0	0
30	0.01	0.06	0.03	0.02	0	0.87	0	0	0	0	0	0	0	0	0	0.01	0	0	0	0
31	0.01	0.06	0.03	0.02	0	0.87	0	0	0	0	0	0	0	0	0	0.01	0	0	0	0
32	0	0	0	0	0	0	0	0	0	0	0	0	0	0	0	1	0	0	0	0
33	0	0	0	0	1	0	0	0	0	0	0	0	0	0	0	0	0	0	0	0
34	0	0	0	0	0	0	0	0	0	0	0	0	0	1	0	0	0	0	0	0
35	0	0	0	0.02	0	0	0	0	0	0	0	0	0	0.98	0	0	0	0	0	0
36	0	0	0	0	0	0	0	0	0	1	0	0	0	0	0	0	0	0	0	0
37	0	0	0	0	0	0	0	0	0	0	0	0	0	0	0	0	0	0	1	0
38	0	0	0.01	0.99	0	0	0	0	0	0	0	0	0	0	0	0	0	0	0	0
39	0.02	0	0	0	0	0	0	0	0	0	0	0.01	0	0	0	0.67	0.29	0	0	0
40	0	0	0	0	0	0	0	0.79	0	0	0	0.03	0	0	0	0	0.01	0.16	0	0
41	0	0	0	0	0	0	0	0.01	0	0.01	0.96	0	0	0	0	0	0	0.01	0	0
42	0	0	0	0	0	0	0	0	0	0	0	0	0	0	0	0	0.99	0	0	0
43	0	0	0	0	0	0	0	0	0	0	0	0	1	0	0	0	0	0	0	0
44	0	0	0	0.01	0	0	0.01	0	0.01	0	0	0	0	0.96	0.01	0	0	0	0	0
45	0	0	0	0.01	0	0	0.01	0	0.01	0	0	0	0	0.96	0.01	0	0	0	0	0
46	0	0	0	0.01	0	0	0.01	0	0.01	0	0	0	0	0.96	0.01	0	0	0	0	0
47	0	0	0	0.01	0	0	0.01	0	0.01	0	0	0	0	0.96	0.01	0	0	0	0	0
48	0	0	0	0.01	0	0	0.01	0	0.01	0	0	0	0	0.96	0.01	0	0	0	0	0
49	0	0	0	0.01	0	0	0.01	0	0.01	0	0	0	0	0.96	0.01	0	0	0	0	0
50	0	0	0	0.01	0	0	0.01	0	0.01	0	0	0	0	0.96	0.01	0	0	0	0	0
51	0	0	0	0.01	0	0	0.01	0	0.01	0	0	0	0	0.96	0.01	0	0	0	0	0
52	0	0	0	0.01	0	0	0.01	0	0.01	0	0	0	0	0.96	0.01	0	0	0	0	0
53	0.01	0	0	0	0	0.98	0	0	0	0	0	0	0	0	0	0	0	0	0	0
54	0	0	0	0	0	0	0	0	0	0	0	0	0.98	0	0	0.01	0	0	0	0
55	0.01	0	0	0	0	0	0	0	0	0	0	0.19	0	0	0	0.63	0.15	0	0	0
56	0	0	0	0	0	0	0	0.98	0	0	0	0	0	0	0	0	0	0.02	0	0
57	0.01	0	0	0	0	0	0	0	0	0	0	0	0.99	0	0	0	0	0	0	0
58	0.01	0	0	0	0	0	0	0	0	0.1	0	0	0.86	0	0	0.01	0.01	0	0	0
59	0.36	0	0	0	0	0.19	0	0.01	0	0	0	0.01	0	0	0	0.09	0.24	0.09	0	0
60	0.36	0	0	0	0	0.19	0	0.01	0	0	0	0.01	0	0	0	0.09	0.24	0.09	0	0
61	0.36	0	0	0	0	0.19	0	0.01	0	0	0	0.01	0	0	0	0.09	0.24	0.09	0	0
62	0.36	0	0	0	0	0.19	0	0.01	0	0	0	0.01	0	0	0	0.09	0.24	0.09	0	0
63	0.35	0	0.09	0.46	0	0.02	0	0	0	0	0	0.01	0.01	0.01	0	0.02	0.02	0.01	0	0
64	0.03	0	0.01	0	0	0	0	0	0	0	0	0.18	0	0	0	0.35	0.42	0	0	0
65	0	0	0.01	0.99	0	0	0	0	0	0	0	0	0	0	0	0	0	0	0	0
66	0	0	0.02	0	0	0.01	0	0	0	0	0	0.9	0	0	0	0.05	0.02	0	0	0
67	0	0	0	0	0	0	0	0	0	0	0	0	0	0	0	0	0	0	1	0
68	0.06	0	0.11	0.06	0	0.04	0.03	0	0.02	0	0	0.08	0.27	0.07	0.04	0.18	0.03	0	0	0
69	0	0	0.91	0.05	0	0	0	0	0	0	0	0.03	0	0	0	0	0	0	0	0
70	0	0	0	0	0	0	0	0	0	0.99	0	0	0	0	0	0	0	0	0	0
71	0	0	0	0	0	0	0	0	0	0.99	0	0	0	0	0	0	0	0	0	0
72	0	0	0.95	0.02	0	0	0	0	0	0	0	0.02	0	0	0	0	0	0	0	0
73	0.23	0	0	0.01	0	0	0	0.02	0	0	0.02	0	0	0	0	0	0.02	0.68	0	0
74	0.06	0	0.01	0	0	0.01	0	0.01	0	0	0	0.05	0.01	0	0	0.58	0.24	0.01	0	0
75	0	0	0	0	0	0	0	0	0	0.99	0.01	0	0	0	0	0	0	0	0	0
76	0	0	0	0	0	0	0	0	0	0.99	0.01	0	0	0	0	0	0	0	0	0
77	0	0	0	0	0	0	0	0	0	0.99	0.01	0	0	0	0	0	0	0	0	0
78	0	0	0	0	0	0	0	0	0	0.99	0.01	0	0	0	0	0	0	0	0	0
79	0	0	0	0	0	0	0	0.01	0	0.94	0.03	0	0	0	0	0	0	0.01	0	0
80	0.01	0	0	0	0	0	0	0	0	0	0	0	0.96	0	0	0.02	0	0	0	0
81	0	0	0.77	0.22	0	0	0	0	0	0	0	0.01	0	0	0	0	0	0	0	0
82	0.49	0	0	0	0	0	0	0	0	0	0	0.01	0.12	0.01	0	0.32	0.04	0	0	0
83	0.03	0	0	0	0	0	0	0.02	0	0	0	0	0	0	0	0.02	0.91	0.01	0	0
84	0	0	0	0	0	0	0	0	0	1	0	0	0	0	0	0	0	0	0	0
85	0	0	0.17	0.03	0	0	0.55	0	0	0	0	0.09	0	0.12	0.01	0.01	0.01	0	0	0
86	0	0	0.36	0.43	0	0	0	0	0.12	0	0	0.05	0	0.02	0	0	0	0	0	0
87	0.04	0	0	0	0	0.87	0	0	0	0	0	0	0	0	0	0.01	0	0.05	0	0
88	0	0	0	0	1	0	0	0	0	0	0	0	0	0	0	0	0	0	0	0
89	0	0	0.92	0.08	0	0	0	0	0	0	0	0	0	0	0	0	0	0	0	0
90	0	0	0.02	0.97	0	0	0	0	0	0	0	0	0	0	0	0	0	0	0	0
91	0.02	0	0.01	0.01	0	0.41	0.01	0	0.06	0	0	0.04	0	0.01	0.34	0.05	0.01	0.01	0	0
92	0	0	0	0	0	0	0	0	0	1	0	0	0	0	0	0	0	0	0	0
93	0	0	0	0	1	0	0	0	0	0	0	0	0	0	0	0	0	0	0	0
94	0	0	0.03	0.96	0	0	0	0	0	0	0	0	0	0	0	0	0	0	0	0
95	0	0	0	0	0	0	0	0	0	0.99	0	0	0	0	0	0	0	0	0	0
96	0.03	0	0	0	0	0	0	0.01	0	0.31	0.01	0	0.44	0	0	0.06	0.12	0.01	0	0
97	0.01	0	0.3	0.65	0	0.01	0	0	0	0	0	0.01	0	0.01	0	0	0	0	0	0
98	0.01	0	0.3	0.65	0	0.01	0	0	0	0	0	0.01	0	0.01	0	0	0	0	0	0
99	0.01	0	0.3	0.65	0	0.01	0	0	0	0	0	0.01	0	0.01	0	0	0	0	0	0
100	0.01	0	0.3	0.65	0	0.01	0	0	0	0	0	0.01	0	0.01	0	0	0	0	0	0
101	0.01	0	0.3	0.65	0	0.01	0	0	0	0	0	0.01	0	0.01	0	0	0	0	0	0
102	0.01	0	0.3	0.65	0	0.01	0	0	0	0	0	0.01	0	0.01	0	0	0	0	0	0
103	0.01	0	0.3	0.65	0	0.01	0	0	0	0	0	0.01	0	0.01	0	0	0	0	0	0
104	0.01	0	0.3	0.65	0	0.01	0	0	0	0	0	0.01	0	0.01	0	0	0	0	0	0
105	0.01	0	0.3	0.65	0	0.01	0	0	0	0	0	0.01	0	0.01	0	0	0	0	0	0
106	0.01	0	0.3	0.65	0	0.01	0	0	0	0	0	0.01	0	0.01	0	0	0	0	0	0
107	0.01	0	0.3	0.65	0	0.01	0	0	0	0	0	0.01	0	0.01	0	0	0	0	0	0
108	0.01	0	0.3	0.65	0	0.01	0	0	0	0	0	0.01	0	0.01	0	0	0	0	0	0
109	0.01	0	0.3	0.65	0	0.01	0	0	0	0	0	0.01	0	0.01	0	0	0	0	0	0
110	0.01	0	0.3	0.65	0	0.01	0	0	0	0	0	0.01	0	0.01	0	0	0	0	0	0
111	0.01	0	0.3	0.65	0	0.01	0	0	0	0	0	0.01	0	0.01	0	0	0	0	0	0
112	0.01	0	0.3	0.65	0	0.01	0	0	0	0	0	0.01	0	0.01	0	0	0	0	0	0
113	0.01	0	0.3	0.65	0	0.01	0	0	0	0	0	0.01	0	0.01	0	0	0	0	0	0
114	0.01	0	0.3	0.65	0	0.01	0	0	0	0	0	0.01	0	0.01	0	0	0	0	0	0
115	0	0	0	0	0	0	0	0	0	0	0	0	0.94	0.04	0	0.01	0	0	0	0
116	0	0	0	0	0	0	0	0	0	0	0	0	1	0	0	0	0	0	0	0
117	0.02	0	0	0	0	0	0	0.02	0	0.01	0	0	0	0	0	0	0	0.95	0	0
118	0.67	0	0	0	0	0	0	0	0	0	0	0	0.07	0	0	0.01	0.02	0.22	0	0
119	0	0	0	0.98	0	0	0	0	0	0	0	0	0	0.02	0	0	0	0	0	0
120	0	0	0	0	0	0	0	0	0	0	0	0	1	0	0	0	0	0	0	0
121	0	0	0	0	0.01	0	0	0	0	0	0	0	0	0	0	0.99	0	0	0	0
122	0	0	0	0	0	0	0	0.08	0	0	0.01	0	0	0	0	0	0	0.9	0	0
123	0.01	0	0	0	0	0	0	0	0	0	0	0	0	0	0	0.91	0.07	0	0	0
124	0.07	0	0	0	0	0	0	0	0	0	0	0	0.07	0	0	0.05	0.8	0	0	0
125	0.01	0	0	0	0	0	0	0.01	0	0.93	0.01	0	0	0	0	0	0	0.02	0	0
126	0	0	1	0	0	0	0	0	0	0	0	0	0	0	0	0	0	0	0	0
127	0.01	0	0.01	0	0	0.09	0	0	0	0	0	0.18	0	0	0	0.7	0.01	0	0	0
128	0	0	0	0	0	0	0	0	0	0	0	0	0	0	0	0	0	0.99	0	0
129	0	0	0	0	0	0	0	0	0	0	0	0	1	0	0	0	0	0	0	0
130	0	0	0	0	0	0	0	0	0	0	0	0	1	0	0	0	0	0	0	0
131	0	0	0	0	0	0	0	0	0	0	0	0	0.26	0	0	0.01	0.73	0	0	0
132	1	0	0	0	0	0	0	0	0	0	0	0	0	0	0	0	0	0	0	0
133	0	0	0	0	0	0	0	0	0	0	0	0	0	0	0	1	0	0	0	0
134	0	0	0	0	0	0	0	0	0	0	0	0	0	0	0	0	1	0	0	0
135	0	0	0	0	0	0	0	0	0	0	0	0	0	0	0	0	0	1	0	0
136	0	0	0	0	0	0	0	0	0	0	0	0	1	0	0	0	0	0	0	0
137	0	0	0	0	0	0	0	0	0	0	0	0	0	0	0	1	0	0	0	0
>Node 76 ACDEFGHIKLMNPQRSTVWY
1	0	0	0	0	0	0	0	0	0	0	0	0	0	0	0	1	0	0	0	0
2	0	0	0	0	0	0	0	0	0	0	0	0	0	0	0	1	0	0	0	0
3	0	0	0	0	0	0	0	0	0	0	1	0	0	0	0	0	0	0	0	0
4	0	0	0	1	0	0	0	0	0	0	0	0	0	0	0	0	0	0	0	0
5	0	0	0.01	0.99	0	0	0	0	0	0	0	0	0	0	0	0	0	0	0	0
6	0	0	0	0	0	0	0	0	0	0	0	0	0	1	0	0	0	0	0	0
7	0	0	0.04	0	0	0.95	0	0	0	0	0	0.01	0	0	0	0	0	0	0	0
8	0	0	0	0	1	0	0	0	0	0	0	0	0	0	0	0	0	0	0	0
9	0	0	0.98	0.02	0	0	0	0	0	0	0	0	0	0	0	0	0	0	0	0
10	0	0	0	0	0	0	0	0	0	0	0	0.01	0	0	0	0.99	0	0	0	0
11	0	0	0	0	0	0	0	0	0	0	0	0.01	0	0	0	0.99	0	0	0	0
12	0	0	0	0	0	0	0	0	0	0	0	0.01	0	0	0	0.99	0	0	0	0
13	0	0	0	0	0	0	0	0	0	0	0	0.01	0	0	0	0.99	0	0	0	0
14	0	0	0	0	0	0	0	0	0	0	0	0.01	0	0	0	0.99	0	0	0	0
15	0	0	0	0	0	0	0	0	0	0	0	0.01	0	0	0	0.99	0	0	0	0
16	0	0	0	0	0	0	0	0	0	0	0	0.01	0	0	0	0.99	0	0	0	0
17	0	0	0	0	0	0	0	0	0	0	0	0.01	0	0	0	0.99	0	0	0	0
18	0	0	0	0	0	0	0	0	0	0	0	0.01	0	0	0	0.99	0	0	0	0
19	0	0	0	0	0	0	0	0	0	1	0	0	0	0	0	0	0	0	0	0
20	0	0	0	0	0	0	0.02	0	0	0	0	0	0.01	0.97	0	0	0	0	0	0
21	0	0	0	0	0	0	0	0	0	1	0	0	0	0	0	0	0	0	0	0
22	0	0	0	0	0	0	0	0	0	0	0	0	0	0	0	0.99	0.01	0	0	0
23	0	0	0	0	0	0	0	0	0	0	0	0	0	1	0	0	0	0	0	0
24	0	0	0	0	0	0	0	0	0	0	0	1	0	0	0	0	0	0	0	0
25	0	0	0	0	0	0	0	0	0	1	0	0	0	0	0	0	0	0	0	0
26	0	0	0	0	0	0	0	0	0	0	0	0	1	0	0	0	0	0	0	0
27	0	0	0	0	0	0	0	0	0	1	0	0	0	0	0	0	0	0	0	0
28	0	0	0	0	0	0	0	0	0	0	0	0	0	0	0	1	0	0	0	0
29	0	0	0	0	0	0	0	0	0	0	0	0	0	1	0	0	0	0	0	0
30	0	0	1	0	0	0	0	0	0	0	0	0	0	0	0	0	0	0	0	0
31	0	0	1	0	0	0	0	0	0	0	0	0	0	0	0	0	0	0	0	0
32	0	0	0	0	0	0	0	0	0	0	0	0	0	0	0	1	0	0	0	0
33	0	0	0	0	1	0	0	0	0	0	0	0	0	0	0	0	0	0	0	0
34	0	0	0	0	0	0	0	0	0	0	0	0	0	0	1	0	0	0	0	0
35	0	0	0	1	0	0	0	0	0	0	0	0	0	0	0	0	0	0	0	0
36	0	0	0	0	0	0	0	0	0	1	0	0	0	0	0	0	0	0	0	0
37	0	0	0	0	0	0	0	0	0	0	0	0	0	0	0	0	0	0	1	0
38	0	0	0	1	0	0	0	0	0	0	0	0	0	0	0	0	0	0	0	0
39	0	0	0	0	0	0	0	0	0	0	0	0	0	0	0	0.99	0.01	0	0	0
40	0	0	0	0	0	0	0	0	0	0	0	0	0	0	0	0	0	1	0	0
41	0	0	0	0	0	0	0	0	0	0	0	0	0	0	0	0	0	1	0	0
42	0	0	0	0	0	0	0	0	0	0	0	0	0	0	0	0	1	0	0	0
43	0	0	0	0	0	0	0	0	0	0	0	0	1	0	0	0	0	0	0	0
44	0	0	0	0	0	0	0	0	0	0	0	0	0	0	0	1	0	0	0	0
45	0	0	0	0	0	0	0	0	0	0	0	0	0	0	0	1	0	0	0	0
46	0	0	0	0	0	0	0	0	0	0	0	0	0	0	0	1	0	0	0	0
47	0	0	0	0	0	0	0	0	0	0	0	0	0	0	0	1	0	0	0	0
48	0	0	0	0	0	0	0	0	0	0	0	0	0	0	0	1	0	0	0	0
49	0	0	0	0	0	0	0	0	0	0	0	0	0	0	0	1	0	0	0	0
50	0	0	0	0	0	0	0	0	0	0	0	0	0	0	0	1	0	0	0	0
51	0	0	0	0	0	0	0	0	0	0	0	0	0	0	0	1	0	0	0	0
52	0	0	0	0	0	0	0	0	0	0	0	0	0	0	0	1	0	0	0	0
53	0	0	0	0	0	0	0	1	0	0	0	0	0	0	0	0	0	0	0	0
54	0	0	0	0	0	0	0	0	0	0	0	0	0	0	0	1	0	0	0	0
55	0	0	0	0	0	0	0	0	0	0	0	0	0	0	0	0	1	0	0	0
56	0	0	0	0	0	0	0	1	0	0	0	0	0	0	0	0	0	0	0	0
57	0	0	0	0	0	0	0	0	0	0	0	0	1	0	0	0	0	0	0	0
58	0.02	0	0	0	0	0	0	0	0	0	0	0	0	0	0	0	0.98	0	0	0
59	1	0	0	0	0	0	0	0	0	0	0	0	0	0	0	0	0	0	0	0
60	0	0	0	0	0	0	0	0	0	0	0	0	0	0	0	0	0.99	0	0	0
61	0	0	0.69	0.29	0	0	0	0	0	0	0	0.02	0	0	0	0	0	0	0	0
62	0.17	0	0	0	0	0.12	0	0.01	0	0	0	0	0	0	0	0.02	0.1	0.56	0	0
63	0.1	0	0.02	0.21	0	0	0	0.06	0	0.01	0	0.02	0.11	0.04	0	0.3	0.06	0.04	0	0
64	0	0	0	0	0	0	0	0.06	0	0	0	0.9	0	0	0	0.01	0.01	0	0	0
65	0	0	0.01	0.87	0	0.08	0	0	0	0	0	0	0	0.03	0	0	0	0	0	0
66	0.05	0	0.03	0.82	0	0	0	0	0	0	0	0	0	0.01	0	0	0.08	0	0	0
67	0	0	0	0	0	0	0	0	0	0	0	0	0	0	0	0	0	0	1	0
68	0	0	0	0	0	0	0	0	0.1	0	0	0	0	0	0.9	0	0	0	0	0
69	0	0	0	0	0	0	0	0	0	0	0	0	0.97	0	0	0.02	0	0	0	0
70	0	0	0.99	0.01	0	0	0	0	0	0	0	0	0	0	0	0	0	0	0	0
71	0	0	0	0	0	1	0	0	0	0	0	0	0	0	0	0	0	0	0	0
72	0	0	0	0	0	0	0	0	0	0	0	0.02	0	0.98	0	0	0	0	0	0
73	0	0	0	0	0	0	0	0	0	0	1	0	0	0	0	0	0	0	0	0
74	0	0	0.98	0	0	0	0	0	0	0	0	0.01	0	0	0	0	0	0	0	0
75	0	0	0	0	0	0	0	0	0	0	1	0	0	0	0	0	0	0	0	0
76	0	0	0	0	0	0	0	0	0	0.99	0.01	0	0	0	0	0	0	0	0	0
77	0	0	0	0	0	0	0	0	0	0.99	0.01	0	0	0	0	0	0	0	0	0
78	0	0	0	0	0	0	0	0	0	1	0	0	0	0	0	0	0	0	0	0
79	0	0	0	0	0	0	0	0.03	0	0	0.97	0	0	0	0	0	0	0	0	0
80	0	0	0	0	0	0	0	0	0	0	0	1	0	0	0	0	0	0	0	0
81	0	0	1	0	0	0	0	0	0	0	0	0	0	0	0	0	0	0	0	0
82	0	0	0	0	0	0	0	0	0	0	0	0	0	1	0	0	0	0	0	0
83	0	0	0	0	0	0	0	0	0	0	0	0	0	0	0	0	0	1	0	0
84	0	0	0	0	0	0	0	0	0	1	0	0	0	0	0	0	0	0	0	0
85	0.78	0	0	0	0	0	0	0	0	0	0	0	0	0	0	0.02	0.2	0	0	0
86	0	0	0.16	0.84	0	0	0	0	0	0	0	0	0	0	0	0	0	0	0	0
87	0	0	0	0	0	1	0	0	0	0	0	0	0	0	0	0	0	0	0	0
88	0	0	0	0	1	0	0	0	0	0	0	0	0	0	0	0	0	0	0	0
89	0	0	1	0	0	0	0	0	0	0	0	0	0	0	0	0	0	0	0	0
90	0	0	0	1	0	0	0	0	0	0	0	0	0	0	0	0	0	0	0	0
91	0	0	0	0	0	0	0	0	0	0	0	1	0	0	0	0	0	0	0	0
92	0	0	0	0	0	0	0	0	0	1	0	0	0	0	0	0	0	0	0	0
93	0	0	0	0	1	0	0	0	0	0	0	0	0	0	0	0	0	0	0	0
94	0	0	0	1	0	0	0	0	0	0	0	0	0	0	0	0	0	0	0	0
95	0	0	0	0	0	0	0	0	0	1	0	0	0	0	0	0	0	0	0	0
96	0	0	0	0	0	0	0	0	0	0	0	0	1	0	0	0	0	0	0	0
97	0	0	0	0	0	0	0	0	0	0	0	0	1	0	0	0	0	0	0	0
98	0	0	0	0	0	0	0	0	0	0	0	0	1	0	0	0	0	0	0	0
99	0	0	0	0	0	0	0	0	0	0	0	0	1	0	0	0	0	0	0	0
100	0	0	0	0	0	0	0	0	0	0	0	0	1	0	0	0	0	0	0	0
101	0	0	0	0	0	0	0	0	0	0	0	0	1	0	0	0	0	0	0	0
102	0	0	0	0	0	0	0	0	0	0	0	0	1	0	0	0	0	0	0	0
103	0	0	0	0	0	0	0	0	0	0	0	0	1	0	0	0	0	0	0	0
104	0	0	0	0	0	0	0	0	0	0	0	0	1	0	0	0	0	0	0	0
105	0	0	0	0	0	0	0	0	0	0	0	0	1	0	0	0	0	0	0	0
106	0	0	0	0	0	0	0	0	0	0	0	0	1	0	0	0	0	0	0	0
107	0	0	0	0	0	0	0	0	0	0	0	0	1	0	0	0	0	0	0	0
108	0	0	0	0	0	0	0	0	0	0	0	0	1	0	0	0	0	0	0	0
109	0	0	0	0	0	0	0	0	0	0	0	0	1	0	0	0	0	0	0	0
110	0	0	0	0	0	0	0	0	0	0	0	0	1	0	0	0	0	0	0	0
111	0	0	0	0	0	0	0	0	0	0	0	0	1	0	0	0	0	0	0	0
112	0	0	0	0	0	0	0	0	0	0	0	0	1	0	0	0	0	0	0	0
113	0	0	0	0	0	0	0	0	0	0	0	0	1	0	0	0	0	0	0	0
114	0	0	0	0	0	0	0	0	0	0	0	0	1	0	0	0	0	0	0	0
115	0	0	0	0	0	0	0	0	0	0	0	0	1	0	0	0	0	0	0	0
116	0	0	0	0	0	0	0	0	0	0	0	0	1	0	0	0	0	0	0	0
117	0	0	0	0	0	0	0	0	0	0	0	0	1	0	0	0	0	0	0	0
118	0	0	0	0	0	0	0	0	0	0	0	0	1	0	0	0	0	0	0	0
119	0	0	0	0	0	0	0	0	0	0	0	0	1	0	0	0	0	0	0	0
120	0	0	0	0	0	0	0	0	0	0	0	0	1	0	0	0	0	0	0	0
121	0	0	0	1	0	0	0	0	0	0	0	0	0	0	0	0	0	0	0	0
122	0.01	0	0	0	0	0	0	0	0	0	0.04	0	0	0	0	0.47	0.47	0	0	0
123	0.01	0	0	0	0	0	0	0	0	0	0	0	0	0	0	0.99	0	0	0	0
124	0.01	0	0	0	0	0	0	0	0	0	0	0	0	0	0	0	0.98	0	0	0
125	0	0	0	0	0	0	0	0	1	0	0	0	0	0	0	0	0	0	0	0
126	0	0	1	0	0	0	0	0	0	0	0	0	0	0	0	0	0	0	0	0
127	0	0	0	0	0	1	0	0	0	0	0	0	0	0	0	0	0	0	0	0
128	0	0	0	0	0	0	0	0	0	0	0	0	0	0	0	0	0	1	0	0
129	0	0	0	0	0	0	0	0	0	0	0	0	0	0	0	0	1	0	0	0
130	0	0	0	0	0	0	0	0	0	0	0	0	1	0	0	0	0	0	0	0
131	0	0	0	0	0	0	0	0	0	0	0	0	1	0	0	0	0	0	0	0
132	0.27	0	0	0	0	0	0	0	0	0	0	0	0	0	0	0.73	0	0	0	0
133	0	0	0	0	0	0	0	0	0	0	0	0	0	0	0	1	0	0	0	0
134	0	0	0	0	0	0	0	0	0	0	0	0	0	0	0	0	1	0	0	0
135	0	0	0	0	0	0	0	0	0	0	0	0	0	0	0	0	0	1	0	0
136	0	0	0	0	0	0	0	0	0	0	0	0	1	0	0	0	0	0	0	0
137	0	0	0	0	0	0	0	0	0	0	0	0	0	0	0	0	0	1	0	0
>Node 77 ACDEFGHIKLMNPQRSTVWY
1	0	0	0	0	0	0	0	0	0	0	0	0	0	0	0	0	0	1	0	0
2	0	0	0	0	0	0	0	0	0	0	0	0	0	0	0	0	0	1	0	0
3	0	0	0	0	0	0	0	0	0	0	1	0	0	0	0	0	0	0	0	0
4	0	0	0	1	0	0	0	0	0	0	0	0	0	0	0	0	0	0	0	0
5	0	0	0.01	0.99	0	0	0	0	0	0	0	0	0	0	0	0	0	0	0	0
6	0	0	0	0	0	0	0	0	0	0	0	0	0	1	0	0	0	0	0	0
7	0	0	0.03	0	0	0.96	0	0	0	0	0	0.01	0	0	0	0	0	0	0	0
8	0	0	0	0	1	0	0	0	0	0	0	0	0	0	0	0	0	0	0	0
9	0	0	0.99	0.01	0	0	0	0	0	0	0	0	0	0	0	0	0	0	0	0
10	0	0	0	0	0	0	0	0	0	0	0	0.01	0	0	0	0.99	0	0	0	0
11	0	0	0	0	0	0	0	0	0	0	0	0.01	0	0	0	0.99	0	0	0	0
12	0	0	0	0	0	0	0	0	0	0	0	0.01	0	0	0	0.99	0	0	0	0
13	0	0	0	0	0	0	0	0	0	0	0	0.01	0	0	0	0.99	0	0	0	0
14	0	0	0	0	0	0	0	0	0	0	0	0.01	0	0	0	0.99	0	0	0	0
15	0	0	0	0	0	0	0	0	0	0	0	0.01	0	0	0	0.99	0	0	0	0
16	0	0	0	0	0	0	0	0	0	0	0	0.01	0	0	0	0.99	0	0	0	0
17	0	0	0	0	0	0	0	0	0	0	0	0.01	0	0	0	0.99	0	0	0	0
18	0	0	0	0	0	0	0	0	0	0	0	0.01	0	0	0	0.99	0	0	0	0
19	0	0	0	0	0	0	0	0	0	1	0	0	0	0	0	0	0	0	0	0
20	0	0	0	0	0	0	0.02	0	0	0	0	0	0.01	0.97	0	0	0	0	0	0
21	0	0	0	0	0	0	0	0	0	1	0	0	0	0	0	0	0	0	0	0
22	0	0	0	0	0	0	0	0	0	0	0	0	0	0	0	0.99	0.01	0	0	0
23	0	0	0	0	0	0	0	0	0	0	0	0	0	1	0	0	0	0	0	0
24	0	0	0	0	0	0	0	0	0	0	0	1	0	0	0	0	0	0	0	0
25	0	0	0	0	0	0	0	0	0	1	0	0	0	0	0	0	0	0	0	0
26	0	0	0	0	0	0	0	0	0	0	0	0	1	0	0	0	0	0	0	0
27	0	0	0	0	0	0	0	0	0	1	0	0	0	0	0	0	0	0	0	0
28	0	0	0	0	0	0	0	0	0	0	0	0	0	0	0	1	0	0	0	0
29	0	0	0	0	0	0	0	0	0	0	0	0	0	1	0	0	0	0	0	0
30	0	0	1	0	0	0	0	0	0	0	0	0	0	0	0	0	0	0	0	0
31	0	0	1	0	0	0	0	0	0	0	0	0	0	0	0	0	0	0	0	0
32	0	0	0	0	0	0	0	0	0	0	0	0	0	0	0	1	0	0	0	0
33	0	0	0	0	1	0	0	0	0	0	0	0	0	0	0	0	0	0	0	0
34	0	0	0	0	0	0	0	0	0	0	0	0	0	0	1	0	0	0	0	0
35	0	0	0	1	0	0	0	0	0	0	0	0	0	0	0	0	0	0	0	0
36	0	0	0	0	0	0	0	0	0	1	0	0	0	0	0	0	0	0	0	0
37	0	0	0	0	0	0	0	0	0	0	0	0	0	0	0	0	0	0	1	0
38	0	0	0	1	0	0	0	0	0	0	0	0	0	0	0	0	0	0	0	0
39	0	0	0	0	0	0	0	0	0	0	0	0	0	0	0	1	0	0	0	0
40	0	0	0	0	0	0	0	0	0	0	0	0	0	0	0	0	0	1	0	0
41	0	0	0	0	0	0	0	0	0	0	0	0	0	0	0	0	0	1	0	0
42	0	0	0	0	0	0	0	0	0	0	0	0	0	0	0	0	1	0	0	0
43	0	0	0	0	0	0	0	0	0	0	0	0	1	0	0	0	0	0	0	0
44	0	0	0	0	0	0	0	0	0	0	0	0	0	0	0	1	0	0	0	0
45	0	0	0	0	0	0	0	0	0	0	0	0	0	0	0	1	0	0	0	0
46	0	0	0	0	0	0	0	0	0	0	0	0	0	0	0	1	0	0	0	0
47	0	0	0	0	0	0	0	0	0	0	0	0	0	0	0	1	0	0	0	0
48	0	0	0	0	0	0	0	0	0	0	0	0	0	0	0	1	0	0	0	0
49	0	0	0	0	0	0	0	0	0	0	0	0	0	0	0	1	0	0	0	0
50	0	0	0	0	0	0	0	0	0	0	0	0	0	0	0	1	0	0	0	0
51	0	0	0	0	0	0	0	0	0	0	0	0	0	0	0	1	0	0	0	0
52	0	0	0	0	0	0	0	0	0	0	0	0	0	0	0	1	0	0	0	0
53	0	0	0	0	0	0	0	1	0	0	0	0	0	0	0	0	0	0	0	0
54	0	0	0	0	0	0	0	0	0	0	0	0	0	0	0	1	0	0	0	0
55	0	0	0	0	0	0	0	0	0	0	0	0	0	0	0	0	1	0	0	0
56	0	0	0	0	0	0	0	1	0	0	0	0	0	0	0	0	0	0	0	0
57	0	0	0	0	0	0	0	0	0	0	0	0	1	0	0	0	0	0	0	0
58	0.02	0	0	0	0	0	0	0	0	0	0	0	0	0	0	0	0.98	0	0	0
59	1	0	0	0	0	0	0	0	0	0	0	0	0	0	0	0	0	0	0	0
60	0	0	0	0	0	0	0	0	0	0	0	0	0	0	0	0	1	0	0	0
61	0	0	0.69	0.28	0	0	0	0	0	0	0	0.03	0	0	0	0	0	0	0	0
62	0	0	0.69	0.28	0	0	0	0	0	0	0	0.03	0	0	0	0	0	0	0	0
63	0.11	0	0.02	0.23	0	0	0	0.02	0	0.01	0	0.02	0.12	0.04	0	0.34	0.05	0.02	0	0
64	0	0	0	0	0	0	0	0	0	0	0	0.99	0	0	0	0	0	0	0	0
65	0	0	0	0.94	0	0.02	0	0	0	0	0	0	0	0.03	0	0	0	0	0	0
66	0.05	0	0.03	0.81	0	0	0	0	0	0	0	0	0	0.01	0	0	0.09	0	0	0
67	0	0	0	0	0	0	0	0	0	0	0	0	0	0	0	0	0	0	1	0
68	0	0	0	0	0	0	0	0	0.03	0	0	0	0	0	0.97	0	0	0	0	0
69	0	0	0	0	0	0	0	0	0	0	0	0	0.98	0	0	0.01	0	0	0	0
70	0	0	1	0	0	0	0	0	0	0	0	0	0	0	0	0	0	0	0	0
71	0	0	0	0	0	1	0	0	0	0	0	0	0	0	0	0	0	0	0	0
72	0	0	0	0	0	0	0	0	0	0	0	0.02	0	0.98	0	0	0	0	0	0
73	0	0	0	0	0	0	0	0	0	0	1	0	0	0	0	0	0	0	0	0
74	0	0	0.99	0	0	0	0	0	0	0	0	0.01	0	0	0	0	0	0	0	0
75	0	0	0	0	0	0	0	0	0	0	1	0	0	0	0	0	0	0	0	0
76	0	0	0	0	0	0	0	0	0	1	0	0	0	0	0	0	0	0	0	0
77	0	0	0	0	0	0	0	0	0	1	0	0	0	0	0	0	0	0	0	0
78	0	0	0	0	0	0	0	0	0	1	0	0	0	0	0	0	0	0	0	0
79	0	0	0	0	0	0	0	0.02	0	0.01	0.97	0	0	0	0	0	0	0	0	0
80	0	0	0	0	0	0	0	0	0	0	0	1	0	0	0	0	0	0	0	0
81	0	0	1	0	0	0	0	0	0	0	0	0	0	0	0	0	0	0	0	0
82	0	0	0	0	0	0	0	0	0	0	0	0	0	1	0	0	0	0	0	0
83	0	0	0	0	0	0	0	0	0	0	0	0	0	0	0	0	0	1	0	0
84	0	0	0	0	0	0	0	0	0	1	0	0	0	0	0	0	0	0	0	0
85	0.56	0	0	0	0	0	0	0	0	0	0	0	0	0	0	0.04	0.4	0	0	0
86	0	0	0.15	0.85	0	0	0	0	0	0	0	0	0	0	0	0	0	0	0	0
87	0	0	0	0	0	1	0	0	0	0	0	0	0	0	0	0	0	0	0	0
88	0	0	0	0	1	0	0	0	0	0	0	0	0	0	0	0	0	0	0	0
89	0	0	1	0	0	0	0	0	0	0	0	0	0	0	0	0	0	0	0	0
90	0	0	0	1	0	0	0	0	0	0	0	0	0	0	0	0	0	0	0	0
91	0	0	0	0	0	0	0	0	0	0	0	1	0	0	0	0	0	0	0	0
92	0	0	0	0	0	0	0	0	0	1	0	0	0	0	0	0	0	0	0	0
93	0	0	0	0	1	0	0	0	0	0	0	0	0	0	0	0	0	0	0	0
94	0	0	0	1	0	0	0	0	0	0	0	0	0	0	0	0	0	0	0	0
95	0	0	0	0	0	0	0	0	0	1	0	0	0	0	0	0	0	0	0	0
96	0	0	0	0	0	0	0	0	0	0	0	0	1	0	0	0	0	0	0	0
97	0	0	0	0	0	0	0	0	0	0	0	0	1	0	0	0	0	0	0	0
98	0	0	0	0	0	0	0	0	0	0	0	0	1	0	0	0	0	0	0	0
99	0	0	0	0	0	0	0	0	0	0	0	0	1	0	0	0	0	0	0	0
100	0	0	0	0	0	0	0	0	0	0	0	0	1	0	0	0	0	0	0	0
101	0	0	0	0	0	0	0	0	0	0	0	0	1	0	0	0	0	0	0	0
102	0	0	0	0	0	0	0	0	0	0	0	0	1	0	0	0	0	0	0	0
103	0	0	0	0	0	0	0	0	0	0	0	0	1	0	0	0	0	0	0	0
104	0	0	0	0	0	0	0	0	0	0	0	0	1	0	0	0	0	0	0	0
105	0	0	0	0	0	0	0	0	0	0	0	0	1	0	0	0	0	0	0	0
106	0	0	0	0	0	0	0	0	0	0	0	0	1	0	0	0	0	0	0	0
107	0	0	0	0	0	0	0	0	0	0	0	0	1	0	0	0	0	0	0	0
108	0	0	0	0	0	0	0	0	0	0	0	0	1	0	0	0	0	0	0	0
109	0	0	0	0	0	0	0	0	0	0	0	0	1	0	0	0	0	0	0	0
110	0	0	0	0	0	0	0	0	0	0	0	0	1	0	0	0	0	0	0	0
111	0	0	0	0	0	0	0	0	0	0	0	0	1	0	0	0	0	0	0	0
112	0	0	0	0	0	0	0	0	0	0	0	0	1	0	0	0	0	0	0	0
113	0	0	0	0	0	0	0	0	0	0	0	0	1	0	0	0	0	0	0	0
114	0	0	0	0	0	0	0	0	0	0	0	0	1	0	0	0	0	0	0	0
115	0	0	0	0	0	0	0	0	0	0	0	0	1	0	0	0	0	0	0	0
116	0	0	0	0	0	0	0	0	0	0	0	0	1	0	0	0	0	0	0	0
117	0	0	0	0	0	0	0	0	0	0	0	0	1	0	0	0	0	0	0	0
118	0	0	0	0	0	0	0	0	0	0	0	0	1	0	0	0	0	0	0	0
119	0	0	0	0	0	0	0	0	0	0	0	0	1	0	0	0	0	0	0	0
120	0	0	0	0	0	0	0	0	0	0	0	0	1	0	0	0	0	0	0	0
121	0	0	0	1	0	0	0	0	0	0	0	0	0	0	0	0	0	0	0	0
122	0.01	0	0	0	0	0	0	0	0	0	0.07	0	0	0	0	0.47	0.45	0	0	0
123	0.01	0	0	0	0	0	0	0	0	0	0	0	0	0	0	0.99	0	0	0	0
124	0.01	0	0	0	0	0	0	0	0	0	0	0	0	0	0	0	0.98	0	0	0
125	0	0	0	0	0	0	0	0	1	0	0	0	0	0	0	0	0	0	0	0
126	0	0	1	0	0	0	0	0	0	0	0	0	0	0	0	0	0	0	0	0
127	0	0	0	0	0	1	0	0	0	0	0	0	0	0	0	0	0	0	0	0
128	0	0	0	0	0	0	0	0	0	0	0	0	0	0	0	0	0	1	0	0
129	0	0	0	0	0	0	0	0	0	0	0	0	0	0	0	0	1	0	0	0
130	0	0	0	0	0	0	0	0	0	0	0	0	1	0	0	0	0	0	0	0
131	0	0	0	0	0	0	0	0	0	0	0	0	1	0	0	0	0	0	0	0
132	0.92	0	0	0	0	0	0	0	0	0	0	0	0	0	0	0.07	0	0	0	0
133	0	0	0	0	0	0	0	0	0	0	0	0	0	0	0	1	0	0	0	0
134	0	0	0	0	0	0	0	0	0	0	0	0	0	0	0	0	1	0	0	0
135	0	0	0	0	0	0	0	0	0	0	0	0	0	0	0	0	0	1	0	0
136	0	0	0	0	0	0	0	0	0	0	0	0	1	0	0	0	0	0	0	0
137	0	0	0	0	0	0	0	0	0	0	0	0	0	0	0	0	0	1	0	0
>Node 78 ACDEFGHIKLMNPQRSTVWY
1	0	0	0	0	0	0	0	0	0	0	0	0	0	0	0	0	0	1	0	0
2	0	0	0	0	0	0	0	0	0	0	0	0	0	0	0	0	0	1	0	0
3	0	0	0	0	0	0	0	0	0	0	1	0	0	0	0	0	0	0	0	0
4	0	0	0	1	0	0	0	0	0	0	0	0	0	0	0	0	0	0	0	0
5	0	0	0	0.97	0	0.03	0	0	0	0	0	0	0	0	0	0	0	0	0	0
6	0	0	0	0	0	0	0	0	0	0	0	0	0	1	0	0	0	0	0	0
7	0	0	0	0	0	0.01	0	0	0	0	0	0	0	0	0	0.99	0	0	0	0
8	0	0	0	0	1	0	0	0	0	0	0	0	0	0	0	0	0	0	0	0
9	0	0	1	0	0	0	0	0	0	0	0	0	0	0	0	0	0	0	0	0
10	0	0	0	0	0	0	0	0	0	0	0	0	0	0	0	1	0	0	0	0
11	0	0	0	0	0	0	0	0	0	0	0	0	0	0	0	1	0	0	0	0
12	0	0	0	0	0	0	0	0	0	0	0	0	0	0	0	1	0	0	0	0
13	0	0	0	0	0	0	0	0	0	0	0	0	0	0	0	1	0	0	0	0
14	0	0	0	0	0	0	0	0	0	0	0	0	0	0	0	1	0	0	0	0
15	0	0	0	0	0	0	0	0	0	0	0	0	0	0	0	1	0	0	0	0
16	0	0	0	0	0	0	0	0	0	0	0	0	0	0	0	1	0	0	0	0
17	0	0	0	0	0	0	0	0	0	0	0	0	0	0	0	1	0	0	0	0
18	0	0	0	0	0	0	0	0	0	0	0	0	0	0	0	1	0	0	0	0
19	0	0	0	0	0	0	0	0	0	1	0	0	0	0	0	0	0	0	0	0
20	0	0	0	0	0	0	0	0	0	0	0	0	0	1	0	0	0	0	0	0
21	0	0	0	0	0	0	0	0	0	1	0	0	0	0	0	0	0	0	0	0
22	0	0	0	0	0	0	0	0	0	0	0	0	0	0	0	1	0	0	0	0
23	0	0	0	0	0	0	0	0	0	0	0	0	0	1	0	0	0	0	0	0
24	0	0	0	0	0	0	0	0	0	0	0	1	0	0	0	0	0	0	0	0
25	0	0	0	0	0	0	0	0	0	1	0	0	0	0	0	0	0	0	0	0
26	0	0	0	0	0	0	0	0	0	0	0	0	1	0	0	0	0	0	0	0
27	0	0	0	0	0	0	0	0	0	1	0	0	0	0	0	0	0	0	0	0
28	0	0	0	0	0	0	0	0	0	0	0	0	0	0	0	1	0	0	0	0
29	0	0	0	0	0	0	0	0	0	0	0	0	0	1	0	0	0	0	0	0
30	0	0	1	0	0	0	0	0	0	0	0	0	0	0	0	0	0	0	0	0
31	0	0	1	0	0	0	0	0	0	0	0	0	0	0	0	0	0	0	0	0
32	0	0	0	0	0	0	0	0	0	0	0	0	0	0	0	1	0	0	0	0
33	0	0	0	0	1	0	0	0	0	0	0	0	0	0	0	0	0	0	0	0
34	0	0	0	0	0	0	0	0	0	0	0	0	0	1	0	0	0	0	0	0
35	0	0	0	1	0	0	0	0	0	0	0	0	0	0	0	0	0	0	0	0
36	0	0	0	0	0	0	0	0	0	1	0	0	0	0	0	0	0	0	0	0
37	0	0	0	0	0	0	0	0	0	0	0	0	0	0	0	0	0	0	1	0
38	0	0	0	0	0	0	0	0	0	0	0	0	0	1	0	0	0	0	0	0
39	0	0	0	0	0	0	0	0	0	0	0	0	0	0	0	1	0	0	0	0
40	0	0	0	0	0	0	0	0	0	0	0	0	0	0	0	0	0	1	0	0
41	0	0	0	0	0	0	0	0.19	0	0	0	0	0	0	0	0	0	0.81	0	0
42	0	0	0	0	0	0	0	0	0	0	0	0	0	0	0	0	1	0	0	0
43	1	0	0	0	0	0	0	0	0	0	0	0	0	0	0	0	0	0	0	0
44	0.05	0	0.09	0.01	0	0	0	0	0	0	0	0.02	0.49	0	0	0.32	0.02	0	0	0
45	0.05	0	0.09	0.01	0	0	0	0	0	0	0	0.02	0.49	0	0	0.32	0.02	0	0	0
46	0.05	0	0.09	0.01	0	0	0	0	0	0	0	0.02	0.49	0	0	0.32	0.02	0	0	0
47	0.05	0	0.09	0.01	0	0	0	0	0	0	0	0.02	0.49	0	0	0.32	0.02	0	0	0
48	0.05	0	0.09	0.01	0	0	0	0	0	0	0	0.02	0.49	0	0	0.32	0.02	0	0	0
49	0.05	0	0.09	0.01	0	0	0	0	0	0	0	0.02	0.49	0	0	0.32	0.02	0	0	0
50	0.05	0	0.09	0.01	0	0	0	0	0	0	0	0.02	0.49	0	0	0.32	0.02	0	0	0
51	0.05	0	0.09	0.01	0	0	0	0	0	0	0	0.02	0.49	0	0	0.32	0.02	0	0	0
52	0.05	0	0.09	0.01	0	0	0	0	0	0	0	0.02	0.49	0	0	0.32	0.02	0	0	0
53	0	0	0	0	0	0	0	1	0	0	0	0	0	0	0	0	0	0	0	0
54	0	0	0	0	0.66	0	0	0	0	0.3	0	0	0	0	0	0.03	0	0	0	0
55	0.01	0	0	0	0	0	0	0	0	0	0	0	0	0	0	0	0.99	0	0	0
56	0	0	0	0	0	0	0	1	0	0	0	0	0	0	0	0	0	0	0	0
57	0	0	0	0	0	0	0	0	0	0	0	0	0	0	0	1	0	0	0	0
58	0	0	0	0	0	0	0	0	0	0	0	0	0	0	0	0.99	0.01	0	0	0
59	0.06	0	0	0	0	0	0	0	0	0	0	0	0.62	0.29	0	0.01	0.01	0	0	0
60	0	0	0.3	0	0	0	0	0	0	0	0	0.67	0	0	0	0.01	0.02	0	0	0
61	0.01	0	0.1	0.84	0	0	0	0	0	0	0	0	0	0	0	0	0	0.04	0	0
62	0.01	0	0.1	0.84	0	0	0	0	0	0	0	0	0	0	0	0	0	0.04	0	0
63	0.01	0	0.1	0.84	0	0	0	0	0	0	0	0	0	0	0	0	0	0.04	0	0
64	0.99	0	0	0	0	0	0	0	0	0	0	0	0	0	0	0.01	0	0	0	0
65	0	0	0	0	0	0	0	0	0	0	0	0	0	0.99	0	0	0	0	0	0
66	0.02	0	0	0	0	0	0	0	0	0	0	0	0.55	0.35	0	0.02	0.04	0	0	0
67	0	0	0	0	0	0	0	0	0	0	0	0	0	0	0	0	0	0	1	0
68	0	0	0	0	0	0	0	0	0	0	0	0	0	0	1	0	0	0	0	0
69	0	0	0	0	0	0.99	0	0	0	0	0	0	0	0	0	0	0	0	0	0
70	0	0	1	0	0	0	0	0	0	0	0	0	0	0	0	0	0	0	0	0
71	0	0	0	0.99	0	0	0	0	0	0	0	0	0	0	0	0	0	0	0	0
72	0	0	0	0	0	0	0.68	0	0	0	0	0.26	0	0.05	0	0	0	0	0	0
73	0	0	0	0	0	0	0	0.99	0	0	0.01	0	0	0	0	0	0	0	0	0
74	0	0	0	0	0	0	0	0.99	0	0	0.01	0	0	0	0	0	0	0	0	0
75	0	0	0	0	0	0	0	0.99	0	0	0.01	0	0	0	0	0	0	0	0	0
76	0	0	0	1	0	0	0	0	0	0	0	0	0	0	0	0	0	0	0	0
77	0	0	0	1	0	0	0	0	0	0	0	0	0	0	0	0	0	0	0	0
78	0	0	0	0	0	0	0	0	0	1	0	0	0	0	0	0	0	0	0	0
79	0	0	0	0	0	0	0	0	0	0.99	0.01	0	0	0	0	0	0	0	0	0
80	0	0	0	0	0	0	0	0	0	0	0	1	0	0	0	0	0	0	0	0
81	0	0	0.89	0.11	0	0	0	0	0	0	0	0	0	0	0	0	0	0	0	0
82	0	0	0	0	0	0	0	0	0	0	0	0	0	1	0	0	0	0	0	0
83	0.01	0	0	0	0	0	0	0.03	0	0	0	0	0	0	0	0	0.05	0.91	0	0
84	0	0	0	0	0	0	0	0	0	1	0	0	0	0	0	0	0	0	0	0
85	0	0	0	0	0	0	0	0	0	0	0	0	0	0	0	0	1	0	0	0
86	0	0	0	1	0	0	0	0	0	0	0	0	0	0	0	0	0	0	0	0
87	0	0	0	0	0	1	0	0	0	0	0	0	0	0	0	0	0	0	0	0
88	0	0	0	0	1	0	0	0	0	0	0	0	0	0	0	0	0	0	0	0
89	0	0	1	0	0	0	0	0	0	0	0	0	0	0	0	0	0	0	0	0
90	0	0	0	1	0	0	0	0	0	0	0	0	0	0	0	0	0	0	0	0
91	0	0	0	0	0	0	0	0	0	0	0	1	0	0	0	0	0	0	0	0
92	0	0	0	0	0	0	0	0	0	1	0	0	0	0	0	0	0	0	0	0
93	0	0	0	0	1	0	0	0	0	0	0	0	0	0	0	0	0	0	0	0
94	0	0	0	1	0	0	0	0	0	0	0	0	0	0	0	0	0	0	0	0
95	0	0	0	0	0	0	0	0	0	1	0	0	0	0	0	0	0	0	0	0
96	0	0	0	0	0	0	0	0	0	0	0	0	1	0	0	0	0	0	0	0
97	0.99	0	0	0	0	0	0	0	0	0	0	0	0.01	0	0	0	0	0	0	0
98	0.99	0	0	0	0	0	0	0	0	0	0	0	0.01	0	0	0	0	0	0	0
99	0.99	0	0	0	0	0	0	0	0	0	0	0	0.01	0	0	0	0	0	0	0
100	0.99	0	0	0	0	0	0	0	0	0	0	0	0.01	0	0	0	0	0	0	0
101	0.99	0	0	0	0	0	0	0	0	0	0	0	0.01	0	0	0	0	0	0	0
102	0.99	0	0	0	0	0	0	0	0	0	0	0	0.01	0	0	0	0	0	0	0
103	0.99	0	0	0	0	0	0	0	0	0	0	0	0.01	0	0	0	0	0	0	0
104	0.99	0	0	0	0	0	0	0	0	0	0	0	0.01	0	0	0	0	0	0	0
105	0.99	0	0	0	0	0	0	0	0	0	0	0	0.01	0	0	0	0	0	0	0
106	0.99	0	0	0	0	0	0	0	0	0	0	0	0.01	0	0	0	0	0	0	0
107	0.99	0	0	0	0	0	0	0	0	0	0	0	0.01	0	0	0	0	0	0	0
108	0.99	0	0	0	0	0	0	0	0	0	0	0	0.01	0	0	0	0	0	0	0
109	0.99	0	0	0	0	0	0	0	0	0	0	0	0.01	0	0	0	0	0	0	0
110	0.99	0	0	0	0	0	0	0	0	0	0	0	0.01	0	0	0	0	0	0	0
111	0.99	0	0	0	0	0	0	0	0	0	0	0	0.01	0	0	0	0	0	0	0
112	0.99	0	0	0	0	0	0	0	0	0	0	0	0.01	0	0	0	0	0	0	0
113	0.99	0	0	0	0	0	0	0	0	0	0	0	0.01	0	0	0	0	0	0	0
114	0.99	0	0	0	0	0	0	0	0	0	0	0	0.01	0	0	0	0	0	0	0
115	0.99	0	0	0	0	0	0	0	0	0	0	0	0.01	0	0	0	0	0	0	0
116	0.99	0	0	0	0	0	0	0	0	0	0	0	0.01	0	0	0	0	0	0	0
117	0.99	0	0	0	0	0	0	0	0	0	0	0	0.01	0	0	0	0	0	0	0
118	0.99	0	0	0	0	0	0	0	0	0	0	0	0.01	0	0	0	0	0	0	0
119	0.99	0	0	0	0	0	0	0	0	0	0	0	0.01	0	0	0	0	0	0	0
120	0.99	0	0	0	0	0	0	0	0	0	0	0	0.01	0	0	0	0	0	0	0
121	0	0	0	1	0	0	0	0	0	0	0	0	0	0	0	0	0	0	0	0
122	0	0	0	0	0	0	0	0	0	0	0.96	0	0	0	0	0	0.03	0	0	0
123	0	0	0	0	0	0	0	0	0	1	0	0	0	0	0	0	0	0	0	0
124	0.01	0	0	0	0	0	0	0	0	0	0	0	0.16	0	0	0.01	0.81	0	0	0
125	0	0	0	0	0	0	0	0	0.98	0	0	0	0	0	0	0	0.01	0	0	0
126	0	0	1	0	0	0	0	0	0	0	0	0	0	0	0	0	0	0	0	0
127	0.99	0	0	0	0	0.01	0	0	0	0	0	0	0	0	0	0	0	0	0	0
128	0	0	0	0	0	0	0	0	0	0	0	0	0	0	0	0	0	1	0	0
129	0	0	0	0	0	0	0	0	0	0	0	0	0	0	0	0	1	0	0	0
130	0	0	0	0	0	0	0	0	0	0	0	0	1	0	0	0	0	0	0	0
131	0	0	0	0	0	0	0	0	0	0	0	0	1	0	0	0	0	0	0	0
132	1	0	0	0	0	0	0	0	0	0	0	0	0	0	0	0	0	0	0	0
133	0	0	0	0	0	0	0	0	0	0	0	0	0	0	0	1	0	0	0	0
134	0	0	0	0	0	0	0	0	0	0	0	0	0	0	0	0	1	0	0	0
135	0	0	0	0	0	0	0	0	0	0	0	0	0	0	0	0	0	1	0	0
136	0	0	0	0	0	0	0	0	0	0	0	0	1	0	0	0	0	0	0	0
137	0	0	0	0	0	0	0	0	0	0	0	0	0	0	0	0	0	1	0	0
>Node 79 ACDEFGHIKLMNPQRSTVWY
1	0	0	0	0	0	0	0	0	0	0	0	0	0	0	0	0	0	1	0	0
2	0	0	0	0	0	0	0	0	0	0	0	0	0	0	0	0	0	1	0	0
3	0	0	0	0	0	0	0	0	0	0	1	0	0	0	0	0	0	0	0	0
4	1	0	0	0	0	0	0	0	0	0	0	0	0	0	0	0	0	0	0	0
5	0	0	0	1	0	0	0	0	0	0	0	0	0	0	0	0	0	0	0	0
6	0	0	0	0	0	0	0	0	0	0	0	0	0	1	0	0	0	0	0	0
7	0	0	0	0	0	1	0	0	0	0	0	0	0	0	0	0	0	0	0	0
8	0	0	0	0	1	0	0	0	0	0	0	0	0	0	0	0	0	0	0	0
9	0	0	0	1	0	0	0	0	0	0	0	0	0	0	0	0	0	0	0	0
10	0	0	1	0	0	0	0	0	0	0	0	0	0	0	0	0	0	0	0	0
11	0	0	1	0	0	0	0	0	0	0	0	0	0	0	0	0	0	0	0	0
12	0	0	1	0	0	0	0	0	0	0	0	0	0	0	0	0	0	0	0	0
13	0	0	1	0	0	0	0	0	0	0	0	0	0	0	0	0	0	0	0	0
14	0	0	1	0	0	0	0	0	0	0	0	0	0	0	0	0	0	0	0	0
15	0	0	1	0	0	0	0	0	0	0	0	0	0	0	0	0	0	0	0	0
16	0	0	1	0	0	0	0	0	0	0	0	0	0	0	0	0	0	0	0	0
17	0	0	1	0	0	0	0	0	0	0	0	0	0	0	0	0	0	0	0	0
18	0	0	1	0	0	0	0	0	0	0	0	0	0	0	0	0	0	0	0	0
19	0	0	0	0	0	0	0	0	0	1	0	0	0	0	0	0	0	0	0	0
20	0	0	0	0	0	0	0	0	0	0	0	0	0	1	0	0	0	0	0	0
21	0	0	0	0	0	0	0	0	0	1	0	0	0	0	0	0	0	0	0	0
22	0	0	0	0	0	0	0	0	0	0	0	0	0	0	0	1	0	0	0	0
23	0	0	0	0	0	0	0	0	0	0	0	0	0	1	0	0	0	0	0	0
24	0	0	0	0	0	0	0	0	0	0	0	1	0	0	0	0	0	0	0	0
25	0	0	0	0	0	0	0	0	0	1	0	0	0	0	0	0	0	0	0	0
26	0	0	0	0	0	0	0	0	0	0	0	0	1	0	0	0	0	0	0	0
27	0	0	0	0	1	0	0	0	0	0	0	0	0	0	0	0	0	0	0	0
28	0	0	0	0	0	0	0	0	0	0	0	0	0	0	0	1	0	0	0	0
29	0	0	0	0	0	0	0	0	0	0	0	0	0	1	0	0	0	0	0	0
30	0	0	1	0	0	0	0	0	0	0	0	0	0	0	0	0	0	0	0	0
31	0	0	1	0	0	0	0	0	0	0	0	0	0	0	0	0	0	0	0	0
32	0	0	0	0	0	0	0	0	0	0	0	0	0	0	0	1	0	0	0	0
33	0	0	0	0	1	0	0	0	0	0	0	0	0	0	0	0	0	0	0	0
34	0	0	0	0	0	0	0	0	1	0	0	0	0	0	0	0	0	0	0	0
35	0	0	0	1	0	0	0	0	0	0	0	0	0	0	0	0	0	0	0	0
36	0	0	0	0	0	0	0	0	0	1	0	0	0	0	0	0	0	0	0	0
37	0	0	0	0	0	0	0	0	0	0	0	0	0	0	0	0	0	0	1	0
38	0	0	1	0	0	0	0	0	0	0	0	0	0	0	0	0	0	0	0	0
39	0	0	0	0	0	0	0	0	0	0	0	0	0	1	0	0	0	0	0	0
40	0	0	0	0	0	0	0	0	0	1	0	0	0	0	0	0	0	0	0	0
41	0	0	0	0	0	0	0	0	0	0	0	0	1	0	0	0	0	0	0	0
42	0	0	0	0	0	0	0	0	0	0	0	0	0	0	0	0	0	1	0	0
43	1	0	0	0	0	0	0	0	0	0	0	0	0	0	0	0	0	0	0	0
44	0	0	0	1	0	0	0	0	0	0	0	0	0	0	0	0	0	0	0	0
45	0	0	0	0	0	0	0	0	0	0	0	0	0	0	0	1	0	0	0	0
46	0	0	0	0	0	0	0	0	0	1	0	0	0	0	0	0	0	0	0	0
47	0	0	0	0	0	0	0	0	0	0	0	0	0	0	0	1	0	0	0	0
48	0	0	0	0	0	0	0	0	0	0	0	0	0	0	0	0	0	1	0	0
49	0	0	0	0	0	0	0	0	0	0	0	0	0	0	0	1	0	0	0	0
50	0	0	0	0	0	0	0	0	0	1	0	0	0	0	0	0	0	0	0	0
51	0	0	1	0	0	0	0	0	0	0	0	0	0	0	0	0	0	0	0	0
52	0	0	0	0	0	0	0	0	0	0	0	0	0	0	0	0	1	0	0	0
53	0	0	0	0	0	0	0	1	0	0	0	0	0	0	0	0	0	0	0	0
54	0	0	0	0	0	0	0	0	0	0	0	0	0	0	0	1	0	0	0	0
55	1	0	0	0	0	0	0	0	0	0	0	0	0	0	0	0	0	0	0	0
56	0	0	0	0	0	0	0	0	0	0	0	0	0	0	0	0	0	1	0	0
57	0	0	0	0	0	0	0	0	0	0	0	1	0	0	0	0	0	0	0	0
58	0	0	0	0	0	0	0	0	0	0	0	0	0	0	0	1	0	0	0	0
59	0	0	0	0	0	0	0	0	0	0	0	0	0	0	0	1	0	0	0	0
60	0	0	0	0	0	0	0	0	0	0	0	0	0	0	0	0	1	0	0	0
61	0	0	0	0	0	0	0	0	0	0	0	0	0	0	0	0	1	0	0	0
62	0	0	0	0	0	1	0	0	0	0	0	0	0	0	0	0	0	0	0	0
63	0	0	0	0	0	0	1	0	0	0	0	0	0	0	0	0	0	0	0	0
64	0	0	1	0	0	0	0	0	0	0	0	0	0	0	0	0	0	0	0	0
65	0	0	0	1	0	0	0	0	0	0	0	0	0	0	0	0	0	0	0	0
66	0	0	0	0	0	0	0	0	0	0	0	0	0	0	0	0	1	0	0	0
67	0	0	0	0	0	0	0	0	0	0	0	0	0	0	0	0	0	0	1	0
68	0	0	0	0	0	0	0	0	0	0	0	0	0	0	1	0	0	0	0	0
69	0	0	0	0	0	0	0	0	0	0	0	0	1	0	0	0	0	0	0	0
70	0	0	1	0	0	0	0	0	0	0	0	0	0	0	0	0	0	0	0	0
71	0	0	0	0	0	1	0	0	0	0	0	0	0	0	0	0	0	0	0	0
72	0	0	0	0	0	0	0	0	0	0	0	0	0	0	0	0	1	0	0	0
73	0	0	0	0	0	0	0	0	0	0	1	0	0	0	0	0	0	0	0	0
74	0	0	0.97	0.03	0	0	0	0	0	0	0	0	0	0	0	0	0	0	0	0
75	0	0	0	0	0	0	0	0	0	0	1	0	0	0	0	0	0	0	0	0
76	0	0	0	0	1	0	0	0	0	0	0	0	0	0	0	0	0	0	0	0
77	0	0	0	0	0	0	0	0	0	0	0	0	0	1	0	0	0	0	0	0
78	0	0	0	0	0	0	0	0	0	1	0	0	0	0	0	0	0	0	0	0
79	0	0	0	0	0	0	0	1	0	0	0	0	0	0	0	0	0	0	0	0
80	0	0	0	0	0	0	0	0	0	0	0	1	0	0	0	0	0	0	0	0
81	0	0	1	0	0	0	0	0	0	0	0	0	0	0	0	0	0	0	0	0
82	0	0	0	0	0	0	0	0	0	0	0	0	0	1	0	0	0	0	0	0
83	0	0	0	0	0	0	0	0	0	0	0	0	0	1	0	0	0	0	0	0
84	0	0	0	0	0	0	0	0	0	1	0	0	0	0	0	0	0	0	0	0
85	1	0	0	0	0	0	0	0	0	0	0	0	0	0	0	0	0	0	0	0
86	0	0	0	1	0	0	0	0	0	0	0	0	0	0	0	0	0	0	0	0
87	0	0	0	0	0	0	1	0	0	0	0	0	0	0	0	0	0	0	0	0
88	0	0	0	0	1	0	0	0	0	0	0	0	0	0	0	0	0	0	0	0
89	0	0	1	0	0	0	0	0	0	0	0	0	0	0	0	0	0	0	0	0
90	0	0	0	1	0	0	0	0	0	0	0	0	0	0	0	0	0	0	0	0
91	0	0	0	0	0	0	0	0	0	0	0	1	0	0	0	0	0	0	0	0
92	0	0	0	0	0	0	0	0	0	1	0	0	0	0	0	0	0	0	0	0
93	0	0	0	0	1	0	0	0	0	0	0	0	0	0	0	0	0	0	0	0
94	0	0	0	1	0	0	0	0	0	0	0	0	0	0	0	0	0	0	0	0
95	0	0	0	0	0	0	0	0	0	1	0	0	0	0	0	0	0	0	0	0
96	0	0	0	0	0	0	0	0	0	0	0	0	1	0	0	0	0	0	0	0
97	0	0	0	0	0	0	0	0	0	0	0	1	0	0	0	0	0	0	0	0
98	0	0	0	0	0	0	0	0	0	0	0	1	0	0	0	0	0	0	0	0
99	0	0	0	0	0	0	0	0	0	0	0	1	0	0	0	0	0	0	0	0
100	0	0	0	0	0	0	0	0	0	0	0	1	0	0	0	0	0	0	0	0
101	0	0	0	0	0	0	0	0	0	0	0	1	0	0	0	0	0	0	0	0
102	0	0	0	0	0	0	0	0	0	0	0	1	0	0	0	0	0	0	0	0
103	0	0	0	0	0	0	0	0	0	0	0	1	0	0	0	0	0	0	0	0
104	0	0	0	0	0	0	0	0	0	0	0	1	0	0	0	0	0	0	0	0
105	0	0	0	0	0	0	0	0	0	0	0	1	0	0	0	0	0	0	0	0
106	0	0	0	0	0	0	0	0	0	0	0	1	0	0	0	0	0	0	0	0
107	0	0	0	0	0	0	0	0	0	0	0	1	0	0	0	0	0	0	0	0
108	0	0	0	0	0	0	0	0	0	0	0	1	0	0	0	0	0	0	0	0
109	0	0	0	0	0	0	0	0	0	0	0	1	0	0	0	0	0	0	0	0
110	0	0	0	0	0	0	0	0	0	0	0	1	0	0	0	0	0	0	0	0
111	0	0	0	0	0	0	0	0	0	0	0	1	0	0	0	0	0	0	0	0
112	0	0	0	0	0	0	0	0	0	0	0	1	0	0	0	0	0	0	0	0
113	0	0	0	0	0	0	0	0	0	0	0	1	0	0	0	0	0	0	0	0
114	0	0	0	0	0	0	0	0	0	0	0	1	0	0	0	0	0	0	0	0
115	0	0	0	0	0	0	0	0	0	0	0	1	0	0	0	0	0	0	0	0
116	0	0	0	0	0	0	0	0	0	0	0	1	0	0	0	0	0	0	0	0
117	0	0	0	0	0	0	0	0	0	0	0	1	0	0	0	0	0	0	0	0
118	0	0	0	0	0	0	0	0	0	0	0	1	0	0	0	0	0	0	0	0
119	0	0	0	0	0	0	0	0	0	0	0	1	0	0	0	0	0	0	0	0
120	0	0	0	0	0	0	0	0	0	0	0	1	0	0	0	0	0	0	0	0
121	0	0	1	0	0	0	0	0	0	0	0	0	0	0	0	0	0	0	0	0
122	0.97	0	0	0	0	0	0	0	0	0	0	0	0	0	0	0	0.03	0	0	0
123	0	0	0	0	0	0	0	0	0	1	0	0	0	0	0	0	0	0	0	0
124	0	0	0	0	0	0	0	0	0	0	0	0	0.01	0.99	0	0	0	0	0	0
125	0	0	0	0	0	0	0	0	1	0	0	0	0	0	0	0	0	0	0	0
126	0	0	1	0	0	0	0	0	0	0	0	0	0	0	0	0	0	0	0	0
127	0	0	0	0	0	1	0	0	0	0	0	0	0	0	0	0	0	0	0	0
128	0	0	0	0	0	0	0	0.02	0	0	0	0	0	0	0	0	0	0.98	0	0
129	0	0	0	0	0	0	0	0	0	0	0	0	0	0	0	0	1	0	0	0
130	0	0	0	0	0	0	0	0	0	0	0	0	1	0	0	0	0	0	0	0
131	0	0	0	0	0	0	0	0	0	0	0	0	1	0	0	0	0	0	0	0
132	1	0	0	0	0	0	0	0	0	0	0	0	0	0	0	0	0	0	0	0
133	0	0	0	0	0	0	0	0	0	0	0	0	0	0	0	1	0	0	0	0
134	0	0	0	0	0	0	0	0	0	0	0	0	0	0	0	0	1	0	0	0
135	0	0	0	0	0	0	0	0	0	0	0	0	0	0	0	0	0	1	0	0
136	0	0	0	0	0	0	0	0	0	0	0	0	1	0	0	0	0	0	0	0
137	0	0	0	0	0	0	0	0	0	0	0	0	0	0	0	0	0	1	0	0
>Node 80 ACDEFGHIKLMNPQRSTVWY
1	0	0	0	0	0	0	0	0	0	0	0	0	0	0	0	0	0	1	0	0
2	0	0	0	0	0	0	0	0	0	0	0	0	0	0	0	0	0	1	0	0
3	0	0	0	0	0	0	0	0	0	0	1	0	0	0	0	0	0	0	0	0
4	1	0	0	0	0	0	0	0	0	0	0	0	0	0	0	0	0	0	0	0
5	0	0	0	1	0	0	0	0	0	0	0	0	0	0	0	0	0	0	0	0
6	0	0	0	0	0	0	0	0	0	0	0	0	0	1	0	0	0	0	0	0
7	0	0	0	0	0	1	0	0	0	0	0	0	0	0	0	0	0	0	0	0
8	0	0	0	0	1	0	0	0	0	0	0	0	0	0	0	0	0	0	0	0
9	0	0	0	1	0	0	0	0	0	0	0	0	0	0	0	0	0	0	0	0
10	0	0	1	0	0	0	0	0	0	0	0	0	0	0	0	0	0	0	0	0
11	0	0	1	0	0	0	0	0	0	0	0	0	0	0	0	0	0	0	0	0
12	0	0	1	0	0	0	0	0	0	0	0	0	0	0	0	0	0	0	0	0
13	0	0	1	0	0	0	0	0	0	0	0	0	0	0	0	0	0	0	0	0
14	0	0	1	0	0	0	0	0	0	0	0	0	0	0	0	0	0	0	0	0
15	0	0	1	0	0	0	0	0	0	0	0	0	0	0	0	0	0	0	0	0
16	0	0	1	0	0	0	0	0	0	0	0	0	0	0	0	0	0	0	0	0
17	0	0	1	0	0	0	0	0	0	0	0	0	0	0	0	0	0	0	0	0
18	0	0	1	0	0	0	0	0	0	0	0	0	0	0	0	0	0	0	0	0
19	0	0	0	0	0	0	0	0	0	1	0	0	0	0	0	0	0	0	0	0
20	0	0	0	0	0	0	0	0	0	0	0	0	0	1	0	0	0	0	0	0
21	0	0	0	0	0	0	0	0	0	1	0	0	0	0	0	0	0	0	0	0
22	0	0	0	0	0	0	0	0	0	0	0	0	0	0	0	1	0	0	0	0
23	0	0	0	0	0	0	0	0	0	0	0	0	0	1	0	0	0	0	0	0
24	0	0	0	0	0	0	0	0	0	0	0	1	0	0	0	0	0	0	0	0
25	0	0	0	0	0	0	0	0	0	1	0	0	0	0	0	0	0	0	0	0
26	0	0	0	0	0	0	0	0	0	0	0	0	1	0	0	0	0	0	0	0
27	0	0	0	0	1	0	0	0	0	0	0	0	0	0	0	0	0	0	0	0
28	0	0	0	0	0	0	0	0	0	0	0	0	0	0	0	1	0	0	0	0
29	0	0	0	0	0	0	0	0	0	0	0	0	0	1	0	0	0	0	0	0
30	0	0	1	0	0	0	0	0	0	0	0	0	0	0	0	0	0	0	0	0
31	0	0	1	0	0	0	0	0	0	0	0	0	0	0	0	0	0	0	0	0
32	0	0	0	0	0	0	0	0	0	0	0	0	0	0	0	1	0	0	0	0
33	0	0	0	0	1	0	0	0	0	0	0	0	0	0	0	0	0	0	0	0
34	0	0	0	0	0	0	0	0	1	0	0	0	0	0	0	0	0	0	0	0
35	0	0	0	1	0	0	0	0	0	0	0	0	0	0	0	0	0	0	0	0
36	0	0	0	0	0	0	0	0	0	1	0	0	0	0	0	0	0	0	0	0
37	0	0	0	0	0	0	0	0	0	0	0	0	0	0	0	0	0	0	1	0
38	0	0	1	0	0	0	0	0	0	0	0	0	0	0	0	0	0	0	0	0
39	0	0	0	0	0	0	0	0	0	0	0	0	0	1	0	0	0	0	0	0
40	0	0	0	0	0	0	0	0	0	1	0	0	0	0	0	0	0	0	0	0
41	0	0	0	0	0	0	0	0	0	0	0	0	1	0	0	0	0	0	0	0
42	0	0	0	0	0	0	0	0	0	0	0	0	0	0	0	0	0	1	0	0
43	1	0	0	0	0	0	0	0	0	0	0	0	0	0	0	0	0	0	0	0
44	0	0	0	1	0	0	0	0	0	0	0	0	0	0	0	0	0	0	0	0
45	0	0	0	0	0	0	0	0	0	0	0	0	0	0	0	1	0	0	0	0
46	0	0	0	0	0	0	0	0	0	1	0	0	0	0	0	0	0	0	0	0
47	0	0	0	0	0	0	0	0	0	0	0	0	0	0	0	1	0	0	0	0
48	0	0	0	0	0	0	0	0	0	0	0	0	0	0	0	0	0	1	0	0
49	0	0	0	0	0	0	0	0	0	0	0	0	0	0	0	1	0	0	0	0
50	0	0	0	0	0	0	0	0	0	1	0	0	0	0	0	0	0	0	0	0
51	0	0	1	0	0	0	0	0	0	0	0	0	0	0	0	0	0	0	0	0
52	0	0	0	0	0	0	0	0	0	0	0	0	0	0	0	0	1	0	0	0
53	0	0	0	0	0	0	0	1	0	0	0	0	0	0	0	0	0	0	0	0
54	0	0	0	0	0	0	0	0	0	0	0	0	0	0	0	1	0	0	0	0
55	1	0	0	0	0	0	0	0	0	0	0	0	0	0	0	0	0	0	0	0
56	0	0	0	0	0	0	0	0	0	0	0	0	0	0	0	0	0	1	0	0
57	0	0	0	0	0	0	0	0	0	0	0	1	0	0	0	0	0	0	0	0
58	0	0	0	0	0	0	0	0	0	0	0	0	0	0	0	1	0	0	0	0
59	0	0	0	0	0	0	0	0	0	0	0	0	0	0	0	1	0	0	0	0
60	0	0	0	0	0	0	0	0	0	0	0	0	0	0	0	0	1	0	0	0
61	0	0	0	0	0	0	0	0	0	0	0	0	0	0	0	0	1	0	0	0
62	0	0	0	0	0	1	0	0	0	0	0	0	0	0	0	0	0	0	0	0
63	0	0	0	0	0	0	1	0	0	0	0	0	0	0	0	0	0	0	0	0
64	0	0	1	0	0	0	0	0	0	0	0	0	0	0	0	0	0	0	0	0
65	0	0	0	1	0	0	0	0	0	0	0	0	0	0	0	0	0	0	0	0
66	0	0	0	0	0	0	0	0	0	0	0	0	0	0	0	0	1	0	0	0
67	0	0	0	0	0	0	0	0	0	0	0	0	0	0	0	0	0	0	1	0
[truncated: 6,694 more rows]
