# Supplementary material for: Conservation of Affinity Rather Than Sequence Underlies a Dynamic Evolution of the Motif-Mediated p53/MDM2 Interaction in Ray-Finned Fishes
Source: Mol Biol Evol. 2024 Feb 1;41(2):msae018. doi: 10.1093/molbev/msae018 (PMC10901556; doi:10.1093/molbev/msae018)
Supplement: msae018_Supplementary_Data [file msae018_supplementary_data.zip › Supplementary text file 2 posterior probabilities MDM2 SWIB.txt]

>Node 49
1	0	0	0	0	0	0	0	0	0	0	0	0	0	0	0	0	0	0	0	0
2	0	0	0	0	0	0	0	0	0	0	0	0	0	0	0	0	0	0	0	0
3	0	0	0	0	0	0	0	0	0	0	0	0	0	0	0	0	0	0	0	0
4	0	0	0	0	0	0	0	0	0	0	0	0	0	0	0	0	0	0	0	0
5	0	0	0	0	0	0	0	0	0	0	0	0	0	0	0	0	0	0	0	0
6	0	0	0	0	0	0	0	0	0	0	0	0	0	0	0	0	0	0	0	0
7	0	0	0	0	0	0	0	0	0	0	0	0	0	0	0	0	0	0	0	0
8	0	0	0	0	0	0	0	0	0	0	0	0	0	0	0	0	0	0	0	0
9	0	0	0	0	0	0	0	0	0	0	0	0	0	0	0	0	0	0	0	0
10	0	0	0	0	0	0	0	0	0	0	0	0	0	0	0	0	0	0	0	0
11	0	0	0	0	0	0	0	0	0	0	0	0	0	0	0	0	0	0	0	0
12	0	0	0	0	0	0	0	0	0	0	0	0	0	0	0	0	0	0	0	0
13	0	0	0	0	0	0	0	0	0	0	0	0	0	0	0	0	0	0	0	0
14	0	0	0	0	0	0	0	0	0	0	0	0	0	0	0	0	0	0	0	0
15	0	0	0	0	0	0	0	0	0	0	0	0	0	0	0	0	0	0	0	0
16	0	0	0	0	0	0	0	0	0	0	0	0	0	0	0	0	0	0	0	0
17	0	0	0	0	0.61	0	0	0.04	0	0.25	0.01	0	0	0	0	0.02	0	0.07	0	0
18	0	0	0	0	0	0	0	0	0	0	0	0.9	0	0	0	0.06	0.03	0	0	0
19	0.05	0	0	0	0	0.01	0	0	0	0	0	0.03	0	0	0	0.8	0.1	0	0	0
20	0	0	0	0	0	0	0	0	0	0	0	0	0	0	0	0.99	0	0	0	0
21	0	0	0	0	0	0	0	0	0	0	0	0	0	1	0	0	0	0	0	0
22	0	0	0	0	0	0	0	0.97	0	0.01	0	0	0	0	0	0	0	0.02	0	0
23	0.05	0	0	0	0	0	0	0.01	0	0.02	0	0.02	0.11	0	0	0.14	0.63	0.01	0	0
24	0.98	0	0	0	0	0	0	0	0	0	0	0	0	0	0	0.01	0.01	0	0	0
25	0.01	0	0	0	0	0	0	0	0	0	0	0.01	0	0	0	0.94	0.03	0	0	0
26	0	0	0	1	0	0	0	0	0	0	0	0	0	0	0	0	0	0	0	0
27	0	0	0	0	0	0	0	0	0	0	0	0	0	0.99	0	0	0	0	0	0
28	0	0	0	1	0	0	0	0	0	0	0	0	0	0	0	0	0	0	0	0
29	0.53	0	0	0	0	0	0	0	0.01	0	0	0.01	0	0	0	0.15	0.3	0	0	0
30	0	0	0	0	0	0	0	0	0	1	0	0	0	0	0	0	0	0	0	0
31	0	0	0	0	0	0	0	0	0	0	0	0	0	0	0	0	0	1	0	0
32	0	0	0	0	0	0	0	0	0.74	0	0	0	0	0	0.26	0	0	0	0	0
33	0	0	0	0	0	0	0	0	0	0	0	0	1	0	0	0	0	0	0	0
34	0	0	0	0	0	0	0	0	1	0	0	0	0	0	0	0	0	0	0	0
35	0.01	0	0	0	0	0	0	0	0	0	0	0	0.82	0.14	0	0.01	0.01	0	0	0
36	0	0	0	0	0	0	0	0	0	1	0	0	0	0	0	0	0	0	0	0
37	0	0	0	0	0	0	0	0	0	1	0	0	0	0	0	0	0	0	0	0
38	0	0	0	0	0	0	0	0	0	0.99	0	0	0	0	0	0	0	0	0	0
39	0	0	0	0	0	0	0	0	0.99	0	0	0	0	0	0.01	0	0	0	0	0
40	0	0	0	0	0	0	0	0	0	1	0	0	0	0	0	0	0	0	0	0
41	0	0	0	0	0	0	0	0	0	1	0	0	0	0	0	0	0	0	0	0
42	0	0	0	0	0	0	0	0	0.81	0	0	0	0	0.18	0.01	0	0	0	0	0
43	0	0.72	0	0	0.05	0	0.03	0	0	0	0	0	0	0	0	0.08	0	0	0	0.1
44	1	0	0	0	0	0	0	0	0	0	0	0	0	0	0	0	0	0	0	0
45	0	0	0	0	0	1	0	0	0	0	0	0	0	0	0	0	0	0	0	0
46	1	0	0	0	0	0	0	0	0	0	0	0	0	0	0	0	0	0	0	0
47	0	0	0	0.01	0	0	0	0	0	0	0	0	0	0.99	0	0	0	0	0	0
48	0	0	0	0	0	0	0	0	1	0	0	0	0	0	0	0	0	0	0	0
49	0	0	0.99	0.01	0	0	0	0	0	0	0	0	0	0	0	0	0	0	0	0
50	0	0	0	0	0	0	0	1	0	0	0	0	0	0	0	0	0	0	0	0
51	0	0	0	0	1	0	0	0	0	0	0	0	0	0	0	0	0	0	0	0
52	0	0	0	0	0	0	0	0	0	0	0	0	0	0	0	0	1	0	0	0
53	0	0	0	0	0	0	0	0	0	0	1	0	0	0	0	0	0	0	0	0
54	0	0	0	0	0	0	0	0	1	0	0	0	0	0	0	0	0	0	0	0
55	0	0	0	1	0	0	0	0	0	0	0	0	0	0	0	0	0	0	0	0
56	0	0	0	0	0	0	0	0	0	0	0	0	0	0	0	0	0	1	0	0
57	0	0	0	0	0	0	0	0.07	0	0.01	0.92	0	0	0	0	0	0	0	0	0
58	0	0	0	0	0.17	0	0	0	0	0	0	0	0	0	0	0	0	0	0	0.83
59	0	0	0	0	0	0	0	0	0	0	0	0	0	0	0	0	0	0	0	1
60	0	0	0	0	0	0	0	0	0	1	0	0	0	0	0	0	0	0	0	0
61	0	0	0	0	0	1	0	0	0	0	0	0	0	0	0	0	0	0	0	0
62	0	0	0	0	0	0	0	0	0	0	0	0	0	1	0	0	0	0	0	0
63	0	0	0	0	0	0	0	0	0	0	0	0	0	0	0	0	0	0	0	1
64	0	0	0	0	0	0	0	1	0	0	0	0	0	0	0	0	0	0	0	0
65	0	0	0	0	0	0	0	0	0	0	1	0	0	0	0	0	0	0	0	0
66	0.88	0	0	0	0	0	0	0	0	0	0	0	0	0	0	0.02	0.07	0	0	0
67	0	0	0	0	0	0	0	0	1	0	0	0	0	0	0	0	0	0	0	0
68	0	0	0	0	0	0	0.02	0	0	0	0	0	0	0.96	0.01	0	0	0	0	0
69	0	0	0	0	0	0	0	0	0	1	0	0	0	0	0	0	0	0	0	0
70	0	0	0	0	0	0	0	0	0	0	0	0	0	0	0	0	0	0	0	1
71	0	0	1	0	0	0	0	0	0	0	0	0	0	0	0	0	0	0	0	0
72	0	0	0	0.22	0	0	0	0	0.78	0	0	0	0	0	0	0	0	0	0	0
73	0	0	0	0	0	0	0	0	0.99	0	0	0.01	0	0	0	0	0	0	0	0
74	0	0	0	0	0	0	0	0	0	0	0	0	0	1	0	0	0	0	0	0
75	0	0	0	0	0	0	0	0	0	0	0	0	0	1	0	0	0	0	0	0
76	0	0	0	0	0	0	1	0	0	0	0	0	0	0	0	0	0	0	0	0
77	0	0	0	0	0	0	0	1	0	0	0	0	0	0	0	0	0	0	0	0
78	0	0	0	0	0	0	0	0	0	0	0	0	0	0	0	0	0	1	0	0
79	0	0	0	0	0	0	1	0	0	0	0	0	0	0	0	0	0	0	0	0
80	0	1	0	0	0	0	0	0	0	0	0	0	0	0	0	0	0	0	0	0
81	0	0	0	0	0	0	0	0	0	0	0	0	0	0	0	1	0	0	0	0
82	0	0	0.02	0	0	0	0	0	0	0	0	0.98	0	0	0	0	0	0	0	0
83	0	0	1	0	0	0	0	0	0	0	0	0	0	0	0	0	0	0	0	0
84	0	0	0	0	0	0	0	0	0	1	0	0	0	0	0	0	0	0	0	0
85	0	0	0	0	0	0	0	0	0	1	0	0	0	0	0	0	0	0	0	0
86	0	0	0	0	0	1	0	0	0	0	0	0	0	0	0	0	0	0	0	0
87	0	0	0.32	0.67	0	0	0	0	0	0	0	0	0	0	0	0	0	0	0	0
88	0	0	0	0	0	0	0	0	0	1	0	0	0	0	0	0	0	0	0	0
89	0	0	0	0	1	0	0	0	0	0	0	0	0	0	0	0	0	0	0	0
90	0	0	0	0	0	1	0	0	0	0	0	0	0	0	0	0	0	0	0	0
91	0	0	0	0	0	0	0	0	0	0	0	0	0	0	0	0	0	1	0	0
92	0	0	0	0	0	0	0.02	0	0	0	0	0	0	0.98	0	0	0	0	0	0
93	0	0	0	0	0	0	0	0	0	0	0	0	0	0	0	1	0	0	0	0
94	0	0	0	0	1	0	0	0	0	0	0	0	0	0	0	0	0	0	0	0
95	0	0	0	0	0	0	0	0	0	0	0	0	0	0	0	1	0	0	0	0
96	0	0	0	0	0	0	0	0.01	0	0	0	0	0	0	0	0	0	0.99	0	0
97	0	0	0	0	0	0	0	0	1	0	0	0	0	0	0	0	0	0	0	0
98	0	0	0	1	0	0	0	0	0	0	0	0	0	0	0	0	0	0	0	0
99	0	0	0	0	0	0	0	0	0	0	0	0	1	0	0	0	0	0	0	0
100	0	0	0	0	0	0	0	0	0	0	0	0	0	0	1	0	0	0	0	0
101	0.01	0	0	0	0	0	0	0	0.21	0	0	0	0	0.01	0.65	0.01	0.09	0.01	0	0
102	0	0	0	0	0	0	0	0	0	1	0	0	0	0	0	0	0	0	0	0
103	0	0	0	0	0	0	0	0	0	0	0	0	0	0	0	0	0	0	0	1
104	0.72	0	0	0	0	0	0	0	0	0	0	0	0	0	0	0	0.27	0	0	0
105	0	0	0	0	0	0	0	0	0	0	1	0	0	0	0	0	0	0	0	0
106	0	0	0	0	0	0	0	1	0	0	0	0	0	0	0	0	0	0	0	0
107	0	0	0	0	0	0	0	0	0	0	0	0	0	0	0	1	0	0	0	0
108	0	0	0	0	0	0	0	0	1	0	0	0	0	0	0	0	0	0	0	0
109	0	0	0	0	0	0	0	0	0	0	0	1	0	0	0	0	0	0	0	0
110	0	0	0	0	0	0	0	0	0	1	0	0	0	0	0	0	0	0	0	0
111	0	0	0	0	0	0	0	0.49	0	0.25	0.02	0	0	0	0	0	0	0.24	0	0
112	0.05	0	0	0	0	0	0	0	0	0	0	0	0.94	0	0	0	0	0	0	0
113	0	0	0	0	0	0	0	0	0	0	0	0	0	0	0	0	0	1	0	0
114	0	0	0	0	0	0	0	0	0.01	0	0	0.99	0	0	0	0	0	0	0	0
115	0	0	0	0	0	0	0.01	0	0	0	0	0	0.01	0.96	0	0	0	0	0	0
116	0	0	0.01	0.82	0	0	0	0	0	0	0	0	0	0.16	0	0	0	0	0	0
117	0	0	0.9	0.09	0	0	0	0	0	0	0	0	0	0	0	0	0	0	0	0
118	0.06	0	0	0	0	0	0	0	0	0.01	0	0	0.47	0	0	0.42	0.04	0	0	0
119	0.13	0	0	0	0	0	0.01	0.27	0	0.02	0.01	0.04	0.01	0	0.01	0.18	0.22	0.08	0	0
120	0.13	0	0	0	0	0	0.01	0.27	0	0.02	0.01	0.04	0.01	0	0.01	0.18	0.22	0.08	0	0
121	0.13	0	0	0	0	0	0.01	0.27	0	0.02	0.01	0.04	0.01	0	0.01	0.18	0.22	0.08	0	0
122	0.13	0	0	0	0	0	0.01	0.27	0	0.02	0.01	0.04	0.01	0	0.01	0.18	0.22	0.08	0	0
123	0.13	0	0	0	0	0	0.01	0.27	0	0.02	0.01	0.04	0.01	0	0.01	0.18	0.22	0.08	0	0
124	0.13	0	0	0	0	0	0.01	0.27	0	0.02	0.01	0.04	0.01	0	0.01	0.18	0.22	0.08	0	0
125	0.13	0	0	0	0	0	0.01	0.27	0	0.02	0.01	0.04	0.01	0	0.01	0.18	0.22	0.08	0	0
126	0.13	0	0	0	0	0	0.01	0.27	0	0.02	0.01	0.04	0.01	0	0.01	0.18	0.22	0.08	0	0
127	0.13	0	0	0	0	0	0.01	0.27	0	0.02	0.01	0.04	0.01	0	0.01	0.18	0.22	0.08	0	0
128	0.13	0	0	0	0	0	0.01	0.27	0	0.02	0.01	0.04	0.01	0	0.01	0.18	0.22	0.08	0	0
129	0.13	0	0	0	0	0	0.01	0.27	0	0.02	0.01	0.04	0.01	0	0.01	0.18	0.22	0.08	0	0
130	0.13	0	0	0	0	0	0.01	0.27	0	0.02	0.01	0.04	0.01	0	0.01	0.18	0.22	0.08	0	0
131	0.13	0	0	0	0	0	0.01	0.27	0	0.02	0.01	0.04	0.01	0	0.01	0.18	0.22	0.08	0	0
132	0.13	0	0	0	0	0	0.01	0.27	0	0.02	0.01	0.04	0.01	0	0.01	0.18	0.22	0.08	0	0
133	0.13	0	0	0	0	0	0.01	0.27	0	0.02	0.01	0.04	0.01	0	0.01	0.18	0.22	0.08	0	0
134	0.13	0	0	0	0	0	0.01	0.27	0	0.02	0.01	0.04	0.01	0	0.01	0.18	0.22	0.08	0	0
135	0.13	0	0	0	0	0	0.01	0.27	0	0.02	0.01	0.04	0.01	0	0.01	0.18	0.22	0.08	0	0
136	0.13	0	0	0	0	0	0.01	0.27	0	0.02	0.01	0.04	0.01	0	0.01	0.18	0.22	0.08	0	0
137	0.13	0	0	0	0	0	0.01	0.27	0	0.02	0.01	0.04	0.01	0	0.01	0.18	0.22	0.08	0	0
138	0.13	0	0	0	0	0	0.01	0.27	0	0.02	0.01	0.04	0.01	0	0.01	0.18	0.22	0.08	0	0
139	0.13	0	0	0	0	0	0.01	0.27	0	0.02	0.01	0.04	0.01	0	0.01	0.18	0.22	0.08	0	0
>Node 50 ACDEFGHIKLMNPQRSTVWY
1	0.13	0	0	0	0	0	0.01	0.27	0	0.02	0.01	0.04	0.01	0	0.01	0.18	0.22	0.08	0	0
2	0.13	0	0	0	0	0	0.01	0.27	0	0.02	0.01	0.04	0.01	0	0.01	0.18	0.22	0.08	0	0
3	0.13	0	0	0	0	0	0.01	0.27	0	0.02	0.01	0.04	0.01	0	0.01	0.18	0.22	0.08	0	0
4	0.13	0	0	0	0	0	0.01	0.27	0	0.02	0.01	0.04	0.01	0	0.01	0.18	0.22	0.08	0	0
5	0.13	0	0	0	0	0	0.01	0.27	0	0.02	0.01	0.04	0.01	0	0.01	0.18	0.22	0.08	0	0
6	0.13	0	0	0	0	0	0.01	0.27	0	0.02	0.01	0.04	0.01	0	0.01	0.18	0.22	0.08	0	0
7	0.13	0	0	0	0	0	0.01	0.27	0	0.02	0.01	0.04	0.01	0	0.01	0.18	0.22	0.08	0	0
8	0.13	0	0	0	0	0	0.01	0.27	0	0.02	0.01	0.04	0.01	0	0.01	0.18	0.22	0.08	0	0
9	0.13	0	0	0	0	0	0.01	0.27	0	0.02	0.01	0.04	0.01	0	0.01	0.18	0.22	0.08	0	0
10	0.13	0	0	0	0	0	0.01	0.27	0	0.02	0.01	0.04	0.01	0	0.01	0.18	0.22	0.08	0	0
11	0.13	0	0	0	0	0	0.01	0.27	0	0.02	0.01	0.04	0.01	0	0.01	0.18	0.22	0.08	0	0
12	0.13	0	0	0	0	0	0.01	0.27	0	0.02	0.01	0.04	0.01	0	0.01	0.18	0.22	0.08	0	0
13	0.13	0	0	0	0	0	0.01	0.27	0	0.02	0.01	0.04	0.01	0	0.01	0.18	0.22	0.08	0	0
14	0.13	0	0	0	0	0	0.01	0.27	0	0.02	0.01	0.04	0.01	0	0.01	0.18	0.22	0.08	0	0
15	0.13	0	0	0	0	0	0.01	0.27	0	0.02	0.01	0.04	0.01	0	0.01	0.18	0.22	0.08	0	0
16	0.13	0	0	0	0	0	0.01	0.27	0	0.02	0.01	0.04	0.01	0	0.01	0.18	0.22	0.08	0	0
17	0	0	0	0	0.61	0	0	0.04	0	0.25	0.01	0	0	0	0	0.02	0	0.07	0	0
18	0	0	0	0	0	0	0	0	0	0	0	0.9	0	0	0	0.06	0.03	0	0	0
19	0.05	0	0	0	0	0.01	0	0	0	0	0	0.03	0	0	0	0.8	0.1	0	0	0
20	0	0	0	0	0	0	0	0	0	0	0	0	0	0	0	0.99	0	0	0	0
21	0	0	0	0	0	0	0	0	0	0	0	0	0	1	0	0	0	0	0	0
22	0	0	0	0	0	0	0	0.97	0	0.01	0	0	0	0	0	0	0	0.02	0	0
23	0.05	0	0	0	0	0	0	0.01	0	0.02	0	0.02	0.11	0	0	0.14	0.63	0.01	0	0
24	0.98	0	0	0	0	0	0	0	0	0	0	0	0	0	0	0.01	0.01	0	0	0
25	0.01	0	0	0	0	0	0	0	0	0	0	0.01	0	0	0	0.94	0.03	0	0	0
26	0	0	0	1	0	0	0	0	0	0	0	0	0	0	0	0	0	0	0	0
27	0	0	0	0	0	0	0	0	0	0	0	0	0	0.99	0	0	0	0	0	0
28	0	0	0	1	0	0	0	0	0	0	0	0	0	0	0	0	0	0	0	0
29	0.53	0	0	0	0	0	0	0	0.01	0	0	0.01	0	0	0	0.15	0.3	0	0	0
30	0	0	0	0	0	0	0	0	0	1	0	0	0	0	0	0	0	0	0	0
31	0	0	0	0	0	0	0	0	0	0	0	0	0	0	0	0	0	1	0	0
32	0	0	0	0	0	0	0	0	0.74	0	0	0	0	0	0.26	0	0	0	0	0
33	0	0	0	0	0	0	0	0	0	0	0	0	1	0	0	0	0	0	0	0
34	0	0	0	0	0	0	0	0	1	0	0	0	0	0	0	0	0	0	0	0
35	0.01	0	0	0	0	0	0	0	0	0	0	0	0.82	0.14	0	0.01	0.01	0	0	0
36	0	0	0	0	0	0	0	0	0	1	0	0	0	0	0	0	0	0	0	0
37	0	0	0	0	0	0	0	0	0	1	0	0	0	0	0	0	0	0	0	0
38	0	0	0	0	0	0	0	0	0	0.99	0	0	0	0	0	0	0	0	0	0
39	0	0	0	0	0	0	0	0	0.99	0	0	0	0	0	0.01	0	0	0	0	0
40	0	0	0	0	0	0	0	0	0	1	0	0	0	0	0	0	0	0	0	0
41	0	0	0	0	0	0	0	0	0	1	0	0	0	0	0	0	0	0	0	0
42	0	0	0	0	0	0	0	0	0.81	0	0	0	0	0.18	0.01	0	0	0	0	0
43	0	0.72	0	0	0.05	0	0.03	0	0	0	0	0	0	0	0	0.08	0	0	0	0.1
44	1	0	0	0	0	0	0	0	0	0	0	0	0	0	0	0	0	0	0	0
45	0	0	0	0	0	1	0	0	0	0	0	0	0	0	0	0	0	0	0	0
46	1	0	0	0	0	0	0	0	0	0	0	0	0	0	0	0	0	0	0	0
47	0	0	0	0.01	0	0	0	0	0	0	0	0	0	0.99	0	0	0	0	0	0
48	0	0	0	0	0	0	0	0	1	0	0	0	0	0	0	0	0	0	0	0
49	0	0	0.99	0.01	0	0	0	0	0	0	0	0	0	0	0	0	0	0	0	0
50	0	0	0	0	0	0	0	1	0	0	0	0	0	0	0	0	0	0	0	0
51	0	0	0	0	1	0	0	0	0	0	0	0	0	0	0	0	0	0	0	0
52	0	0	0	0	0	0	0	0	0	0	0	0	0	0	0	0	1	0	0	0
53	0	0	0	0	0	0	0	0	0	0	1	0	0	0	0	0	0	0	0	0
54	0	0	0	0	0	0	0	0	1	0	0	0	0	0	0	0	0	0	0	0
55	0	0	0	1	0	0	0	0	0	0	0	0	0	0	0	0	0	0	0	0
56	0	0	0	0	0	0	0	0	0	0	0	0	0	0	0	0	0	1	0	0
57	0	0	0	0	0	0	0	0.07	0	0.01	0.92	0	0	0	0	0	0	0	0	0
58	0	0	0	0	0.17	0	0	0	0	0	0	0	0	0	0	0	0	0	0	0.83
59	0	0	0	0	0	0	0	0	0	0	0	0	0	0	0	0	0	0	0	1
60	0	0	0	0	0	0	0	0	0	1	0	0	0	0	0	0	0	0	0	0
61	0	0	0	0	0	1	0	0	0	0	0	0	0	0	0	0	0	0	0	0
62	0	0	0	0	0	0	0	0	0	0	0	0	0	1	0	0	0	0	0	0
63	0	0	0	0	0	0	0	0	0	0	0	0	0	0	0	0	0	0	0	1
64	0	0	0	0	0	0	0	1	0	0	0	0	0	0	0	0	0	0	0	0
65	0	0	0	0	0	0	0	0	0	0	1	0	0	0	0	0	0	0	0	0
66	0.88	0	0	0	0	0	0	0	0	0	0	0	0	0	0	0.02	0.07	0	0	0
67	0	0	0	0	0	0	0	0	1	0	0	0	0	0	0	0	0	0	0	0
68	0	0	0	0	0	0	0.02	0	0	0	0	0	0	0.96	0.01	0	0	0	0	0
69	0	0	0	0	0	0	0	0	0	1	0	0	0	0	0	0	0	0	0	0
70	0	0	0	0	0	0	0	0	0	0	0	0	0	0	0	0	0	0	0	1
71	0	0	1	0	0	0	0	0	0	0	0	0	0	0	0	0	0	0	0	0
72	0	0	0	0.22	0	0	0	0	0.78	0	0	0	0	0	0	0	0	0	0	0
73	0	0	0	0	0	0	0	0	0.99	0	0	0.01	0	0	0	0	0	0	0	0
74	0	0	0	0	0	0	0	0	0	0	0	0	0	1	0	0	0	0	0	0
75	0	0	0	0	0	0	0	0	0	0	0	0	0	1	0	0	0	0	0	0
76	0	0	0	0	0	0	1	0	0	0	0	0	0	0	0	0	0	0	0	0
77	0	0	0	0	0	0	0	1	0	0	0	0	0	0	0	0	0	0	0	0
78	0	0	0	0	0	0	0	0	0	0	0	0	0	0	0	0	0	1	0	0
79	0	0	0	0	0	0	1	0	0	0	0	0	0	0	0	0	0	0	0	0
80	0	1	0	0	0	0	0	0	0	0	0	0	0	0	0	0	0	0	0	0
81	0	0	0	0	0	0	0	0	0	0	0	0	0	0	0	1	0	0	0	0
82	0	0	0.02	0	0	0	0	0	0	0	0	0.98	0	0	0	0	0	0	0	0
83	0	0	1	0	0	0	0	0	0	0	0	0	0	0	0	0	0	0	0	0
84	0	0	0	0	0	0	0	0	0	1	0	0	0	0	0	0	0	0	0	0
85	0	0	0	0	0	0	0	0	0	1	0	0	0	0	0	0	0	0	0	0
86	0	0	0	0	0	1	0	0	0	0	0	0	0	0	0	0	0	0	0	0
87	0	0	0.32	0.67	0	0	0	0	0	0	0	0	0	0	0	0	0	0	0	0
88	0	0	0	0	0	0	0	0	0	1	0	0	0	0	0	0	0	0	0	0
89	0	0	0	0	1	0	0	0	0	0	0	0	0	0	0	0	0	0	0	0
90	0	0	0	0	0	1	0	0	0	0	0	0	0	0	0	0	0	0	0	0
91	0	0	0	0	0	0	0	0	0	0	0	0	0	0	0	0	0	1	0	0
92	0	0	0	0	0	0	0.02	0	0	0	0	0	0	0.98	0	0	0	0	0	0
93	0	0	0	0	0	0	0	0	0	0	0	0	0	0	0	1	0	0	0	0
94	0	0	0	0	1	0	0	0	0	0	0	0	0	0	0	0	0	0	0	0
95	0	0	0	0	0	0	0	0	0	0	0	0	0	0	0	1	0	0	0	0
96	0	0	0	0	0	0	0	0.01	0	0	0	0	0	0	0	0	0	0.99	0	0
97	0	0	0	0	0	0	0	0	1	0	0	0	0	0	0	0	0	0	0	0
98	0	0	0	1	0	0	0	0	0	0	0	0	0	0	0	0	0	0	0	0
99	0	0	0	0	0	0	0	0	0	0	0	0	1	0	0	0	0	0	0	0
100	0	0	0	0	0	0	0	0	0	0	0	0	0	0	1	0	0	0	0	0
101	0.01	0	0	0	0	0	0	0	0.21	0	0	0	0	0.01	0.65	0.01	0.09	0.01	0	0
102	0	0	0	0	0	0	0	0	0	1	0	0	0	0	0	0	0	0	0	0
103	0	0	0	0	0	0	0	0	0	0	0	0	0	0	0	0	0	0	0	1
104	0.72	0	0	0	0	0	0	0	0	0	0	0	0	0	0	0	0.27	0	0	0
105	0	0	0	0	0	0	0	0	0	0	1	0	0	0	0	0	0	0	0	0
106	0	0	0	0	0	0	0	1	0	0	0	0	0	0	0	0	0	0	0	0
107	0	0	0	0	0	0	0	0	0	0	0	0	0	0	0	1	0	0	0	0
108	0	0	0	0	0	0	0	0	1	0	0	0	0	0	0	0	0	0	0	0
109	0	0	0	0	0	0	0	0	0	0	0	1	0	0	0	0	0	0	0	0
110	0	0	0	0	0	0	0	0	0	1	0	0	0	0	0	0	0	0	0	0
111	0	0	0	0	0	0	0	0.49	0	0.25	0.02	0	0	0	0	0	0	0.24	0	0
112	0.05	0	0	0	0	0	0	0	0	0	0	0	0.94	0	0	0	0	0	0	0
113	0	0	0	0	0	0	0	0	0	0	0	0	0	0	0	0	0	1	0	0
114	0	0	0	0	0	0	0	0	0.01	0	0	0.99	0	0	0	0	0	0	0	0
115	0	0	0	0	0	0	0.01	0	0	0	0	0	0.01	0.96	0	0	0	0	0	0
116	0	0	0.01	0.82	0	0	0	0	0	0	0	0	0	0.16	0	0	0	0	0	0
117	0	0	0.9	0.09	0	0	0	0	0	0	0	0	0	0	0	0	0	0	0	0
118	0.06	0	0	0	0	0	0	0	0	0.01	0	0	0.47	0	0	0.42	0.04	0	0	0
119	0.13	0	0	0	0	0	0.01	0.27	0	0.02	0.01	0.04	0.01	0	0.01	0.18	0.22	0.08	0	0
120	0.13	0	0	0	0	0	0.01	0.27	0	0.02	0.01	0.04	0.01	0	0.01	0.18	0.22	0.08	0	0
121	0.13	0	0	0	0	0	0.01	0.27	0	0.02	0.01	0.04	0.01	0	0.01	0.18	0.22	0.08	0	0
122	0.13	0	0	0	0	0	0.01	0.27	0	0.02	0.01	0.04	0.01	0	0.01	0.18	0.22	0.08	0	0
123	0.13	0	0	0	0	0	0.01	0.27	0	0.02	0.01	0.04	0.01	0	0.01	0.18	0.22	0.08	0	0
124	0.13	0	0	0	0	0	0.01	0.27	0	0.02	0.01	0.04	0.01	0	0.01	0.18	0.22	0.08	0	0
125	0.13	0	0	0	0	0	0.01	0.27	0	0.02	0.01	0.04	0.01	0	0.01	0.18	0.22	0.08	0	0
126	0.13	0	0	0	0	0	0.01	0.27	0	0.02	0.01	0.04	0.01	0	0.01	0.18	0.22	0.08	0	0
127	0.13	0	0	0	0	0	0.01	0.27	0	0.02	0.01	0.04	0.01	0	0.01	0.18	0.22	0.08	0	0
128	0.13	0	0	0	0	0	0.01	0.27	0	0.02	0.01	0.04	0.01	0	0.01	0.18	0.22	0.08	0	0
129	0.13	0	0	0	0	0	0.01	0.27	0	0.02	0.01	0.04	0.01	0	0.01	0.18	0.22	0.08	0	0
130	0.13	0	0	0	0	0	0.01	0.27	0	0.02	0.01	0.04	0.01	0	0.01	0.18	0.22	0.08	0	0
131	0.13	0	0	0	0	0	0.01	0.27	0	0.02	0.01	0.04	0.01	0	0.01	0.18	0.22	0.08	0	0
132	0.13	0	0	0	0	0	0.01	0.27	0	0.02	0.01	0.04	0.01	0	0.01	0.18	0.22	0.08	0	0
133	0.13	0	0	0	0	0	0.01	0.27	0	0.02	0.01	0.04	0.01	0	0.01	0.18	0.22	0.08	0	0
134	0.13	0	0	0	0	0	0.01	0.27	0	0.02	0.01	0.04	0.01	0	0.01	0.18	0.22	0.08	0	0
135	0.13	0	0	0	0	0	0.01	0.27	0	0.02	0.01	0.04	0.01	0	0.01	0.18	0.22	0.08	0	0
136	0.13	0	0	0	0	0	0.01	0.27	0	0.02	0.01	0.04	0.01	0	0.01	0.18	0.22	0.08	0	0
137	0.13	0	0	0	0	0	0.01	0.27	0	0.02	0.01	0.04	0.01	0	0.01	0.18	0.22	0.08	0	0
138	0.13	0	0	0	0	0	0.01	0.27	0	0.02	0.01	0.04	0.01	0	0.01	0.18	0.22	0.08	0	0
139	0.13	0	0	0	0	0	0.01	0.27	0	0.02	0.01	0.04	0.01	0	0.01	0.18	0.22	0.08	0	0
>Node 51 ACDEFGHIKLMNPQRSTVWY
1	0	0	0	0	0	0	0	0	0	0	1	0	0	0	0	0	0	0	0	0
2	1	0	0	0	0	0	0	0	0	0	0	0	0	0	0	0	0	0	0	0
3	1	0	0	0	0	0	0	0	0	0	0	0	0	0	0	0	0	0	0	0
4	1	0	0	0	0	0	0	0	0	0	0	0	0	0	0	0	0	0	0	0
5	1	0	0	0	0	0	0	0	0	0	0	0	0	0	0	0	0	0	0	0
6	0	0	1	0	0	0	0	0	0	0	0	0	0	0	0	0	0	0	0	0
7	0	0	0	0	0	0	0	0	0	0	0	1	0	0	0	0	0	0	0	0
8	0	1	0	0	0	0	0	0	0	0	0	0	0	0	0	0	0	0	0	0
9	0	1	0	0	0	0	0	0	0	0	0	0	0	0	0	0	0	0	0	0
10	0	1	0	0	0	0	0	0	0	0	0	0	0	0	0	0	0	0	0	0
11	0	1	0	0	0	0	0	0	0	0	0	0	0	0	0	0	0	0	0	0
12	0	1	0	0	0	0	0	0	0	0	0	0	0	0	0	0	0	0	0	0
13	0	1	0	0	0	0	0	0	0	0	0	0	0	0	0	0	0	0	0	0
14	0	1	0	0	0	0	0	0	0	0	0	0	0	0	0	0	0	0	0	0
15	0	1	0	0	0	0	0	0	0	0	0	0	0	0	0	0	0	0	0	0
16	0	1	0	0	0	0	0	0	0	0	0	0	0	0	0	0	0	0	0	0
17	0	0	0	0	0	0	0	0	0	1	0	0	0	0	0	0	0	0	0	0
18	0	0	0	0	0	0	0	0	0	0	0	0	0	0	0	1	0	0	0	0
19	0	0	0	0	0	0	0	0	0	0	0	1	0	0	0	0	0	0	0	0
20	0	0	0	0	0	1	0	0	0	0	0	0	0	0	0	0	0	0	0	0
21	0	0	0	0	0	0	0	0	0	0	0	0	0	1	0	0	0	0	0	0
22	0	0	0	0	0	0	0	1	0	0	0	0	0	0	0	0	0	0	0	0
23	0	0	0	0	0	0	0	0	0	0	0	0	0	0	0	1	0	0	0	0
24	0	0	0	0	0	0	0	0	0	0	0	0	0	0	0	1	0	0	0	0
25	1	0	0	0	0	0	0	0	0	0	0	0	0	0	0	0	0	0	0	0
26	0	0	1	0	0	0	0	0	0	0	0	0	0	0	0	0	0	0	0	0
27	0	0	0	0	0	0	0	0	0	0	0	1	0	0	0	0	0	0	0	0
28	0	0	0	1	0	0	0	0	0	0	0	0	0	0	0	0	0	0	0	0
29	0	0	0	0	0	0	0	0	1	0	0	0	0	0	0	0	0	0	0	0
30	0	0	0	0	0	0	0	0	0	1	0	0	0	0	0	0	0	0	0	0
31	0	0	0	0	0	0	0	0	0	0	0	0	0	0	0	0	0	1	0	0
32	0	0	0	0	0	0	0	0	0	0	0	0	0	0	1	0	0	0	0	0
33	0	0	0	0	0	0	0	0	0	0	0	0	1	0	0	0	0	0	0	0
34	0	0	0	0	0	0	0	0	1	0	0	0	0	0	0	0	0	0	0	0
35	0	0	0	0	0	0	0	0	0	1	0	0	0	0	0	0	0	0	0	0
36	0	0	0	0	0	0	0	0	0	0	0	0	1	0	0	0	0	0	0	0
37	0	0	0	0	0	0	0	0	0	1	0	0	0	0	0	0	0	0	0	0
38	0	0	0	0	0	0	0	0	0	0	0	0	0	1	0	0	0	0	0	0
39	0	0	0	0	0	0	0	0	0	0	0	0	0	0	0	0	1	0	0	0
40	0	0	0	0	0	0	0	0	0	1	0	0	0	0	0	0	0	0	0	0
41	0	0	0	0	0	0	0	0	0	1	0	0	0	0	0	0	0	0	0	0
42	0	0	0	0	0	0	0	0	0	0	0	0	0	1	0	0	0	0	0	0
43	0	0	0	0	0	0	0	0	0	0	0	0	0	1	0	0	0	0	0	0
44	1	0	0	0	0	0	0	0	0	0	0	0	0	0	0	0	0	0	0	0
45	0	0	0	0	0	1	0	0	0	0	0	0	0	0	0	0	0	0	0	0
46	1	0	0	0	0	0	0	0	0	0	0	0	0	0	0	0	0	0	0	0
47	0	0	0	1	0	0	0	0	0	0	0	0	0	0	0	0	0	0	0	0
48	0	0	0	0	0	0	0	0	1	0	0	0	0	0	0	0	0	0	0	0
49	0	0	1	0	0	0	0	0	0	0	0	0	0	0	0	0	0	0	0	0
50	0	0	0	0	0	0	0	0	0	0	0	0	0	0	0	0	0	1	0	0
51	0	0	0	0	1	0	0	0	0	0	0	0	0	0	0	0	0	0	0	0
52	0	0	0	0	0	0	0	0	0	0	0	0	0	0	0	0	1	0	0	0
53	0	0	0	0	0	0	0	0	0	0	1	0	0	0	0	0	0	0	0	0
54	0	0	0	0	0	0	0	0	1	0	0	0	0	0	0	0	0	0	0	0
55	0	0	0	1	0	0	0	0	0	0	0	0	0	0	0	0	0	0	0	0
56	0	0	0	0	0	0	0	0	0	0	0	0	0	0	0	0	0	1	0	0
57	0	0	0	0	0	0	0	0	0	0	1	0	0	0	0	0	0	0	0	0
58	0	0	0	0	1	0	0	0	0	0	0	0	0	0	0	0	0	0	0	0
59	0	0	0	0	0	0	0	0	0	0	0	0	0	0	0	0	0	0	0	1
60	0	0	0	0	0	0	0	0	0	1	0	0	0	0	0	0	0	0	0	0
61	0	0	0	0	0	1	0	0	0	0	0	0	0	0	0	0	0	0	0	0
62	0	0	0	0	0	0	0	0	1	0	0	0	0	0	0	0	0	0	0	0
63	0	0	0	0	0	0	0	0	0	0	0	0	0	0	0	0	0	0	0	1
64	0	0	0	0	0	0	0	1	0	0	0	0	0	0	0	0	0	0	0	0
65	0	0	0	0	0	0	0	0	0	0	1	0	0	0	0	0	0	0	0	0
66	0	0	0	0	0	0	0	0	0	0	0	0	0	0	1	0	0	0	0	0
67	0	0	0	0	0	0	0	0	1	0	0	0	0	0	0	0	0	0	0	0
68	0	0	0	0	0	0	0	0	0	0	0	0	0	1	0	0	0	0	0	0
69	0	0	0	0	0	0	0	0	0	1	0	0	0	0	0	0	0	0	0	0
70	0	0	0	0	0	0	0	0	0	0	0	0	0	0	0	0	0	0	0	1
71	0	0	1	0	0	0	0	0	0	0	0	0	0	0	0	0	0	0	0	0
72	0	0	0	0	0	0	0	0	0	0	0	0	0	1	0	0	0	0	0	0
73	0	0	0	0	0	0	0	0	0	0	0	0	0	1	0	0	0	0	0	0
74	0	0	0	0	0	0	0	0	0	0	0	0	0	1	0	0	0	0	0	0
75	0	0	0	0	0	0	0	0	0	0	0	0	0	1	0	0	0	0	0	0
76	0	0	0	0	0	0	1	0	0	0	0	0	0	0	0	0	0	0	0	0
77	0	0	0	0	0	0	0	1	0	0	0	0	0	0	0	0	0	0	0	0
78	0	0	0	0	0	0	0	0	0	0	0	0	0	0	0	0	0	1	0	0
79	0	0	0	0	0	0	0	0	0	0	0	0	0	0	1	0	0	0	0	0
80	0	1	0	0	0	0	0	0	0	0	0	0	0	0	0	0	0	0	0	0
81	0	0	0	0	0	1	0	0	0	0	0	0	0	0	0	0	0	0	0	0
82	0	0	0	0	0	1	0	0	0	0	0	0	0	0	0	0	0	0	0	0
83	0	0	1	0	0	0	0	0	0	0	0	0	0	0	0	0	0	0	0	0
84	0	0	0	1	0	0	0	0	0	0	0	0	0	0	0	0	0	0	0	0
85	0	0	0	0	0	0	0	0	0	1	0	0	0	0	0	0	0	0	0	0
86	0	0	0	0	0	1	0	0	0	0	0	0	0	0	0	0	0	0	0	0
87	1	0	0	0	0	0	0	0	0	0	0	0	0	0	0	0	0	0	0	0
88	0	0	0	0	0	0	0	0	0	0	0	0	0	0	0	0	0	1	0	0
89	0	0	0	0	0	0	0	0	0	1	0	0	0	0	0	0	0	0	0	0
90	0	0	0	0	0	1	0	0	0	0	0	0	0	0	0	0	0	0	0	0
91	0	0	0	0	0	0	0	0	0	0	0	0	0	0	0	0	0	1	0	0
92	0	0	1	0	0	0	0	0	0	0	0	0	0	0	0	0	0	0	0	0
93	0	0	0	0	0	0	0	0	0	0	0	0	0	0	0	0	1	0	0	0
94	0	0	0	0	1	0	0	0	0	0	0	0	0	0	0	0	0	0	0	0
95	0	0	0	0	0	0	0	0	0	0	0	0	0	0	0	1	0	0	0	0
96	0	0	0	0	0	0	0	0	0	0	0	0	0	0	0	0	0	1	0	0
97	0	0	0	0	0	0	0	0	1	0	0	0	0	0	0	0	0	0	0	0
98	0	0	0	1	0	0	0	0	0	0	0	0	0	0	0	0	0	0	0	0
99	0	0	0	0	0	0	0	0	0	0	0	0	1	0	0	0	0	0	0	0
100	0	0	0	0	0	0	0	0	0	0	0	0	0	0	1	0	0	0	0	0
101	0	0	0	0	0	0	0	0	0	0	0	0	0	0	0	0	0	1	0	0
102	0	0	0	0	0	0	0	0	0	1	0	0	0	0	0	0	0	0	0	0
103	0	0	0	0	1	0	0	0	0	0	0	0	0	0	0	0	0	0	0	0
104	1	0	0	0	0	0	0	0	0	0	0	0	0	0	0	0	0	0	0	0
105	0	0	0	0	0	0	0	0	0	0	1	0	0	0	0	0	0	0	0	0
106	0	0	0	0	0	0	0	1	0	0	0	0	0	0	0	0	0	0	0	0
107	0	0	0	0	0	0	0	0	0	0	0	0	0	0	0	0	1	0	0	0
108	0	0	0	0	0	0	0	0	1	0	0	0	0	0	0	0	0	0	0	0
109	0	0	0	0	0	0	0	0	0	0	0	1	0	0	0	0	0	0	0	0
110	0	0	0	0	0	0	0	0	0	1	0	0	0	0	0	0	0	0	0	0
111	0	0	0	0	0	0	0	0	0	0	0	0	0	0	0	0	1	0	0	0
112	1	0	0	0	0	0	0	0	0	0	0	0	0	0	0	0	0	0	0	0
113	0	0	0	0	0	0	0	0	0	0	0	0	0	0	0	0	0	1	0	0
114	0	0	0	0	0	0	0	0	1	0	0	0	0	0	0	0	0	0	0	0
115	0	0	0	0	0	0	0	0	0	0	0	1	0	0	0	0	0	0	0	0
116	0	0	0	0	0	0	0	0	0	0	0	0	1	0	0	0	0	0	0	0
117	0	0	1	0	0	0	0	0	0	0	0	0	0	0	0	0	0	0	0	0
118	0	0	0	0	0	0	0	0	0	0	0	0	0	0	0	0	1	0	0	0
119	0	0	0	0	0	0	0	0	0	0	0	0	0	0	0	0	1	0	0	0
120	0	0	0	0	0	0	0	0	0	0	0	0	0	0	0	0	1	0	0	0
121	0	0	0	0	0	0	0	0	0	0	0	0	0	0	0	0	1	0	0	0
122	0	0	0	0	0	0	0	0	0	0	0	0	0	0	0	0	1	0	0	0
123	0	0	0	0	0	0	0	0	0	0	0	0	0	0	0	0	1	0	0	0
124	0	0	0	0	0	0	0	0	0	0	0	0	0	0	0	0	1	0	0	0
125	0	0	0	0	0	0	0	0	0	0	0	0	0	0	0	0	1	0	0	0
126	0	0	0	0	0	0	0	0	0	0	0	0	0	0	0	0	1	0	0	0
127	0	0	0	1	0	0	0	0	0	0	0	0	0	0	0	0	0	0	0	0
128	0	0	0	0	0	0	0	0	0	0	0	0	0	0	0	0	1	0	0	0
129	0	0	0	0	0	0	0	0	0	0	0	0	0	1	0	0	0	0	0	0
130	0	0	0	0	0	0	0	0	0	0	0	0	0	0	0	1	0	0	0	0
131	0	0	0	0	0	0	0	0	0	0	0	0	0	0	0	1	0	0	0	0
132	0	0	0	0	0	0	0	0	0	1	0	0	0	0	0	0	0	0	0	0
133	0	0	0	0	0	0	0	0	0	0	0	0	0	0	0	1	0	0	0	0
134	0	0	0	0	0	0	0	0	0	0	0	0	0	1	0	0	0	0	0	0
135	0	0	0	0	0	0	0	0	0	0	0	0	1	0	0	0	0	0	0	0
136	0	0	0	0	0	1	0	0	0	0	0	0	0	0	0	0	0	0	0	0
137	0	0	0	0	0	0	0	0	0	0	0	0	0	0	0	1	0	0	0	0
138	0	0	0	0	0	0	0	0	0	0	0	0	0	1	0	0	0	0	0	0
139	0	0	0	0	0	0	0	0	0	0	0	0	0	0	0	1	0	0	0	0
>Node 52 ACDEFGHIKLMNPQRSTVWY
1	0	0	0	0	0	0	0	0	0	0	1	0	0	0	0	0	0	0	0	0
2	1	0	0	0	0	0	0	0	0	0	0	0	0	0	0	0	0	0	0	0
3	1	0	0	0	0	0	0	0	0	0	0	0	0	0	0	0	0	0	0	0
4	1	0	0	0	0	0	0	0	0	0	0	0	0	0	0	0	0	0	0	0
5	1	0	0	0	0	0	0	0	0	0	0	0	0	0	0	0	0	0	0	0
6	0	0	0.15	0.85	0	0	0	0	0	0	0	0	0	0	0	0	0	0	0	0
7	0	0	0	0	0	0	0.01	0	0	0	0	0.99	0	0	0	0	0	0	0	0
8	0	1	0	0	0	0	0	0	0	0	0	0	0	0	0	0	0	0	0	0
9	0	1	0	0	0	0	0	0	0	0	0	0	0	0	0	0	0	0	0	0
10	0	1	0	0	0	0	0	0	0	0	0	0	0	0	0	0	0	0	0	0
11	0	1	0	0	0	0	0	0	0	0	0	0	0	0	0	0	0	0	0	0
12	0	1	0	0	0	0	0	0	0	0	0	0	0	0	0	0	0	0	0	0
13	0	1	0	0	0	0	0	0	0	0	0	0	0	0	0	0	0	0	0	0
14	0	1	0	0	0	0	0	0	0	0	0	0	0	0	0	0	0	0	0	0
15	0	1	0	0	0	0	0	0	0	0	0	0	0	0	0	0	0	0	0	0
16	0	1	0	0	0	0	0	0	0	0	0	0	0	0	0	0	0	0	0	0
17	0	0	0	0	0.03	0	0	0	0	0.96	0	0	0	0	0	0	0	0	0	0
18	0	0	0	0	0	0	0	0	0	0	0	0	0	0	0	0.99	0	0	0	0
19	0	0	0	0	0	0	0	0	0	0	0	0.84	0	0	0	0.15	0	0	0	0
20	0	0	0	0	0	0.03	0	0	0	0	0	0	0	0	0	0.96	0	0	0	0
21	0	0	0	0	0	0	0	0	0	0	0	0	0	1	0	0	0	0	0	0
22	0	0	0	0	0	0	0	0.94	0	0	0	0	0	0	0	0	0	0.06	0	0
23	0	0	0.07	0	0	0	0	0	0	0	0	0.79	0	0	0	0.12	0	0	0	0
24	0.32	0	0	0	0	0.01	0	0	0.02	0	0	0.01	0.01	0	0.06	0.43	0.12	0	0	0
25	0.13	0	0	0	0	0	0	0.02	0	0	0	0	0	0	0	0	0	0.84	0	0
26	0	0	1	0	0	0	0	0	0	0	0	0	0	0	0	0	0	0	0	0
27	0	0	0	0	0	0	0	0	0.01	0	0	0.98	0	0	0	0	0	0	0	0
28	0	0	0	1	0	0	0	0	0	0	0	0	0	0	0	0	0	0	0	0
29	0	0	0	0	0	0	0	0	1	0	0	0	0	0	0	0	0	0	0	0
30	0	0	0	0	0	0	0	0	0	1	0	0	0	0	0	0	0	0	0	0
31	0	0	0	0	0	0	0	0	0	0	0	0	0	0	0	0	0	1	0	0
32	0	0	0	0	0	0	0	0	0	0	0	0	0	0	1	0	0	0	0	0
33	0	0	0	0	0	0	0	0	0	0	0	0	1	0	0	0	0	0	0	0
34	0	0	0	0	0	0	0	0	1	0	0	0	0	0	0	0	0	0	0	0
35	0	0	0	0	0	0	0	0.02	0	0.85	0.01	0	0	0	0	0	0	0.11	0	0
36	0	0	0	0	0	0	0	0	0	0	0	0	0.97	0.03	0	0	0	0	0	0
37	0	0	0	0	0	0	0	0	0	1	0	0	0	0	0	0	0	0	0	0
38	0	0	0	0	0	0	0.01	0	0	0	0	0	0	0.99	0	0	0	0	0	0
39	0	0	0	0	0	0	0	0	0	0	0	0	0	0	0	0	1	0	0	0
40	0	0	0	0	0	0	0	0	0	1	0	0	0	0	0	0	0	0	0	0
41	0	0	0	0	0	0	0	0	0	1	0	0	0	0	0	0	0	0	0	0
42	0	0	0	0	0	0	0	0	0	0	0	0	0	1	0	0	0	0	0	0
43	0	0	0	0	0	0	0.53	0	0	0	0	0	0	0.47	0	0	0	0	0	0
44	1	0	0	0	0	0	0	0	0	0	0	0	0	0	0	0	0	0	0	0
45	0	0	0	0	0	1	0	0	0	0	0	0	0	0	0	0	0	0	0	0
46	1	0	0	0	0	0	0	0	0	0	0	0	0	0	0	0	0	0	0	0
47	0	0	0.15	0.85	0	0	0	0	0	0	0	0	0	0	0	0	0	0	0	0
48	0	0	0	0	0	0	0	0	1	0	0	0	0	0	0	0	0	0	0	0
49	0	0	0.97	0.03	0	0	0	0	0	0	0	0	0	0	0	0	0	0	0	0
50	0	0	0	0	0	0	0	0.03	0	0	0	0	0	0	0	0	0	0.97	0	0
51	0	0	0	0	1	0	0	0	0	0	0	0	0	0	0	0	0	0	0	0
52	0	0	0	0	0	0	0	0	0	0	0	0	0	0	0	0	1	0	0	0
53	0	0	0	0	0	0	0	0	0	0.01	0.99	0	0	0	0	0	0	0	0	0
54	0	0	0	0	0	0	0	0	1	0	0	0	0	0	0	0	0	0	0	0
55	0	0	0	1	0	0	0	0	0	0	0	0	0	0	0	0	0	0	0	0
56	0	0	0	0	0	0	0	0	0	0	0	0	0	0	0	0	0	1	0	0
57	0	0	0	0	0	0	0	0	0	0	1	0	0	0	0	0	0	0	0	0
58	0	0	0	0	1	0	0	0	0	0	0	0	0	0	0	0	0	0	0	0
59	0	0	0	0	0	0	0	0	0	0	0	0	0	0	0	0	0	0	0	1
60	0	0	0	0	0	0	0	0	0	1	0	0	0	0	0	0	0	0	0	0
61	0	0	0	0	0	1	0	0	0	0	0	0	0	0	0	0	0	0	0	0
62	0	0	0	0	0	0	0	0	1	0	0	0	0	0	0	0	0	0	0	0
63	0	0	0	0	0	0	0	0	0	0	0	0	0	0	0	0	0	0	0	1
64	0	0	0	0	0	0	0	1	0	0	0	0	0	0	0	0	0	0	0	0
65	0	0	0	0	0	0	0	0	0	0	1	0	0	0	0	0	0	0	0	0
66	0	0	0	0	0	0	0.02	0	0.04	0	0	0	0	0.01	0.92	0.01	0	0	0	0
67	0	0	0	0	0	0	0	0	1	0	0	0	0	0	0	0	0	0	0	0
68	0	0	0	0	0	0	0	0	0	0	0	0	0	1	0	0	0	0	0	0
69	0	0	0	0	0	0	0	0	0	1	0	0	0	0	0	0	0	0	0	0
70	0	0	0	0	0	0	0	0	0	0	0	0	0	0	0	0	0	0	0	1
71	0	0	1	0	0	0	0	0	0	0	0	0	0	0	0	0	0	0	0	0
72	0	0	0	0	0	0	0	0	0.04	0	0	0	0	0.96	0	0	0	0	0	0
73	0	0	0	0	0	0	0	0	0.02	0	0	0	0	0.98	0	0	0	0	0	0
74	0	0	0	0	0	0	0	0	0	0	0	0	0	1	0	0	0	0	0	0
75	0	0	0	0	0	0	0	0	0	0	0	0	0	1	0	0	0	0	0	0
76	0	0	0	0	0	0	1	0	0	0	0	0	0	0	0	0	0	0	0	0
77	0	0	0	0	0	0	0	1	0	0	0	0	0	0	0	0	0	0	0	0
78	0	0	0	0	0	0	0	0	0	0	0	0	0	0	0	0	0	1	0	0
79	0	0	0	0	0	0	0.02	0	0	0	0	0	0	0	0.98	0	0	0	0	0
80	0	1	0	0	0	0	0	0	0	0	0	0	0	0	0	0	0	0	0	0
81	0	0	0	0	0	1	0	0	0	0	0	0	0	0	0	0	0	0	0	0
82	0	0	0.02	0	0	0.94	0	0	0	0	0	0.03	0	0	0	0.01	0	0	0	0
83	0	0	1	0	0	0	0	0	0	0	0	0	0	0	0	0	0	0	0	0
84	0.98	0	0	0.01	0	0	0	0	0	0	0	0	0	0	0	0	0	0	0	0
85	0	0	0	0	0	0	0	0	0	1	0	0	0	0	0	0	0	0	0	0
86	0	0	0	0	0	1	0	0	0	0	0	0	0	0	0	0	0	0	0	0
87	0.95	0	0	0	0	0	0	0	0	0	0	0	0	0	0	0.01	0.05	0	0	0
88	0	0	0	0	0	0	0	0	0	0	0	0	0	0	0	0	0	1	0	0
89	0	0	0	0	0	0	0	0	0	1	0	0	0	0	0	0	0	0	0	0
90	0	0	0	0	0	1	0	0	0	0	0	0	0	0	0	0	0	0	0	0
91	0	0	0	0	0	0	0	0	0	0	0	0	0	0	0	0	0	1	0	0
92	0	0	1	0	0	0	0	0	0	0	0	0	0	0	0	0	0	0	0	0
93	0	0	0	0	0	0	0	0	0	0	0	0	0	0	0	0.99	0.01	0	0	0
94	0	0	0	0	1	0	0	0	0	0	0	0	0	0	0	0	0	0	0	0
95	0	0	0	0	0	0	0	0	0	0	0	0	0	0	0	1	0	0	0	0
96	0	0	0	0	0	0	0	0	0	0	0	0	0	0	0	0	0	1	0	0
97	0	0	0	0	0	0	0	0	1	0	0	0	0	0	0	0	0	0	0	0
98	0	0	0	1	0	0	0	0	0	0	0	0	0	0	0	0	0	0	0	0
99	0	0	0	0	0	0	0	0	0	0	0	0	1	0	0	0	0	0	0	0
100	0	0	0	0	0	0	0	0	0	0	0	0	0	0	1	0	0	0	0	0
101	0.16	0	0	0	0	0	0	0.01	0	0	0	0	0	0	0	0	0.04	0.79	0	0
102	0	0	0	0	0	0	0	0	0	1	0	0	0	0	0	0	0	0	0	0
103	0	0	0	0	0.99	0	0	0	0	0	0	0	0	0	0	0	0	0	0	0.01
104	0.98	0	0	0	0	0	0	0	0	0	0	0	0	0	0	0.02	0	0	0	0
105	0	0	0	0	0	0	0	0	0	0	1	0	0	0	0	0	0	0	0	0
106	0	0	0	0	0	0	0	1	0	0	0	0	0	0	0	0	0	0	0	0
107	0	0	0	0	0	0	0	0	0	0	0	0	0	0	0	0.93	0.06	0	0	0
108	0	0	0	0	0	0	0	0	1	0	0	0	0	0	0	0	0	0	0	0
109	0	0	0	0	0	0	0	0	0	0	0	1	0	0	0	0	0	0	0	0
110	0	0	0	0	0	0	0	0	0	1	0	0	0	0	0	0	0	0	0	0
111	0	0	0	0	0	0	0	0.5	0	0.01	0.22	0	0	0	0	0	0.19	0.09	0	0
112	1	0	0	0	0	0	0	0	0	0	0	0	0	0	0	0	0	0	0	0
113	0	0	0	0	0	0	0	0	0	0	0	0	0	0	0	0	0	1	0	0
114	0	0	0	0	0	0	0	0	0.97	0	0	0.02	0	0	0	0	0	0	0	0
115	0	0	0	0	0	0	0	0	0	0	0	1	0	0	0	0	0	0	0	0
116	0	0	0	0	0	0	0	0	0	0	0	0	0.86	0.13	0	0	0	0	0	0
117	0	0	0.2	0.8	0	0	0	0	0	0	0	0	0	0	0	0	0	0	0	0
118	0.05	0	0	0	0	0.05	0	0	0	0	0	0.01	0	0	0	0.71	0.17	0	0	0
119	0	0	0	0	0	0	0.01	0	0.01	0	0	0	0	0.96	0	0	0.01	0	0	0
120	0	0	0	0	0	0	0.01	0	0.01	0	0	0	0	0.96	0	0	0.01	0	0	0
121	0	0	0	0	0	0	0.01	0	0.01	0	0	0	0	0.96	0	0	0.01	0	0	0
122	0	0	0	0	0	0	0.01	0	0.01	0	0	0	0	0.96	0	0	0.01	0	0	0
123	0	0	0	0	0	0	0.01	0	0.01	0	0	0	0	0.96	0	0	0.01	0	0	0
124	0	0	0	0	0	0	0.01	0	0.01	0	0	0	0	0.96	0	0	0.01	0	0	0
125	0	0	0	0	0	0	0.01	0	0.01	0	0	0	0	0.96	0	0	0.01	0	0	0
126	0	0	0	0	0	0	0.01	0	0.01	0	0	0	0	0.96	0	0	0.01	0	0	0
127	0	0	0	0	0	0	0.01	0	0.01	0	0	0	0	0.96	0	0	0.01	0	0	0
128	0	0	0	0	0	0	0.01	0	0.01	0	0	0	0	0.96	0	0	0.01	0	0	0
129	0	0	0	0	0	0	0.01	0	0.01	0	0	0	0	0.96	0	0	0.01	0	0	0
130	0	0	0	0	0	0	0	0	0	0	0	0	0	0	0	1	0	0	0	0
131	0.77	0	0	0	0	0	0	0	0	0	0	0	0	0	0	0.15	0.07	0.01	0	0
132	0	0	0	0	0.17	0	0	0	0	0.82	0	0	0	0	0	0	0	0	0	0
133	0.03	0	0	0	0	0	0	0	0	0	0	0	0.11	0	0	0.48	0.37	0	0	0
134	0	0	0	0.98	0	0	0	0	0	0	0	0	0	0.02	0	0	0	0	0	0
135	0	0	0	0	0	0	0	0	0	0	0	0	1	0	0	0	0	0	0	0
136	0	0	0	0	0	0.04	0	0	0.01	0	0	0	0	0	0.95	0	0	0	0	0
137	0	0	0	0	0	0	0	0	0	0	0	0	0	0	0	0.96	0.03	0	0	0
138	0	0	0	0	0	0	0	0	0	0.01	0	0	0	0.99	0	0	0	0	0	0
139	0	0	0	0	0	0	0	0	0	0	0	0.01	0	0	0	0.96	0	0	0	0.01
>Node 53 ACDEFGHIKLMNPQRSTVWY
1	0	0	0	0	0	0	0	0	0	0	1	0	0	0	0	0	0	0	0	0
2	0.99	0	0	0	0	0	0	0	0	0	0	0	0	0	0	0	0.01	0	0	0
3	0	0	0	0	0	0	0	0	0	0	0	0	0	0	0	0	1	0	0	0
4	0	0	0	0	0	0	0	0	0	0	0	0	0	0	0	0	1	0	0	0
5	0	0	0	0	0	0	0	0	0	0	0	0	0	0	0	0	1	0	0	0
6	0	0	0	1	0	0	0	0	0	0	0	0	0	0	0	0	0	0	0	0
7	0	0	0	0	0	0	0	0	0	0	0	1	0	0	0	0	0	0	0	0
8	0	1	0	0	0	0	0	0	0	0	0	0	0	0	0	0	0	0	0	0
9	0	1	0	0	0	0	0	0	0	0	0	0	0	0	0	0	0	0	0	0
10	0	1	0	0	0	0	0	0	0	0	0	0	0	0	0	0	0	0	0	0
11	0	1	0	0	0	0	0	0	0	0	0	0	0	0	0	0	0	0	0	0
12	0	1	0	0	0	0	0	0	0	0	0	0	0	0	0	0	0	0	0	0
13	0	1	0	0	0	0	0	0	0	0	0	0	0	0	0	0	0	0	0	0
14	0	1	0	0	0	0	0	0	0	0	0	0	0	0	0	0	0	0	0	0
15	0	1	0	0	0	0	0	0	0	0	0	0	0	0	0	0	0	0	0	0
16	0	1	0	0	0	0	0	0	0	0	0	0	0	0	0	0	0	0	0	0
17	0	0	0	0	0	0	0	0	0	1	0	0	0	0	0	0	0	0	0	0
18	0	0	0	0	0	0	0	0	0	0	0	0	0	0	0	1	0	0	0	0
19	0	0	0	0	0	0	0	0	0	0	0	0	0	0	0	1	0	0	0	0
20	0.02	0	0	0	0	0	0	0	0	0	0	0	0	0	0	0.98	0	0	0	0
21	0	0	0	0	0	0	0	0	0	0	0	0	0	1	0	0	0	0	0	0
22	0	0	0	0	0	0	0	1	0	0	0	0	0	0	0	0	0	0	0	0
23	0	0	0	0	0	0	0	0	0	0	0	1	0	0	0	0	0	0	0	0
24	0	0	0	0	0	0	0	0	1	0	0	0	0	0	0	0	0	0	0	0
25	0	0	0	0	0	0	0	1	0	0	0	0	0	0	0	0	0	0	0	0
26	0	0	1	0	0	0	0	0	0	0	0	0	0	0	0	0	0	0	0	0
27	0	0	0	0	0	0	0	0	0	0	0	1	0	0	0	0	0	0	0	0
28	0	0	0	1	0	0	0	0	0	0	0	0	0	0	0	0	0	0	0	0
29	0	0	0	0	0	0	0	0	1	0	0	0	0	0	0	0	0	0	0	0
30	0	0	0	0	0	0	0	0	0	1	0	0	0	0	0	0	0	0	0	0
31	0	0	0	0	0	0	0	0	0	0	0	0	0	0	0	0	0	1	0	0
32	0	0	0	0	0	0	0	0	0	0	0	0	0	0	1	0	0	0	0	0
33	0	0	0	0	0	0	0	0	0	0	0	0	1	0	0	0	0	0	0	0
34	0	0	0	0	0	0	0	0	1	0	0	0	0	0	0	0	0	0	0	0
35	0	0	0	0	0	0	0	0	0	0	0	0	0	0	0	0	0	1	0	0
36	0	0	0	0	0	0	0	0	0	0	0	0	0	1	0	0	0	0	0	0
37	0	0	0	0	0	0	0	0	0	1	0	0	0	0	0	0	0	0	0	0
38	0	0	0	0	0	0	0	0	0	0	0	0	0	1	0	0	0	0	0	0
39	0	0	0	0	0	0	0	0	0	0	0	0	0	0	0	0	1	0	0	0
40	0	0	0	0	0	0	0	0	0	1	0	0	0	0	0	0	0	0	0	0
41	0	0	0	0	0	0	0	0	0	1	0	0	0	0	0	0	0	0	0	0
42	0	0	0	0	0	0	0	0	1	0	0	0	0	0	0	0	0	0	0	0
43	0	0	1	0	0	0	0	0	0	0	0	0	0	0	0	0	0	0	0	0
44	1	0	0	0	0	0	0	0	0	0	0	0	0	0	0	0	0	0	0	0
45	0	0	0	0	0	1	0	0	0	0	0	0	0	0	0	0	0	0	0	0
46	1	0	0	0	0	0	0	0	0	0	0	0	0	0	0	0	0	0	0	0
47	0	0	1	0	0	0	0	0	0	0	0	0	0	0	0	0	0	0	0	0
48	0	0	0	0	0	0	0	0	1	0	0	0	0	0	0	0	0	0	0	0
49	0	0	1	0	0	0	0	0	0	0	0	0	0	0	0	0	0	0	0	0
50	0	0	0	0	0	0	0	0	0	0	0	0	0	0	0	0	0	1	0	0
51	0	0	0	0	1	0	0	0	0	0	0	0	0	0	0	0	0	0	0	0
52	0	0	0	0	0	0	0	0	0	0	0	0	0	0	0	0	1	0	0	0
53	0	0	0	0	0	0	0	0	0	0	1	0	0	0	0	0	0	0	0	0
54	0	0	0	0	0	0	0	0	1	0	0	0	0	0	0	0	0	0	0	0
55	0	0	0	1	0	0	0	0	0	0	0	0	0	0	0	0	0	0	0	0
56	0	0	0	0	0	0	0	0	0	0	0	0	0	0	0	0	0	1	0	0
57	0	0	0	0	0	0	0	0	0	0	1	0	0	0	0	0	0	0	0	0
58	0	0	0	0	1	0	0	0	0	0	0	0	0	0	0	0	0	0	0	0
59	0	0	0	0	0	0	0	0	0	0	0	0	0	0	0	0	0	0	0	1
60	0	0	0	0	0	0	0	0	0	1	0	0	0	0	0	0	0	0	0	0
61	0	0	0	0	0	1	0	0	0	0	0	0	0	0	0	0	0	0	0	0
62	0	0	0	0	0	0	0	0	1	0	0	0	0	0	0	0	0	0	0	0
63	0	0	0	0	0	0	0	0	0	0	0	0	0	0	0	0	0	0	0	1
64	0	0	0	0	0	0	0	1	0	0	0	0	0	0	0	0	0	0	0	0
65	0	0	0	0	0	0	0	0	0	0	1	0	0	0	0	0	0	0	0	0
66	0	0	0	0	0	0	0	0	0	0	0	0	0	0	0	1	0	0	0	0
67	0	0	0	0	0	0	0	0	1	0	0	0	0	0	0	0	0	0	0	0
68	0	0	0	1	0	0	0	0	0	0	0	0	0	0	0	0	0	0	0	0
69	0	0	0	0	0	0	0	0	0	1	0	0	0	0	0	0	0	0	0	0
70	0	0	0	0	0	0	0	0	0	0	0	0	0	0	0	0	0	0	0	1
71	0	0	1	0	0	0	0	0	0	0	0	0	0	0	0	0	0	0	0	0
72	0	0	0	0	0	0	0	0	1	0	0	0	0	0	0	0	0	0	0	0
73	0	0	0	0	0	0	0	0	0	0	0	0	0	1	0	0	0	0	0	0
74	0	0	0	0	0	0	0	0	0	0	0	0	0	1	0	0	0	0	0	0
75	0	0	0	0	0	0	0	0	0	0	0	0	0	1	0	0	0	0	0	0
76	0	0	0	0	0	0	1	0	0	0	0	0	0	0	0	0	0	0	0	0
77	0	0	0	0	0	0	0	1	0	0	0	0	0	0	0	0	0	0	0	0
78	0	0	0	0	0	0	0	0	0	0	0	0	0	0	0	0	0	1	0	0
79	0	0	0	0	0	0	1	0	0	0	0	0	0	0	0	0	0	0	0	0
80	0	1	0	0	0	0	0	0	0	0	0	0	0	0	0	0	0	0	0	0
81	0	0	0	0	0	1	0	0	0	0	0	0	0	0	0	0	0	0	0	0
82	0	0	0	0	0	0	0	0	0	0	0	1	0	0	0	0	0	0	0	0
83	0	0	1	0	0	0	0	0	0	0	0	0	0	0	0	0	0	0	0	0
84	1	0	0	0	0	0	0	0	0	0	0	0	0	0	0	0	0	0	0	0
85	0	0	0	0	0	0	0	0	0	1	0	0	0	0	0	0	0	0	0	0
86	0	0	0	0	0	1	0	0	0	0	0	0	0	0	0	0	0	0	0	0
87	0.96	0	0	0	0	0	0	0	0	0	0	0	0	0	0	0	0.03	0	0	0
88	0	0	0	0	0	0	0	0	0	0	0	0	0	0	0	0	0	1	0	0
89	0	0	0	0	0	0	0	0	0	1	0	0	0	0	0	0	0	0	0	0
90	0	0	0	0	0	1	0	0	0	0	0	0	0	0	0	0	0	0	0	0
91	0	0	0	0	0	0	0	0	0	0	0	0	0	0	0	0	0	1	0	0
92	0	0	0	0	0	0	0	0	0	0	0	0	0	0	0	0	1	0	0	0
93	0	0	0	0	0	0	0	0	0	0	0	0	0	0	0	1	0	0	0	0
94	0	0	0	0	1	0	0	0	0	0	0	0	0	0	0	0	0	0	0	0
95	0	0	0	0	0	0	0	0	0	0	0	0	0	0	0	1	0	0	0	0
96	0	0	0	0	0	0	0	0	0	0	0	0	0	0	0	0	0	1	0	0
97	0	0	0	0	0	0	0	0	1	0	0	0	0	0	0	0	0	0	0	0
98	0	0	0	1	0	0	0	0	0	0	0	0	0	0	0	0	0	0	0	0
99	0	0	0	0	0	0	0	0	0	0	0	0	1	0	0	0	0	0	0	0
100	0	0	0	0	0	0	0	0	0	0	0	0	0	0	1	0	0	0	0	0
101	1	0	0	0	0	0	0	0	0	0	0	0	0	0	0	0	0	0	0	0
102	0	0	0	0	0	0	0	0	0	1	0	0	0	0	0	0	0	0	0	0
103	0	0	0	0	1	0	0	0	0	0	0	0	0	0	0	0	0	0	0	0
104	1	0	0	0	0	0	0	0	0	0	0	0	0	0	0	0	0	0	0	0
105	0	0	0	0	0	0	0	0	0	0	1	0	0	0	0	0	0	0	0	0
106	0	0	0	0	0	0	0	1	0	0	0	0	0	0	0	0	0	0	0	0
107	0	0	0	0	0	0	0	0	0	0	0	0	0	0	0	1	0	0	0	0
108	0	0	0	0	0	0	0	0	1	0	0	0	0	0	0	0	0	0	0	0
109	0	0	0	0	0	0	0	0	0	0	0	1	0	0	0	0	0	0	0	0
110	0	0	0	0	0	0	0	0	0	1	0	0	0	0	0	0	0	0	0	0
111	0	0	0	0	0	0	0	1	0	0	0	0	0	0	0	0	0	0	0	0
112	1	0	0	0	0	0	0	0	0	0	0	0	0	0	0	0	0	0	0	0
113	0	0	0	0	0	0	0	0	0	0	0	0	0	0	0	0	0	1	0	0
114	0	0	0	0	0	0	0	0	1	0	0	0	0	0	0	0	0	0	0	0
115	0	0	0	0	0	0	0	1	0	0	0	0	0	0	0	0	0	0	0	0
116	0	0	0	0	0	0	0	0	0	0	0	0	1	0	0	0	0	0	0	0
117	0	0	0.08	0.92	0	0	0	0	0	0	0	0	0	0	0	0	0	0	0	0
118	0	0	0	0	0	0	0	0	0	0	0	0	0	0	0	1	0	0	0	0
119	0	0	0	0	0	0	0	0	0	0	0	0	0	1	0	0	0	0	0	0
120	0	0	0	0	0	0	0	0	0	0	0	0	0	1	0	0	0	0	0	0
121	0	0	0	0	0	0	0	0	0	0	0	0	0	1	0	0	0	0	0	0
122	0	0	0	0	0	0	0	0	0	0	0	0	0	1	0	0	0	0	0	0
123	0	0	0	0	0	0	0	0	0	0	0	0	0	1	0	0	0	0	0	0
124	0	0	0	0	0	0	0	0	0	0	0	0	0	1	0	0	0	0	0	0
125	0	0	0	0	0	0	0	0	0	0	0	0	0	1	0	0	0	0	0	0
126	0	0	0	0	0	0	0	0	0	0	0	0	0	1	0	0	0	0	0	0
127	0	0	0	0	0	0	0	0	0	0	0	0	0	1	0	0	0	0	0	0
128	0	0	0	0	0	0	0	0	0	0	0	0	0	1	0	0	0	0	0	0
129	0	0	0	0	0	0	0	0	0	0	0	0	0	1	0	0	0	0	0	0
130	0	0	0	0	0	0	0	0	0	0	0	0	0	0	0	1	0	0	0	0
131	0	0	0	0	0	0	0	0	0	0	0	0	0	0	0	0	1	0	0	0
132	0	0	0	0	1	0	0	0	0	0	0	0	0	0	0	0	0	0	0	0
133	0	0	0	0	0	0	0	0	0	0	0	0	0	0	1	0	0	0	0	0
134	0	0	0	1	0	0	0	0	0	0	0	0	0	0	0	0	0	0	0	0
135	0	0	0	0	0	0	0	0	0	0	0	0	0	0	1	0	0	0	0	0
136	0	0	0	0	0	0	0	0	0	0	0	0	0	0	1	0	0	0	0	0
137	0.99	0	0	0	0	0	0	0	0	0	0	0	0	0	0	0.01	0	0	0	0
138	0	0	0	0	0	0	0	0.01	0	0.74	0.01	0	0	0.04	0	0	0	0.19	0	0
139	0	0	0	0	0	0.02	0	0	0	0	0	0	0	0	0	0.98	0	0	0	0
>Node 54 ACDEFGHIKLMNPQRSTVWY
1	0	0	0	0	0	0	0	0	0	0	1	0	0	0	0	0	0	0	0	0
2	1	0	0	0	0	0	0	0	0	0	0	0	0	0	0	0	0	0	0	0
3	0	0	0	0	0	0	0	0	0	0	0	0	0	0	0	0	1	0	0	0
4	0	0	0	0	0	0	0	0	0	0	0	0	0	0	0	0	1	0	0	0
5	0	0	0	0	0	0	0	0	0	0	0	0	0	0	0	0	1	0	0	0
6	0	0	0	1	0	0	0	0	0	0	0	0	0	0	0	0	0	0	0	0
7	0	0	0	0	0	0	0	0	0	0	0	0.74	0	0	0	0.26	0	0	0	0
8	0	1	0	0	0	0	0	0	0	0	0	0	0	0	0	0	0	0	0	0
9	0	1	0	0	0	0	0	0	0	0	0	0	0	0	0	0	0	0	0	0
10	0	1	0	0	0	0	0	0	0	0	0	0	0	0	0	0	0	0	0	0
11	0	1	0	0	0	0	0	0	0	0	0	0	0	0	0	0	0	0	0	0
12	0	1	0	0	0	0	0	0	0	0	0	0	0	0	0	0	0	0	0	0
13	0	1	0	0	0	0	0	0	0	0	0	0	0	0	0	0	0	0	0	0
14	0	1	0	0	0	0	0	0	0	0	0	0	0	0	0	0	0	0	0	0
15	0	1	0	0	0	0	0	0	0	0	0	0	0	0	0	0	0	0	0	0
16	0	1	0	0	0	0	0	0	0	0	0	0	0	0	0	0	0	0	0	0
17	0	0	0	0	0	0	0	0	0	1	0	0	0	0	0	0	0	0	0	0
18	0	0	0	0	0	0	0	0	0	0	0	0	0	0	0	1	0	0	0	0
19	0	0	0	0	0	0	0	0	0	0	0	0	0	0	0	1	0	0	0	0
20	0	0	0	0	0	0	0	0	0	0	0	0	0	0	0	1	0	0	0	0
21	0	0	0	0	0	0	0	0	0	0	0	0	0	1	0	0	0	0	0	0
22	0	0	0	0	0	0	0	1	0	0	0	0	0	0	0	0	0	0	0	0
23	0	0	0	0	0	0	0	0	0	0	0	1	0	0	0	0	0	0	0	0
24	0	0	0	0	0	0	0	0	1	0	0	0	0	0	0	0	0	0	0	0
25	0	0	0	0	0	0	0	0.86	0	0	0	0	0	0	0	0	0	0.14	0	0
26	0	0	1	0	0	0	0	0	0	0	0	0	0	0	0	0	0	0	0	0
27	0	0	0	0	0	0	0	0	0	0	0	1	0	0	0	0	0	0	0	0
28	0	0	0	1	0	0	0	0	0	0	0	0	0	0	0	0	0	0	0	0
29	0	0	0	0	0	0	0	0	1	0	0	0	0	0	0	0	0	0	0	0
30	0	0	0	0	0	0	0	0	0	1	0	0	0	0	0	0	0	0	0	0
31	0	0	0	0	0	0	0	0	0	0	0	0	0	0	0	0	0	1	0	0
32	0	0	0	0	0	0	0	0	0	0	0	0	0	0	1	0	0	0	0	0
33	0	0	0	0	0	0	0	0	0	0	0	0	1	0	0	0	0	0	0	0
34	0	0	0	0	0	0	0	0	1	0	0	0	0	0	0	0	0	0	0	0
35	0	0	0	0	0	0	0	0	0	0	0	0	0	0	0	0	0	1	0	0
36	0	0	0	0	0	0	0	0	0	0	0	0	0	1	0	0	0	0	0	0
37	0	0	0	0	0	0	0	0	0	1	0	0	0	0	0	0	0	0	0	0
38	0	0	0	0	0	0	0	0	0	0	0	0	0	1	0	0	0	0	0	0
39	0	0	0	0	0	0	0	0	0	0	0	0	0	0	0	0	1	0	0	0
40	0	0	0	0	0	0	0	0	0	1	0	0	0	0	0	0	0	0	0	0
41	0	0	0	0	0	0	0	0	0	1	0	0	0	0	0	0	0	0	0	0
42	0	0	0	0	0	0	0	0	0.99	0	0	0	0	0.01	0	0	0	0	0	0
43	0	0	1	0	0	0	0	0	0	0	0	0	0	0	0	0	0	0	0	0
44	1	0	0	0	0	0	0	0	0	0	0	0	0	0	0	0	0	0	0	0
45	0	0	0	0	0	1	0	0	0	0	0	0	0	0	0	0	0	0	0	0
46	1	0	0	0	0	0	0	0	0	0	0	0	0	0	0	0	0	0	0	0
47	0	0	1	0	0	0	0	0	0	0	0	0	0	0	0	0	0	0	0	0
48	0	0	0	0	0	0	0	0	1	0	0	0	0	0	0	0	0	0	0	0
49	0	0	1	0	0	0	0	0	0	0	0	0	0	0	0	0	0	0	0	0
50	0	0	0	0	0	0	0	0	0	0	0	0	0	0	0	0	0	1	0	0
51	0	0	0	0	1	0	0	0	0	0	0	0	0	0	0	0	0	0	0	0
52	0	0	0	0	0	0	0	0	0	0	0	0	0	0	0	0	1	0	0	0
53	0	0	0	0	0	0	0	0	0	0	1	0	0	0	0	0	0	0	0	0
54	0	0	0	0	0	0	0	0	1	0	0	0	0	0	0	0	0	0	0	0
55	0	0	0	1	0	0	0	0	0	0	0	0	0	0	0	0	0	0	0	0
56	0	0	0	0	0	0	0	0	0	0	0	0	0	0	0	0	0	1	0	0
57	0	0	0	0	0	0	0	0	0	0	1	0	0	0	0	0	0	0	0	0
58	0	0	0	0	1	0	0	0	0	0	0	0	0	0	0	0	0	0	0	0
59	0	0	0	0	0	0	0	0	0	0	0	0	0	0	0	0	0	0	0	1
60	0	0	0	0	0	0	0	0	0	1	0	0	0	0	0	0	0	0	0	0
61	0	0	0	0	0	1	0	0	0	0	0	0	0	0	0	0	0	0	0	0
62	0	0	0	0	0	0	0	0	1	0	0	0	0	0	0	0	0	0	0	0
63	0	0	0	0	0	0	0	0	0	0	0	0	0	0	0	0	0	0	0	1
64	0	0	0	0	0	0	0	1	0	0	0	0	0	0	0	0	0	0	0	0
65	0	0	0	0	0	0	0	0	0	0	1	0	0	0	0	0	0	0	0	0
66	0	0	0	0	0	0	0	0	0	0	0	0	0	0	0	1	0	0	0	0
67	0	0	0	0	0	0	0	0	1	0	0	0	0	0	0	0	0	0	0	0
68	0	0	0	1	0	0	0	0	0	0	0	0	0	0	0	0	0	0	0	0
69	0	0	0	0	0	0	0	0	0	1	0	0	0	0	0	0	0	0	0	0
70	0	0	0	0	0	0	0	0	0	0	0	0	0	0	0	0	0	0	0	1
71	0	0	1	0	0	0	0	0	0	0	0	0	0	0	0	0	0	0	0	0
72	0	0	0	0	0	0	0	0	1	0	0	0	0	0	0	0	0	0	0	0
73	0	0	0	0	0	0	0	0	0	0	0	0	0	1	0	0	0	0	0	0
74	0	0	0	0	0	0	0	0	0	0	0	0	0	1	0	0	0	0	0	0
75	0	0	0	0	0	0	0	0	0	0	0	0	0	1	0	0	0	0	0	0
76	0	0	0	0	0	0	1	0	0	0	0	0	0	0	0	0	0	0	0	0
77	0	0	0	0	0	0	0	1	0	0	0	0	0	0	0	0	0	0	0	0
78	0	0	0	0	0	0	0	0	0	0	0	0	0	0	0	0	0	1	0	0
79	0	0	0	0	0	0	1	0	0	0	0	0	0	0	0	0	0	0	0	0
80	0	1	0	0	0	0	0	0	0	0	0	0	0	0	0	0	0	0	0	0
81	0	0	0	0	0	1	0	0	0	0	0	0	0	0	0	0	0	0	0	0
82	0	0	0.02	0	0	0	0	0	0	0	0	0.98	0	0	0	0	0	0	0	0
83	0	0	1	0	0	0	0	0	0	0	0	0	0	0	0	0	0	0	0	0
84	1	0	0	0	0	0	0	0	0	0	0	0	0	0	0	0	0	0	0	0
85	0	0	0	0	0	0	0	0	0	1	0	0	0	0	0	0	0	0	0	0
86	0	0	0	0	0	1	0	0	0	0	0	0	0	0	0	0	0	0	0	0
87	0.99	0	0	0	0	0	0	0	0	0	0	0	0	0	0	0	0	0	0	0
88	0	0	0	0	0	0	0	0	0	0	0	0	0	0	0	0	0	1	0	0
89	0	0	0	0	0	0	0	0	0	1	0	0	0	0	0	0	0	0	0	0
90	0	0	0	0	0	1	0	0	0	0	0	0	0	0	0	0	0	0	0	0
91	0	0	0	0	0	0	0	0	0	0	0	0	0	0	0	0	0	1	0	0
92	0	0	0	0	0	0	0	0	0	0	0	0	0	0	0	0	1	0	0	0
93	0	0	0	0	0	0	0	0	0	0	0	0	0	0	0	1	0	0	0	0
94	0	0	0	0	1	0	0	0	0	0	0	0	0	0	0	0	0	0	0	0
95	0	0	0	0	0	0	0	0	0	0	0	0	0	0	0	1	0	0	0	0
96	0	0	0	0	0	0	0	0	0	0	0	0	0	0	0	0	0	1	0	0
97	0	0	0	0	0	0	0	0	1	0	0	0	0	0	0	0	0	0	0	0
98	0	0	0	1	0	0	0	0	0	0	0	0	0	0	0	0	0	0	0	0
99	0	0	0	0	0	0	0	0	0	0	0	0	1	0	0	0	0	0	0	0
100	0	0	0	0	0	0	0	0	0	0	0	0	0	0	1	0	0	0	0	0
101	1	0	0	0	0	0	0	0	0	0	0	0	0	0	0	0	0	0	0	0
102	0	0	0	0	0	0	0	0	0	1	0	0	0	0	0	0	0	0	0	0
103	0	0	0	0	1	0	0	0	0	0	0	0	0	0	0	0	0	0	0	0
104	1	0	0	0	0	0	0	0	0	0	0	0	0	0	0	0	0	0	0	0
105	0	0	0	0	0	0	0	0	0	0	1	0	0	0	0	0	0	0	0	0
106	0	0	0	0	0	0	0	1	0	0	0	0	0	0	0	0	0	0	0	0
107	0	0	0	0	0	0	0	0	0	0	0	0	0	0	0	1	0	0	0	0
108	0	0	0	0	0	0	0	0	1	0	0	0	0	0	0	0	0	0	0	0
109	0	0	0	0	0	0	0	0	0	0	0	1	0	0	0	0	0	0	0	0
110	0	0	0	0	0	0	0	0	0	1	0	0	0	0	0	0	0	0	0	0
111	0	0	0	0	0	0	0	0.97	0	0	0	0	0	0	0	0	0	0.03	0	0
112	1	0	0	0	0	0	0	0	0	0	0	0	0	0	0	0	0	0	0	0
113	0	0	0	0	0	0	0	0	0	0	0	0	0	0	0	0	0	1	0	0
114	0	0	0	0	0	0	0	0	1	0	0	0	0	0	0	0	0	0	0	0
115	0	0	0	0	0	0	0	0	0	0	0	1	0	0	0	0	0	0	0	0
116	0	0	0	0	0	0	0	0	0	0	0	0	1	0	0	0	0	0	0	0
117	0	0	0.03	0.97	0	0	0	0	0	0	0	0	0	0	0	0	0	0	0	0
118	0	0	0	0	0	0	0	0	0	0	0	0	0	0	0	1	0	0	0	0
119	0	0	0	0	0	0	0	0	0	0	0	0	0	1	0	0	0	0	0	0
120	0	0	0	0	0	0	0	0	0	0	0	0	0	1	0	0	0	0	0	0
121	0	0	0	0	0	0	0	0	0	0	0	0	0	1	0	0	0	0	0	0
122	0	0	0	0	0	0	0	0	0	0	0	0	0	1	0	0	0	0	0	0
123	0	0	0	0	0	0	0	0	0	0	0	0	0	1	0	0	0	0	0	0
124	0	0	0	0	0	0	0	0	0	0	0	0	0	1	0	0	0	0	0	0
125	0	0	0	0	0	0	0	0	0	0	0	0	0	1	0	0	0	0	0	0
126	0	0	0	0	0	0	0	0	0	0	0	0	0	1	0	0	0	0	0	0
127	0	0	0	0	0	0	0	0	0	0	0	0	0	1	0	0	0	0	0	0
128	0	0	0	0	0	0	0	0	0	0	0	0	0	1	0	0	0	0	0	0
129	0	0	0	0	0	0	0	0	0	0	0	0	0	1	0	0	0	0	0	0
130	0	0	0	0	0	0	0	0	0	0	0	0	0	0	0	1	0	0	0	0
131	0.03	0	0	0	0	0	0	0	0	0	0	0	0	0	0	0.06	0.92	0	0	0
132	0	0	0	0	1	0	0	0	0	0	0	0	0	0	0	0	0	0	0	0
133	0	0	0	0	0	0	0	0	0	0	0	0	0	0	0	0.03	0.96	0	0	0
134	0	0	0	1	0	0	0	0	0	0	0	0	0	0	0	0	0	0	0	0
135	0	0	0	0	0	0	0	0	0	0	0	0	1	0	0	0	0	0	0	0
136	0	0	0	0	0	0	0	0	0	0	0	0	0	0	1	0	0	0	0	0
137	0.01	0	0	0	0	0	0	0	0	0	0	0	0	0	0	0.99	0	0	0	0
138	0	0	0	0	0	0	0	0	0	0.02	0	0	0	0.86	0.11	0	0	0	0	0
139	0	0	0	0	0	0	0	0	0	0	0	0	0	0	0	0.98	0.01	0	0	0
>Node 55 ACDEFGHIKLMNPQRSTVWY
1	0	0	0	0	0	0	0	0	0	0	1	0	0	0	0	0	0	0	0	0
2	1	0	0	0	0	0	0	0	0	0	0	0	0	0	0	0	0	0	0	0
3	0	0	0	0	0	0	0	0	0	0	0	0	0	0	0	0	1	0	0	0
4	0	0	0	0	0	0	0	0	0	0	0	0	0	0	0	0	1	0	0	0
5	0	0	0	0	0	0	0	0	0	0	0	0	0	0	0	0	1	0	0	0
6	0	0	0	1	0	0	0	0	0	0	0	0	0	0	0	0	0	0	0	0
7	0	0	0	0	0	0	0	0	0	0	0	0	0	0	0	1	0	0	0	0
8	0	1	0	0	0	0	0	0	0	0	0	0	0	0	0	0	0	0	0	0
9	0	1	0	0	0	0	0	0	0	0	0	0	0	0	0	0	0	0	0	0
10	0	1	0	0	0	0	0	0	0	0	0	0	0	0	0	0	0	0	0	0
11	0	1	0	0	0	0	0	0	0	0	0	0	0	0	0	0	0	0	0	0
12	0	1	0	0	0	0	0	0	0	0	0	0	0	0	0	0	0	0	0	0
13	0	1	0	0	0	0	0	0	0	0	0	0	0	0	0	0	0	0	0	0
14	0	1	0	0	0	0	0	0	0	0	0	0	0	0	0	0	0	0	0	0
15	0	1	0	0	0	0	0	0	0	0	0	0	0	0	0	0	0	0	0	0
16	0	1	0	0	0	0	0	0	0	0	0	0	0	0	0	0	0	0	0	0
17	0	0	0	0	0	0	0	0	0	1	0	0	0	0	0	0	0	0	0	0
18	0	0	0	0	0	0	0	0	0	0	0	0	0	0	0	1	0	0	0	0
19	0	0	0	0	0	0	0	0	0	0	0	0	0	0	0	1	0	0	0	0
20	0	0	0	0	0	0	0	0	0	0	0	0	0	0	0	1	0	0	0	0
21	0	0	0	0	0	0	0	0	0	0	0	0	0	1	0	0	0	0	0	0
22	0	0	0	0	0	0	0	1	0	0	0	0	0	0	0	0	0	0	0	0
23	0	0	0	0	0	0	0	0	0	0	0	1	0	0	0	0	0	0	0	0
24	0	0	0	0	0	0	0	0	1	0	0	0	0	0	0	0	0	0	0	0
25	0	0	0	0	0	0	0	0	0	0	0	0	0	0	0	0	0	1	0	0
26	0	0	1	0	0	0	0	0	0	0	0	0	0	0	0	0	0	0	0	0
27	0	0	0	0	0	0	0	0	0	0	0	1	0	0	0	0	0	0	0	0
28	0	0	0	1	0	0	0	0	0	0	0	0	0	0	0	0	0	0	0	0
29	0	0	0	0	0	0	0	0	1	0	0	0	0	0	0	0	0	0	0	0
30	0	0	0	0	0	0	0	0	0	1	0	0	0	0	0	0	0	0	0	0
31	0	0	0	0	0	0	0	0	0	0	0	0	0	0	0	0	0	1	0	0
32	0	0	0	0	0	0	0	0	0	0	0	0	0	0	1	0	0	0	0	0
33	0	0	0	0	0	0	0	0	0	0	0	0	1	0	0	0	0	0	0	0
34	0	0	0	0	0	0	0	0	1	0	0	0	0	0	0	0	0	0	0	0
35	0	0	0	0	0	0	0	0	0	0	0	0	0	0	0	0	0	1	0	0
36	0	0	0	0	0	0	0	0	0	0	0	0	0	1	0	0	0	0	0	0
37	0	0	0	0	0	0	0	0	0	1	0	0	0	0	0	0	0	0	0	0
38	0	0	0	0	0	0	0	0	1	0	0	0	0	0	0	0	0	0	0	0
39	0	0	0	0	0	0	0	0	0	0	0	0	0	0	0	1	0	0	0	0
40	0	0	0	0	0	0	0	0	0	1	0	0	0	0	0	0	0	0	0	0
41	0	0	0	0	0	0	0	0	0	1	0	0	0	0	0	0	0	0	0	0
42	0	0	0	1	0	0	0	0	0	0	0	0	0	0	0	0	0	0	0	0
43	0	0	1	0	0	0	0	0	0	0	0	0	0	0	0	0	0	0	0	0
44	1	0	0	0	0	0	0	0	0	0	0	0	0	0	0	0	0	0	0	0
45	0	0	0	0	0	1	0	0	0	0	0	0	0	0	0	0	0	0	0	0
46	1	0	0	0	0	0	0	0	0	0	0	0	0	0	0	0	0	0	0	0
47	0	0	1	0	0	0	0	0	0	0	0	0	0	0	0	0	0	0	0	0
48	0	0	0	0	0	0	0	0	1	0	0	0	0	0	0	0	0	0	0	0
49	0	0	1	0	0	0	0	0	0	0	0	0	0	0	0	0	0	0	0	0
50	0	0	0	0	0	0	0	0	0	0	0	0	0	0	0	0	0	1	0	0
51	0	0	0	0	1	0	0	0	0	0	0	0	0	0	0	0	0	0	0	0
52	0	0	0	0	0	0	0	0	0	0	0	0	0	0	0	0	1	0	0	0
53	0	0	0	0	0	0	0	0	0	0	1	0	0	0	0	0	0	0	0	0
54	0	0	0	0	0	0	0	0	1	0	0	0	0	0	0	0	0	0	0	0
55	0	0	0	1	0	0	0	0	0	0	0	0	0	0	0	0	0	0	0	0
56	0	0	0	0	0	0	0	0	0	0	0	0	0	0	0	0	0	1	0	0
57	0	0	0	0	0	0	0	0	0	0	1	0	0	0	0	0	0	0	0	0
58	0	0	0	0	1	0	0	0	0	0	0	0	0	0	0	0	0	0	0	0
59	0	0	0	0	0	0	0	0	0	0	0	0	0	0	0	0	0	0	0	1
60	0	0	0	0	0	0	0	0	0	1	0	0	0	0	0	0	0	0	0	0
61	0	0	0	0	0	1	0	0	0	0	0	0	0	0	0	0	0	0	0	0
62	0	0	0	0	0	0	0	0	1	0	0	0	0	0	0	0	0	0	0	0
63	0	0	0	0	0	0	0	0	0	0	0	0	0	0	0	0	0	0	0	1
64	0	0	0	0	0	0	0	1	0	0	0	0	0	0	0	0	0	0	0	0
65	0	0	0	0	0	0	0	0	0	0	1	0	0	0	0	0	0	0	0	0
66	0	0	0	0	0	0	0	0	0	0	0	0	0	0	0	1	0	0	0	0
67	0	0	0	0	0	0	0	0	1	0	0	0	0	0	0	0	0	0	0	0
68	0	0	0	1	0	0	0	0	0	0	0	0	0	0	0	0	0	0	0	0
69	0	0	0	0	0	0	0	0	0	1	0	0	0	0	0	0	0	0	0	0
70	0	0	0	0	0	0	0	0	0	0	0	0	0	0	0	0	0	0	0	1
71	0	0	1	0	0	0	0	0	0	0	0	0	0	0	0	0	0	0	0	0
72	0	0	0	0	0	0	0	0	1	0	0	0	0	0	0	0	0	0	0	0
73	0	0	0	0	0	0	0	0	0	0	0	0	0	1	0	0	0	0	0	0
74	0	0	0	0	0	0	0	0	0	0	0	0	0	1	0	0	0	0	0	0
75	0	0	0	0	0	0	0	0	0	0	0	0	0	1	0	0	0	0	0	0
76	0	0	0	0	0	0	1	0	0	0	0	0	0	0	0	0	0	0	0	0
77	0	0	0	0	0	0	0	1	0	0	0	0	0	0	0	0	0	0	0	0
78	0	0	0	0	0	0	0	0	0	0	0	0	0	0	0	0	0	1	0	0
79	0	0	0	0	0	0	1	0	0	0	0	0	0	0	0	0	0	0	0	0
80	0	1	0	0	0	0	0	0	0	0	0	0	0	0	0	0	0	0	0	0
81	0	0	0	0	0	1	0	0	0	0	0	0	0	0	0	0	0	0	0	0
82	0	0	0	1	0	0	0	0	0	0	0	0	0	0	0	0	0	0	0	0
83	0	0	1	0	0	0	0	0	0	0	0	0	0	0	0	0	0	0	0	0
84	1	0	0	0	0	0	0	0	0	0	0	0	0	0	0	0	0	0	0	0
85	0	0	0	0	0	0	0	0	0	1	0	0	0	0	0	0	0	0	0	0
86	0	0	0	0	0	1	0	0	0	0	0	0	0	0	0	0	0	0	0	0
87	1	0	0	0	0	0	0	0	0	0	0	0	0	0	0	0	0	0	0	0
88	0	0	0	0	0	0	0	0	0	0	0	0	0	0	0	0	0	1	0	0
89	0	0	0	0	0	0	0	0	0	1	0	0	0	0	0	0	0	0	0	0
90	0	0	0	0	0	1	0	0	0	0	0	0	0	0	0	0	0	0	0	0
91	0	0	0	0	0	0	0	0	0	0	0	0	0	0	0	0	0	1	0	0
92	0	0	0	0	0	0	0	0	1	0	0	0	0	0	0	0	0	0	0	0
93	0	0	0	0	0	0	0	0	0	0	0	0	0	0	0	1	0	0	0	0
94	0	0	0	0	1	0	0	0	0	0	0	0	0	0	0	0	0	0	0	0
95	0	0	0	0	0	0	0	0	0	0	0	0	0	0	0	1	0	0	0	0
96	0	0	0	0	0	0	0	0	0	0	0	0	0	0	0	0	0	1	0	0
97	0	0	0	0	0	0	0	0	1	0	0	0	0	0	0	0	0	0	0	0
98	0	0	0	1	0	0	0	0	0	0	0	0	0	0	0	0	0	0	0	0
99	0	0	0	0	0	0	0	0	0	0	0	0	1	0	0	0	0	0	0	0
100	0	0	0	0	0	0	0	0	0	0	0	0	0	0	1	0	0	0	0	0
101	1	0	0	0	0	0	0	0	0	0	0	0	0	0	0	0	0	0	0	0
102	0	0	0	0	0	0	0	0	0	1	0	0	0	0	0	0	0	0	0	0
103	0	0	0	0	1	0	0	0	0	0	0	0	0	0	0	0	0	0	0	0
104	1	0	0	0	0	0	0	0	0	0	0	0	0	0	0	0	0	0	0	0
105	0	0	0	0	0	0	0	0	0	0	1	0	0	0	0	0	0	0	0	0
106	0	0	0	0	0	0	0	1	0	0	0	0	0	0	0	0	0	0	0	0
107	0	0	0	0	0	0	0	0	0	0	0	1	0	0	0	0	0	0	0	0
108	0	0	0	0	0	0	0	0	0	0	0	0	0	0	1	0	0	0	0	0
109	0	0	0	0	0	0	0	0	0	0	0	1	0	0	0	0	0	0	0	0
110	0	0	0	0	0	0	0	0	0	1	0	0	0	0	0	0	0	0	0	0
111	0	0	0	0	0	0	0	0	0	0	0	0	0	0	0	0	0	1	0	0
112	0	0	0	0	0	0	0	0	0	0	0	0	0	0	0	0	1	0	0	0
113	0	0	0	0	0	0	0	0	0	0	0	0	0	0	0	0	0	1	0	0
114	0	0	0	0	0	0	0	0	1	0	0	0	0	0	0	0	0	0	0	0
115	0	0	0	0	0	0	0	0	0	0	0	1	0	0	0	0	0	0	0	0
116	0	0	0	0	0	0	0	0	0	0	0	0	1	0	0	0	0	0	0	0
117	0	0	1	0	0	0	0	0	0	0	0	0	0	0	0	0	0	0	0	0
118	0	0	0	0	0	0	0	0	0	0	0	0	0	0	0	0	1	0	0	0
119	0	0	0	0	0	0	0	0	0	0	0	0	0	1	0	0	0	0	0	0
120	0	0	0	0	0	0	0	0	0	0	0	0	0	1	0	0	0	0	0	0
121	0	0	0	0	0	0	0	0	0	0	0	0	0	1	0	0	0	0	0	0
122	0	0	0	0	0	0	0	0	0	0	0	0	0	1	0	0	0	0	0	0
123	0	0	0	0	0	0	0	0	0	0	0	0	0	1	0	0	0	0	0	0
124	0	0	0	0	0	0	0	0	0	0	0	0	0	1	0	0	0	0	0	0
125	0	0	0	0	0	0	0	0	0	0	0	0	0	1	0	0	0	0	0	0
126	0	0	0	0	0	0	0	0	0	0	0	0	0	1	0	0	0	0	0	0
127	0	0	0	0	0	0	0	0	0	0	0	0	0	1	0	0	0	0	0	0
128	0	0	0	0	0	0	0	0	0	0	0	0	0	1	0	0	0	0	0	0
129	0	0	0	0	0	0	0	0	0	0	0	0	0	1	0	0	0	0	0	0
130	0	0	0	0	0	0	0	0	0	0	0	0	0	0	0	1	0	0	0	0
131	0	0	0	0	0	0	0	0	0	0	0	0	0	0	0	0	1	0	0	0
132	0	0	0	0	1	0	0	0	0	0	0	0	0	0	0	0	0	0	0	0
133	0	0	0	0	0	0	0	0	0	0	0	0	0	0	0	1	0	0	0	0
134	0	0	0	1	0	0	0	0	0	0	0	0	0	0	0	0	0	0	0	0
135	0	0	0	0	0	0	0	0	0	0	0	0	1	0	0	0	0	0	0	0
136	0	0	0	0	0	0	0	0	0	0	0	0	0	0	1	0	0	0	0	0
137	0	0	0	0	0	0	0	0	0	0	0	0	0	0	0	1	0	0	0	0
138	0	0	0	0	0	0	0	0	0	0	0	0	0	1	0	0	0	0	0	0
139	0	0	0	0	0	0	0	0	0	0	0	0	0	0	0	1	0	0	0	0
>Node 56 ACDEFGHIKLMNPQRSTVWY
1	0	0	0	0	0	0	0	0	0	0	1	0	0	0	0	0	0	0	0	0
2	1	0	0	0	0	0	0	0	0	0	0	0	0	0	0	0	0	0	0	0
3	0	0	0	0	0	0	0	0	0	0	0	0	0	0	0	0	1	0	0	0
4	0	0	0	0	0	0	0	0	0	0	0	0	0	0	0	0	1	0	0	0
5	0	0	0	0	0	0	0	0	0	0	0	0	0	0	0	0	1	0	0	0
6	0	0	0	1	0	0	0	0	0	0	0	0	0	0	0	0	0	0	0	0
7	0	0	0	0	0	0	0	0	0	0	0	0	0	0	0	1	0	0	0	0
8	0	1	0	0	0	0	0	0	0	0	0	0	0	0	0	0	0	0	0	0
9	0	1	0	0	0	0	0	0	0	0	0	0	0	0	0	0	0	0	0	0
10	0	1	0	0	0	0	0	0	0	0	0	0	0	0	0	0	0	0	0	0
11	0	1	0	0	0	0	0	0	0	0	0	0	0	0	0	0	0	0	0	0
12	0	1	0	0	0	0	0	0	0	0	0	0	0	0	0	0	0	0	0	0
13	0	1	0	0	0	0	0	0	0	0	0	0	0	0	0	0	0	0	0	0
14	0	1	0	0	0	0	0	0	0	0	0	0	0	0	0	0	0	0	0	0
15	0	1	0	0	0	0	0	0	0	0	0	0	0	0	0	0	0	0	0	0
16	0	1	0	0	0	0	0	0	0	0	0	0	0	0	0	0	0	0	0	0
17	0	0	0	0	0	0	0	0	0	1	0	0	0	0	0	0	0	0	0	0
18	0	0	0	0	0	0	0	0	0	0	0	0	0	0	0	1	0	0	0	0
19	0	0	0	0	0	0	0	0	0	0	0	0	0	0	0	1	0	0	0	0
20	0	0	0	0	0	0	0	0	0	0	0	0	0	0	0	1	0	0	0	0
21	0	0	0	0	0	0	0	0	0	0	0	0	0	1	0	0	0	0	0	0
22	0	0	0	0	0	0	0	1	0	0	0	0	0	0	0	0	0	0	0	0
23	0	0	0	0	0	0	0	0	0	0	0	1	0	0	0	0	0	0	0	0
24	0	0	0	0	0	0	0	0	1	0	0	0	0	0	0	0	0	0	0	0
25	0	0	0	0	0	0	0	0	0	0	0	0	0	0	0	0	0	1	0	0
26	0	0	1	0	0	0	0	0	0	0	0	0	0	0	0	0	0	0	0	0
27	0	0	0	0	0	0	0	0	0	0	0	1	0	0	0	0	0	0	0	0
28	0	0	0	1	0	0	0	0	0	0	0	0	0	0	0	0	0	0	0	0
29	0	0	0	0	0	0	0	0	1	0	0	0	0	0	0	0	0	0	0	0
30	0	0	0	0	0	0	0	0	0	1	0	0	0	0	0	0	0	0	0	0
31	0	0	0	0	0	0	0	0	0	0	0	0	0	0	0	0	0	1	0	0
32	0	0	0	0	0	0	0	0	0	0	0	0	0	0	1	0	0	0	0	0
33	0	0	0	0	0	0	0	0	0	0	0	0	1	0	0	0	0	0	0	0
34	0	0	0	0	0	0	0	0	1	0	0	0	0	0	0	0	0	0	0	0
35	0	0	0	0	0	0	0	0	0	0	0	0	0	0	0	0	0	1	0	0
36	0	0	0	0	0	0	0	0	0	0	0	0	0	1	0	0	0	0	0	0
37	0	0	0	0	0	0	0	0	0	1	0	0	0	0	0	0	0	0	0	0
38	0	0	0	0	0	0	0	0	1	0	0	0	0	0	0	0	0	0	0	0
39	0	0	0	0	0	0	0	0	0	0	0	0	0	0	0	1	0	0	0	0
40	0	0	0	0	0	0	0	0	0	1	0	0	0	0	0	0	0	0	0	0
41	0	0	0	0	0	0	0	0	0	1	0	0	0	0	0	0	0	0	0	0
42	0	0	0	1	0	0	0	0	0	0	0	0	0	0	0	0	0	0	0	0
43	0	0	1	0	0	0	0	0	0	0	0	0	0	0	0	0	0	0	0	0
44	1	0	0	0	0	0	0	0	0	0	0	0	0	0	0	0	0	0	0	0
45	0	0	0	0	0	1	0	0	0	0	0	0	0	0	0	0	0	0	0	0
46	1	0	0	0	0	0	0	0	0	0	0	0	0	0	0	0	0	0	0	0
47	0	0	1	0	0	0	0	0	0	0	0	0	0	0	0	0	0	0	0	0
48	0	0	0	0	0	0	0	0	1	0	0	0	0	0	0	0	0	0	0	0
49	0	0	1	0	0	0	0	0	0	0	0	0	0	0	0	0	0	0	0	0
50	0	0	0	0	0	0	0	0	0	0	0	0	0	0	0	0	0	1	0	0
51	0	0	0	0	1	0	0	0	0	0	0	0	0	0	0	0	0	0	0	0
52	0	0	0	0	0	0	0	0	0	0	0	0	0	0	0	0	1	0	0	0
53	0	0	0	0	0	0	0	0	0	0	1	0	0	0	0	0	0	0	0	0
54	0	0	0	0	0	0	0	0	1	0	0	0	0	0	0	0	0	0	0	0
55	0	0	0	1	0	0	0	0	0	0	0	0	0	0	0	0	0	0	0	0
56	0	0	0	0	0	0	0	0	0	0	0	0	0	0	0	0	0	1	0	0
57	0	0	0	0	0	0	0	0	0	0	1	0	0	0	0	0	0	0	0	0
58	0	0	0	0	1	0	0	0	0	0	0	0	0	0	0	0	0	0	0	0
59	0	0	0	0	0	0	0	0	0	0	0	0	0	0	0	0	0	0	0	1
60	0	0	0	0	0	0	0	0	0	1	0	0	0	0	0	0	0	0	0	0
61	0	0	0	0	0	1	0	0	0	0	0	0	0	0	0	0	0	0	0	0
62	0	0	0	0	0	0	0	0	1	0	0	0	0	0	0	0	0	0	0	0
63	0	0	0	0	0	0	0	0	0	0	0	0	0	0	0	0	0	0	0	1
64	0	0	0	0	0	0	0	1	0	0	0	0	0	0	0	0	0	0	0	0
65	0	0	0	0	0	0	0	0	0	0	1	0	0	0	0	0	0	0	0	0
66	0	0	0	0	0	0	0	0	0	0	0	0	0	0	0	1	0	0	0	0
67	0	0	0	0	0	0	0	0	1	0	0	0	0	0	0	0	0	0	0	0
68	0	0	0	1	0	0	0	0	0	0	0	0	0	0	0	0	0	0	0	0
69	0	0	0	0	0	0	0	0	0	1	0	0	0	0	0	0	0	0	0	0
70	0	0	0	0	0	0	0	0	0	0	0	0	0	0	0	0	0	0	0	1
71	0	0	1	0	0	0	0	0	0	0	0	0	0	0	0	0	0	0	0	0
72	0	0	0	0	0	0	0	0	1	0	0	0	0	0	0	0	0	0	0	0
73	0	0	0	0	0	0	0	0	0	0	0	0	0	1	0	0	0	0	0	0
74	0	0	0	0	0	0	0	0	0	0	0	0	0	1	0	0	0	0	0	0
75	0	0	0	0	0	0	0	0	0	0	0	0	0	1	0	0	0	0	0	0
76	0	0	0	0	0	0	1	0	0	0	0	0	0	0	0	0	0	0	0	0
77	0	0	0	0	0	0	0	1	0	0	0	0	0	0	0	0	0	0	0	0
78	0	0	0	0	0	0	0	0	0	0	0	0	0	0	0	0	0	1	0	0
79	0	0	0	0	0	0	1	0	0	0	0	0	0	0	0	0	0	0	0	0
80	0	1	0	0	0	0	0	0	0	0	0	0	0	0	0	0	0	0	0	0
81	0	0	0	0	0	1	0	0	0	0	0	0	0	0	0	0	0	0	0	0
82	0	0	0	1	0	0	0	0	0	0	0	0	0	0	0	0	0	0	0	0
83	0	0	1	0	0	0	0	0	0	0	0	0	0	0	0	0	0	0	0	0
84	1	0	0	0	0	0	0	0	0	0	0	0	0	0	0	0	0	0	0	0
85	0	0	0	0	0	0	0	0	0	1	0	0	0	0	0	0	0	0	0	0
86	0	0	0	0	0	1	0	0	0	0	0	0	0	0	0	0	0	0	0	0
87	1	0	0	0	0	0	0	0	0	0	0	0	0	0	0	0	0	0	0	0
88	0	0	0	0	0	0	0	0	0	0	0	0	0	0	0	0	0	1	0	0
89	0	0	0	0	0	0	0	0	0	1	0	0	0	0	0	0	0	0	0	0
90	0	0	0	0	0	1	0	0	0	0	0	0	0	0	0	0	0	0	0	0
91	0	0	0	0	0	0	0	0	0	0	0	0	0	0	0	0	0	1	0	0
92	0	0	0	0	0	0	0	0	1	0	0	0	0	0	0	0	0	0	0	0
93	0	0	0	0	0	0	0	0	0	0	0	0	0	0	0	1	0	0	0	0
94	0	0	0	0	1	0	0	0	0	0	0	0	0	0	0	0	0	0	0	0
95	0	0	0	0	0	0	0	0	0	0	0	0	0	0	0	1	0	0	0	0
96	0	0	0	0	0	0	0	0	0	0	0	0	0	0	0	0	0	1	0	0
97	0	0	0	0	0	0	0	0	1	0	0	0	0	0	0	0	0	0	0	0
98	0	0	0	1	0	0	0	0	0	0	0	0	0	0	0	0	0	0	0	0
99	0	0	0	0	0	0	0	0	0	0	0	0	1	0	0	0	0	0	0	0
100	0	0	0	0	0	0	0	0	0	0	0	0	0	0	1	0	0	0	0	0
101	1	0	0	0	0	0	0	0	0	0	0	0	0	0	0	0	0	0	0	0
102	0	0	0	0	0	0	0	0	0	1	0	0	0	0	0	0	0	0	0	0
103	0	0	0	0	1	0	0	0	0	0	0	0	0	0	0	0	0	0	0	0
104	1	0	0	0	0	0	0	0	0	0	0	0	0	0	0	0	0	0	0	0
105	0	0	0	0	0	0	0	0	0	0	1	0	0	0	0	0	0	0	0	0
106	0	0	0	0	0	0	0	1	0	0	0	0	0	0	0	0	0	0	0	0
107	0	0	0	0	0	0	0	0	0	0	0	1	0	0	0	0	0	0	0	0
108	0	0	0	0	0	0	0	0	0	0	0	0	0	0	1	0	0	0	0	0
109	0	0	0	0	0	0	0	0	0	0	0	1	0	0	0	0	0	0	0	0
110	0	0	0	0	0	0	0	0	0	1	0	0	0	0	0	0	0	0	0	0
111	0	0	0	0	0	0	0	0	0	0	0	0	0	0	0	0	0	1	0	0
112	0	0	0	0	0	0	0	0	0	0	0	0	0	0	0	0	1	0	0	0
113	0	0	0	0	0	0	0	0	0	0	0	0	0	0	0	0	0	1	0	0
114	0	0	0	0	0	0	0	0	1	0	0	0	0	0	0	0	0	0	0	0
115	0	0	0	0	0	0	0	0	0	0	0	1	0	0	0	0	0	0	0	0
116	0	0	0	0	0	0	0	0	0	0	0	0	1	0	0	0	0	0	0	0
117	0	0	1	0	0	0	0	0	0	0	0	0	0	0	0	0	0	0	0	0
118	0	0	0	0	0	0	0	0	0	0	0	0	0	0	0	0	1	0	0	0
119	0	0	0	0	0	0	0	0	0	0	0	0	0	1	0	0	0	0	0	0
120	0	0	0	0	0	0	0	0	0	0	0	0	0	1	0	0	0	0	0	0
121	0	0	0	0	0	0	0	0	0	0	0	0	0	1	0	0	0	0	0	0
122	0	0	0	0	0	0	0	0	0	0	0	0	0	1	0	0	0	0	0	0
123	0	0	0	0	0	0	0	0	0	0	0	0	0	1	0	0	0	0	0	0
124	0	0	0	0	0	0	0	0	0	0	0	0	0	1	0	0	0	0	0	0
125	0	0	0	0	0	0	0	0	0	0	0	0	0	1	0	0	0	0	0	0
126	0	0	0	0	0	0	0	0	0	0	0	0	0	1	0	0	0	0	0	0
127	0	0	0	0	0	0	0	0	0	0	0	0	0	1	0	0	0	0	0	0
128	0	0	0	0	0	0	0	0	0	0	0	0	0	1	0	0	0	0	0	0
129	0	0	0	0	0	0	0	0	0	0	0	0	0	1	0	0	0	0	0	0
130	0	0	0	0	0	0	0	0	0	0	0	0	0	0	0	1	0	0	0	0
131	0	0	0	0	0	0	0	0	0	0	0	0	0	0	0	0	1	0	0	0
132	0	0	0	0	1	0	0	0	0	0	0	0	0	0	0	0	0	0	0	0
133	0	0	0	0	0	0	0	0	0	0	0	0	0	0	0	1	0	0	0	0
134	0	0	0	1	0	0	0	0	0	0	0	0	0	0	0	0	0	0	0	0
135	0	0	0	0	0	0	0	0	0	0	0	0	1	0	0	0	0	0	0	0
136	0	0	0	0	0	0	0	0	0	0	0	0	0	0	1	0	0	0	0	0
137	0	0	0	0	0	0	0	0	0	0	0	0	0	0	0	1	0	0	0	0
138	0	0	0	0	0	0	0	0	0	0	0	0	0	1	0	0	0	0	0	0
139	0	0	0	0	0	0	0	0	0	0	0	0	0	0	0	1	0	0	0	0
>Node 57 ACDEFGHIKLMNPQRSTVWY
1	0	0	0	0	0	0	0	0	0	0	1	0	0	0	0	0	0	0	0	0
2	1	0	0	0	0	0	0	0	0	0	0	0	0	0	0	0	0	0	0	0
3	0	0	0	0	0	0	0	0	0	0	0	0	0	0	0	0	1	0	0	0
4	0	0	0	0	0	0	0	0	0	0	0	0	0	0	0	0	1	0	0	0
5	0	0	0	0	0	0	0	0	0	0	0	0	0	0	0	0	1	0	0	0
6	0	0	0	1	0	0	0	0	0	0	0	0	0	0	0	0	0	0	0	0
7	0	0	0	0	0	0	0	0	0	0	0	0	0	0	0	1	0	0	0	0
8	0	1	0	0	0	0	0	0	0	0	0	0	0	0	0	0	0	0	0	0
9	0	1	0	0	0	0	0	0	0	0	0	0	0	0	0	0	0	0	0	0
10	0	1	0	0	0	0	0	0	0	0	0	0	0	0	0	0	0	0	0	0
11	0	1	0	0	0	0	0	0	0	0	0	0	0	0	0	0	0	0	0	0
12	0	1	0	0	0	0	0	0	0	0	0	0	0	0	0	0	0	0	0	0
13	0	1	0	0	0	0	0	0	0	0	0	0	0	0	0	0	0	0	0	0
14	0	1	0	0	0	0	0	0	0	0	0	0	0	0	0	0	0	0	0	0
15	0	1	0	0	0	0	0	0	0	0	0	0	0	0	0	0	0	0	0	0
16	0	1	0	0	0	0	0	0	0	0	0	0	0	0	0	0	0	0	0	0
17	0	0	0	0	0	0	0	0	0	1	0	0	0	0	0	0	0	0	0	0
18	0	0	0	0	0	0	0	0	0	0	0	0	0	0	0	1	0	0	0	0
19	0	0	0	0	0	0	0	0	0	0	0	0	0	0	0	1	0	0	0	0
20	0	0	0	0	0	0	0	0	0	0	0	0	0	0	0	1	0	0	0	0
21	0	0	0	0	0	0	0	0	0	0	0	0	0	1	0	0	0	0	0	0
22	0	0	0	0	0	0	0	1	0	0	0	0	0	0	0	0	0	0	0	0
23	0	0	0	0	0	0	0	0	0	0	0	1	0	0	0	0	0	0	0	0
24	0	0	0	0	0	0	0	0	1	0	0	0	0	0	0	0	0	0	0	0
25	0	0	0	0	0	0	0	0	0	0	0	0	0	0	0	0	0	1	0	0
26	0	0	1	0	0	0	0	0	0	0	0	0	0	0	0	0	0	0	0	0
27	0	0	0	0	0	0	0	0	0	0	0	1	0	0	0	0	0	0	0	0
28	0	0	0	1	0	0	0	0	0	0	0	0	0	0	0	0	0	0	0	0
29	0	0	0	0	0	0	0	0	1	0	0	0	0	0	0	0	0	0	0	0
30	0	0	0	0	0	0	0	0	0	1	0	0	0	0	0	0	0	0	0	0
31	0	0	0	0	0	0	0	0	0	0	0	0	0	0	0	0	0	1	0	0
32	0	0	0	0	0	0	0	0	0	0	0	0	0	0	1	0	0	0	0	0
33	0	0	0	0	0	0	0	0	0	0	0	0	1	0	0	0	0	0	0	0
34	0	0	0	0	0	0	0	0	1	0	0	0	0	0	0	0	0	0	0	0
35	0	0	0	0	0	0	0	0	0	0	0	0	0	0	0	0	0	1	0	0
36	0	0	0	0	0	0	0	0	0	0	0	0	0	1	0	0	0	0	0	0
37	0	0	0	0	0	0	0	0	0	1	0	0	0	0	0	0	0	0	0	0
38	0	0	0	0	0	0	0	0	1	0	0	0	0	0	0	0	0	0	0	0
39	0	0	0	0	0	0	0	0	0	0	0	0	0	0	0	1	0	0	0	0
40	0	0	0	0	0	0	0	0	0	1	0	0	0	0	0	0	0	0	0	0
41	0	0	0	0	0	0	0	0	0	1	0	0	0	0	0	0	0	0	0	0
42	0	0	0	1	0	0	0	0	0	0	0	0	0	0	0	0	0	0	0	0
43	0	0	1	0	0	0	0	0	0	0	0	0	0	0	0	0	0	0	0	0
44	1	0	0	0	0	0	0	0	0	0	0	0	0	0	0	0	0	0	0	0
45	0	0	0	0	0	1	0	0	0	0	0	0	0	0	0	0	0	0	0	0
46	1	0	0	0	0	0	0	0	0	0	0	0	0	0	0	0	0	0	0	0
47	0	0	1	0	0	0	0	0	0	0	0	0	0	0	0	0	0	0	0	0
48	0	0	0	0	0	0	0	0	1	0	0	0	0	0	0	0	0	0	0	0
49	0	0	1	0	0	0	0	0	0	0	0	0	0	0	0	0	0	0	0	0
50	0	0	0	0	0	0	0	0	0	0	0	0	0	0	0	0	0	1	0	0
51	0	0	0	0	1	0	0	0	0	0	0	0	0	0	0	0	0	0	0	0
52	0	0	0	0	0	0	0	0	0	0	0	0	0	0	0	0	1	0	0	0
53	0	0	0	0	0	0	0	0	0	0	1	0	0	0	0	0	0	0	0	0
54	0	0	0	0	0	0	0	0	1	0	0	0	0	0	0	0	0	0	0	0
55	0	0	0	1	0	0	0	0	0	0	0	0	0	0	0	0	0	0	0	0
56	0	0	0	0	0	0	0	0	0	0	0	0	0	0	0	0	0	1	0	0
57	0	0	0	0	0	0	0	0	0	0	1	0	0	0	0	0	0	0	0	0
58	0	0	0	0	1	0	0	0	0	0	0	0	0	0	0	0	0	0	0	0
59	0	0	0	0	0	0	0	0	0	0	0	0	0	0	0	0	0	0	0	1
60	0	0	0	0	0	0	0	0	0	1	0	0	0	0	0	0	0	0	0	0
61	0	0	0	0	0	1	0	0	0	0	0	0	0	0	0	0	0	0	0	0
62	0	0	0	0	0	0	0	0	1	0	0	0	0	0	0	0	0	0	0	0
63	0	0	0	0	0	0	0	0	0	0	0	0	0	0	0	0	0	0	0	1
64	0	0	0	0	0	0	0	1	0	0	0	0	0	0	0	0	0	0	0	0
65	0	0	0	0	0	0	0	0	0	0	1	0	0	0	0	0	0	0	0	0
66	0	0	0	0	0	0	0	0	0	0	0	0	0	0	0	1	0	0	0	0
67	0	0	0	0	0	0	0	0	1	0	0	0	0	0	0	0	0	0	0	0
68	0	0	0	1	0	0	0	0	0	0	0	0	0	0	0	0	0	0	0	0
69	0	0	0	0	0	0	0	0	0	1	0	0	0	0	0	0	0	0	0	0
70	0	0	0	0	0	0	0	0	0	0	0	0	0	0	0	0	0	0	0	1
71	0	0	1	0	0	0	0	0	0	0	0	0	0	0	0	0	0	0	0	0
72	0	0	0	0	0	0	0	0	1	0	0	0	0	0	0	0	0	0	0	0
73	0	0	0	0	0	0	0	0	0	0	0	0	0	1	0	0	0	0	0	0
74	0	0	0	0	0	0	0	0	0	0	0	0	0	1	0	0	0	0	0	0
75	0	0	0	0	0	0	0	0	0	0	0	0	0	1	0	0	0	0	0	0
76	0	0	0	0	0	0	1	0	0	0	0	0	0	0	0	0	0	0	0	0
77	0	0	0	0	0	0	0	1	0	0	0	0	0	0	0	0	0	0	0	0
78	0	0	0	0	0	0	0	0	0	0	0	0	0	0	0	0	0	1	0	0
79	0	0	0	0	0	0	1	0	0	0	0	0	0	0	0	0	0	0	0	0
80	0	1	0	0	0	0	0	0	0	0	0	0	0	0	0	0	0	0	0	0
81	0	0	0	0	0	1	0	0	0	0	0	0	0	0	0	0	0	0	0	0
82	0	0	0	1	0	0	0	0	0	0	0	0	0	0	0	0	0	0	0	0
83	0	0	1	0	0	0	0	0	0	0	0	0	0	0	0	0	0	0	0	0
84	1	0	0	0	0	0	0	0	0	0	0	0	0	0	0	0	0	0	0	0
85	0	0	0	0	0	0	0	0	0	1	0	0	0	0	0	0	0	0	0	0
86	0	0	0	0	0	1	0	0	0	0	0	0	0	0	0	0	0	0	0	0
87	1	0	0	0	0	0	0	0	0	0	0	0	0	0	0	0	0	0	0	0
88	0	0	0	0	0	0	0	0	0	0	0	0	0	0	0	0	0	1	0	0
89	0	0	0	0	0	0	0	0	0	1	0	0	0	0	0	0	0	0	0	0
90	0	0	0	0	0	1	0	0	0	0	0	0	0	0	0	0	0	0	0	0
91	0	0	0	0	0	0	0	0	0	0	0	0	0	0	0	0	0	1	0	0
92	0	0	0	0	0	0	0	0	1	0	0	0	0	0	0	0	0	0	0	0
93	0	0	0	0	0	0	0	0	0	0	0	0	0	0	0	1	0	0	0	0
94	0	0	0	0	1	0	0	0	0	0	0	0	0	0	0	0	0	0	0	0
95	0	0	0	0	0	0	0	0	0	0	0	0	0	0	0	1	0	0	0	0
96	0	0	0	0	0	0	0	0	0	0	0	0	0	0	0	0	0	1	0	0
97	0	0	0	0	0	0	0	0	1	0	0	0	0	0	0	0	0	0	0	0
98	0	0	0	1	0	0	0	0	0	0	0	0	0	0	0	0	0	0	0	0
99	0	0	0	0	0	0	0	0	0	0	0	0	1	0	0	0	0	0	0	0
100	0	0	0	0	0	0	0	0	0	0	0	0	0	0	1	0	0	0	0	0
101	1	0	0	0	0	0	0	0	0	0	0	0	0	0	0	0	0	0	0	0
102	0	0	0	0	0	0	0	0	0	1	0	0	0	0	0	0	0	0	0	0
103	0	0	0	0	1	0	0	0	0	0	0	0	0	0	0	0	0	0	0	0
104	1	0	0	0	0	0	0	0	0	0	0	0	0	0	0	0	0	0	0	0
105	0	0	0	0	0	0	0	0	0	0	1	0	0	0	0	0	0	0	0	0
106	0	0	0	0	0	0	0	1	0	0	0	0	0	0	0	0	0	0	0	0
107	0	0	0	0	0	0	0	0	0	0	0	1	0	0	0	0	0	0	0	0
108	0	0	0	0	0	0	0	0	0	0	0	0	0	0	1	0	0	0	0	0
109	0	0	0	0	0	0	0	0	0	0	0	1	0	0	0	0	0	0	0	0
110	0	0	0	0	0	0	0	0	0	1	0	0	0	0	0	0	0	0	0	0
111	0	0	0	0	0	0	0	0	0	0	0	0	0	0	0	0	0	1	0	0
112	0	0	0	0	0	0	0	0	0	0	0	0	0	0	0	0	1	0	0	0
113	0	0	0	0	0	0	0	0	0	0	0	0	0	0	0	0	0	1	0	0
114	0	0	0	0	0	0	0	0	1	0	0	0	0	0	0	0	0	0	0	0
115	0	0	0	0	0	0	0	0	0	0	0	1	0	0	0	0	0	0	0	0
116	0	0	0	0	0	0	0	0	0	0	0	0	1	0	0	0	0	0	0	0
117	0	0	1	0	0	0	0	0	0	0	0	0	0	0	0	0	0	0	0	0
118	0	0	0	0	0	0	0	0	0	0	0	0	0	0	0	0	1	0	0	0
119	0	0	0	0	0	0	0	0	0	0	0	0	0	1	0	0	0	0	0	0
120	0	0	0	0	0	0	0	0	0	0	0	0	0	1	0	0	0	0	0	0
121	0	0	0	0	0	0	0	0	0	0	0	0	0	1	0	0	0	0	0	0
122	0	0	0	0	0	0	0	0	0	0	0	0	0	1	0	0	0	0	0	0
123	0	0	0	0	0	0	0	0	0	0	0	0	0	1	0	0	0	0	0	0
124	0	0	0	0	0	0	0	0	0	0	0	0	0	1	0	0	0	0	0	0
125	0	0	0	0	0	0	0	0	0	0	0	0	0	1	0	0	0	0	0	0
126	0	0	0	0	0	0	0	0	0	0	0	0	0	1	0	0	0	0	0	0
127	0	0	0	0	0	0	0	0	0	0	0	0	0	1	0	0	0	0	0	0
128	0	0	0	0	0	0	0	0	0	0	0	0	0	1	0	0	0	0	0	0
129	0	0	0	0	0	0	0	0	0	0	0	0	0	1	0	0	0	0	0	0
130	0	0	0	0	0	0	0	0	0	0	0	0	0	0	0	1	0	0	0	0
131	0	0	0	0	0	0	0	0	0	0	0	0	0	0	0	0	1	0	0	0
132	0	0	0	0	1	0	0	0	0	0	0	0	0	0	0	0	0	0	0	0
133	0	0	0	0	0	0	0	0	0	0	0	0	0	0	0	1	0	0	0	0
134	0	0	0	1	0	0	0	0	0	0	0	0	0	0	0	0	0	0	0	0
135	0	0	0	0	0	0	0	0	0	0	0	0	1	0	0	0	0	0	0	0
136	0	0	0	0	0	0	0	0	0	0	0	0	0	0	1	0	0	0	0	0
137	0	0	0	0	0	0	0	0	0	0	0	0	0	0	0	1	0	0	0	0
138	0	0	0	0	0	0	0	0	0	0	0	0	0	1	0	0	0	0	0	0
139	0	0	0	0	0	0	0	0	0	0	0	0	0	0	0	1	0	0	0	0
>Node 58 ACDEFGHIKLMNPQRSTVWY
1	0	0	0	0	0	0	0	0	0	0	1	0	0	0	0	0	0	0	0	0
2	1	0	0	0	0	0	0	0	0	0	0	0	0	0	0	0	0	0	0	0
3	0	0	0	0	0	0	0	0	0	0	0	0	0	0	0	0	1	0	0	0
4	0	0	0	0	0	0	0	0	0	0	0	0	0	0	0	0	1	0	0	0
5	0	0	0	0	0	0	0	0	0	0	0	0	0	0	0	0	1	0	0	0
6	0	0	0	1	0	0	0	0	0	0	0	0	0	0	0	0	0	0	0	0
7	0	0	0	0	0	0	0	0	0	0	0	0	0	0	0	1	0	0	0	0
8	0	1	0	0	0	0	0	0	0	0	0	0	0	0	0	0	0	0	0	0
9	0	1	0	0	0	0	0	0	0	0	0	0	0	0	0	0	0	0	0	0
10	0	1	0	0	0	0	0	0	0	0	0	0	0	0	0	0	0	0	0	0
11	0	1	0	0	0	0	0	0	0	0	0	0	0	0	0	0	0	0	0	0
12	0	1	0	0	0	0	0	0	0	0	0	0	0	0	0	0	0	0	0	0
13	0	1	0	0	0	0	0	0	0	0	0	0	0	0	0	0	0	0	0	0
14	0	1	0	0	0	0	0	0	0	0	0	0	0	0	0	0	0	0	0	0
15	0	1	0	0	0	0	0	0	0	0	0	0	0	0	0	0	0	0	0	0
16	0	1	0	0	0	0	0	0	0	0	0	0	0	0	0	0	0	0	0	0
17	0	0	0	0	0	0	0	0	0	1	0	0	0	0	0	0	0	0	0	0
18	0	0	0	0	0	0	0	0	0	0	0	0	0	0	0	1	0	0	0	0
19	0	0	0	0	0	0	0	0	0	0	0	0	0	0	0	1	0	0	0	0
20	0	0	0	0	0	0	0	0	0	0	0	0	0	0	0	1	0	0	0	0
21	0	0	0	0	0	0	0	0	0	0	0	0	0	1	0	0	0	0	0	0
22	0	0	0	0	0	0	0	1	0	0	0	0	0	0	0	0	0	0	0	0
23	0	0	0	0	0	0	0	0	0	0	0	0.97	0	0	0	0.03	0	0	0	0
24	0	0	0	0	0	0	0	0	1	0	0	0	0	0	0	0	0	0	0	0
25	0	0	0	0	0	0	0	0	0	0	0	0	0	0	0	0	0	1	0	0
26	0	0	1	0	0	0	0	0	0	0	0	0	0	0	0	0	0	0	0	0
27	0	0	0	0	0	0	0	0	0	0	0	1	0	0	0	0	0	0	0	0
28	0	0	0	1	0	0	0	0	0	0	0	0	0	0	0	0	0	0	0	0
29	0	0	0	0	0	0	0	0	1	0	0	0	0	0	0	0	0	0	0	0
30	0	0	0	0	0	0	0	0	0	1	0	0	0	0	0	0	0	0	0	0
31	0	0	0	0	0	0	0	0	0	0	0	0	0	0	0	0	0	1	0	0
32	0	0	0	0	0	0	0	0	0	0	0	0	0	0	1	0	0	0	0	0
33	0	0	0	0	0	0	0	0	0	0	0	0	1	0	0	0	0	0	0	0
34	0	0	0	0	0	0	0	0	1	0	0	0	0	0	0	0	0	0	0	0
35	0	0	0	0	0	0	0	0	0	0	0	0	0	0	0	0	0	1	0	0
36	0	0	0	0	0	0	0	0	0	0	0	0	0	1	0	0	0	0	0	0
37	0	0	0	0	0	0	0	0	0	1	0	0	0	0	0	0	0	0	0	0
38	0	0	0	0	0	0	0	0	1	0	0	0	0	0	0	0	0	0	0	0
39	0	0	0	0	0	0	0	0	0	0	0	0	0	0	0	1	0	0	0	0
40	0	0	0	0	0	0	0	0	0	1	0	0	0	0	0	0	0	0	0	0
41	0	0	0	0	0	0	0	0	0	1	0	0	0	0	0	0	0	0	0	0
42	0	0	0	1	0	0	0	0	0	0	0	0	0	0	0	0	0	0	0	0
43	0	0	1	0	0	0	0	0	0	0	0	0	0	0	0	0	0	0	0	0
44	1	0	0	0	0	0	0	0	0	0	0	0	0	0	0	0	0	0	0	0
45	0	0	0	0	0	1	0	0	0	0	0	0	0	0	0	0	0	0	0	0
46	1	0	0	0	0	0	0	0	0	0	0	0	0	0	0	0	0	0	0	0
47	0	0	1	0	0	0	0	0	0	0	0	0	0	0	0	0	0	0	0	0
48	0	0	0	0	0	0	0	0	1	0	0	0	0	0	0	0	0	0	0	0
49	0	0	1	0	0	0	0	0	0	0	0	0	0	0	0	0	0	0	0	0
50	0	0	0	0	0	0	0	0	0	0	0	0	0	0	0	0	0	1	0	0
51	0	0	0	0	1	0	0	0	0	0	0	0	0	0	0	0	0	0	0	0
52	0	0	0	0	0	0	0	0	0	0	0	0	0	0	0	0	1	0	0	0
53	0	0	0	0	0	0	0	0	0	0	1	0	0	0	0	0	0	0	0	0
54	0	0	0	0	0	0	0	0	1	0	0	0	0	0	0	0	0	0	0	0
55	0	0	0	1	0	0	0	0	0	0	0	0	0	0	0	0	0	0	0	0
56	0	0	0	0	0	0	0	0	0	0	0	0	0	0	0	0	0	1	0	0
57	0	0	0	0	0	0	0	0	0	0	1	0	0	0	0	0	0	0	0	0
58	0	0	0	0	1	0	0	0	0	0	0	0	0	0	0	0	0	0	0	0
59	0	0	0	0	0	0	0	0	0	0	0	0	0	0	0	0	0	0	0	1
60	0	0	0	0	0	0	0	0	0	1	0	0	0	0	0	0	0	0	0	0
61	0	0	0	0	0	1	0	0	0	0	0	0	0	0	0	0	0	0	0	0
62	0	0	0	0	0	0	0	0	1	0	0	0	0	0	0	0	0	0	0	0
63	0	0	0	0	0	0	0	0	0	0	0	0	0	0	0	0	0	0	0	1
64	0	0	0	0	0	0	0	1	0	0	0	0	0	0	0	0	0	0	0	0
65	0	0	0	0	0	0	0	0	0	0	1	0	0	0	0	0	0	0	0	0
66	0	0	0	0	0	0	0	0	0	0	0	0	0	0	0	1	0	0	0	0
67	0	0	0	0	0	0	0	0	1	0	0	0	0	0	0	0	0	0	0	0
68	0	0	0	1	0	0	0	0	0	0	0	0	0	0	0	0	0	0	0	0
69	0	0	0	0	0	0	0	0	0	1	0	0	0	0	0	0	0	0	0	0
70	0	0	0	0	0	0	0	0	0	0	0	0	0	0	0	0	0	0	0	1
71	0	0	1	0	0	0	0	0	0	0	0	0	0	0	0	0	0	0	0	0
72	0	0	0	0	0	0	0	0	1	0	0	0	0	0	0	0	0	0	0	0
73	0	0	0	0	0	0	0	0	0	0	0	0	0	1	0	0	0	0	0	0
74	0	0	0	0	0	0	0	0	0	0	0	0	0	1	0	0	0	0	0	0
75	0	0	0	0	0	0	0	0	0	0	0	0	0	1	0	0	0	0	0	0
76	0	0	0	0	0	0	1	0	0	0	0	0	0	0	0	0	0	0	0	0
77	0	0	0	0	0	0	0	1	0	0	0	0	0	0	0	0	0	0	0	0
78	0	0	0	0	0	0	0	0	0	0	0	0	0	0	0	0	0	1	0	0
79	0	0	0	0	0	0	1	0	0	0	0	0	0	0	0	0	0	0	0	0
80	0	1	0	0	0	0	0	0	0	0	0	0	0	0	0	0	0	0	0	0
81	0	0	0	0	0	1	0	0	0	0	0	0	0	0	0	0	0	0	0	0
82	0	0	0	1	0	0	0	0	0	0	0	0	0	0	0	0	0	0	0	0
83	0	0	1	0	0	0	0	0	0	0	0	0	0	0	0	0	0	0	0	0
84	0.99	0	0	0	0	0	0	0	0	0	0	0	0.01	0	0	0	0	0	0	0
85	0	0	0	0	0	0	0	0	0	1	0	0	0	0	0	0	0	0	0	0
86	0	0	0	0	0	1	0	0	0	0	0	0	0	0	0	0	0	0	0	0
87	1	0	0	0	0	0	0	0	0	0	0	0	0	0	0	0	0	0	0	0
88	0	0	0	0	0	0	0	0	0	0	0	0	0	0	0	0	0	1	0	0
89	0	0	0	0	0	0	0	0	0	1	0	0	0	0	0	0	0	0	0	0
90	0	0	0	0	0	1	0	0	0	0	0	0	0	0	0	0	0	0	0	0
91	0	0	0	0	0	0	0	0	0	0	0	0	0	0	0	0	0	1	0	0
92	0	0	0	0	0	0	0	0	1	0	0	0	0	0	0	0	0	0	0	0
93	0	0	0	0	0	0	0	0	0	0	0	0	0	0	0	1	0	0	0	0
94	0	0	0	0	1	0	0	0	0	0	0	0	0	0	0	0	0	0	0	0
95	0	0	0	0	0	0	0	0	0	0	0	0	0	0	0	1	0	0	0	0
96	0	0	0	0	0	0	0	0	0	0	0	0	0	0	0	0	0	1	0	0
97	0	0	0	0	0	0	0	0	1	0	0	0	0	0	0	0	0	0	0	0
98	0	0	0	1	0	0	0	0	0	0	0	0	0	0	0	0	0	0	0	0
99	0	0	0	0	0	0	0	0	0	0	0	0	1	0	0	0	0	0	0	0
100	0	0	0	0	0	0	0	0	0	0	0	0	0	0	1	0	0	0	0	0
101	1	0	0	0	0	0	0	0	0	0	0	0	0	0	0	0	0	0	0	0
102	0	0	0	0	0	0	0	0	0	1	0	0	0	0	0	0	0	0	0	0
103	0	0	0	0	1	0	0	0	0	0	0	0	0	0	0	0	0	0	0	0
104	1	0	0	0	0	0	0	0	0	0	0	0	0	0	0	0	0	0	0	0
105	0	0	0	0	0	0	0	0	0	0	1	0	0	0	0	0	0	0	0	0
106	0	0	0	0	0	0	0	1	0	0	0	0	0	0	0	0	0	0	0	0
107	0	0	0	0	0	0	0	0	0	0	0	1	0	0	0	0	0	0	0	0
108	0	0	0	0	0	0	0	0	0	0	0	0	0	0	1	0	0	0	0	0
109	0	0	0	0	0	0	0	0	0	0	0	1	0	0	0	0	0	0	0	0
110	0	0	0	0	0	0	0	0	0	1	0	0	0	0	0	0	0	0	0	0
111	0	0	0	0	0	0	0	0	0	0	0	0	0	0	0	0	0	1	0	0
112	0	0	0	0	0	0	0	0	0	0	0	0	0	0	0	0	1	0	0	0
113	0	0	0	0	0	0	0	0	0	0	0	0	0	0	0	0	0	1	0	0
114	0	0	0	0	0	0	0	0	1	0	0	0	0	0	0	0	0	0	0	0
115	0	0	0	0	0	0	0	0	0	0	0	1	0	0	0	0	0	0	0	0
116	0	0	0	0	0	0	0	0	0	0	0	0	1	0	0	0	0	0	0	0
117	0	0	0.21	0.79	0	0	0	0	0	0	0	0	0	0	0	0	0	0	0	0
118	0	0	0	0	0	0	0	0	0	0	0	0	0	0	0	0.86	0.13	0	0	0
119	0	0	0	0	0	0	0	0	0	0	0	0	0	1	0	0	0	0	0	0
120	0	0	0	0	0	0	0	0	0	0	0	0	0	1	0	0	0	0	0	0
121	0	0	0	0	0	0	0	0	0	0	0	0	0	1	0	0	0	0	0	0
122	0	0	0	0	0	0	0	0	0	0	0	0	0	1	0	0	0	0	0	0
123	0	0	0	0	0	0	0	0	0	0	0	0	0	1	0	0	0	0	0	0
124	0	0	0	0	0	0	0	0	0	0	0	0	0	1	0	0	0	0	0	0
125	0	0	0	0	0	0	0	0	0	0	0	0	0	1	0	0	0	0	0	0
126	0	0	0	0	0	0	0	0	0	0	0	0	0	1	0	0	0	0	0	0
127	0	0	0	0	0	0	0	0	0	0	0	0	0	1	0	0	0	0	0	0
128	0	0	0	0	0	0	0	0	0	0	0	0	0	1	0	0	0	0	0	0
129	0	0	0	0	0	0	0	0	0	0	0	0	0	1	0	0	0	0	0	0
130	0	0	0	0	0	0	0	0	0	0	0	0	0	0	0	1	0	0	0	0
131	0	0	0	0	0	0	0	0	0	0	0	0	0	0	0	0	1	0	0	0
132	0	0	0	0	1	0	0	0	0	0	0	0	0	0	0	0	0	0	0	0
133	0	0	0	0	0	0	0	0	0	0	0	0	0	0	0	1	0	0	0	0
134	0	0	0	1	0	0	0	0	0	0	0	0	0	0	0	0	0	0	0	0
135	0	0	0	0	0	0	0	0	0	0	0	0	1	0	0	0	0	0	0	0
136	0	0	0	0	0	0	0	0	0	0	0	0	0	0	1	0	0	0	0	0
137	0	0	0	0	0	0	0	0	0	0	0	0	0	0	0	1	0	0	0	0
138	0	0	0	0	0	0	0	0	0	0	0	0	0	1	0	0	0	0	0	0
139	0	0	0	0	0	0	0	0	0	0	0	0	0	0	0	1	0	0	0	0
>Node 59 ACDEFGHIKLMNPQRSTVWY
1	0	0	0	0	0	0	0	0	0	0	1	0	0	0	0	0	0	0	0	0
2	1	0	0	0	0	0	0	0	0	0	0	0	0	0	0	0	0	0	0	0
3	0	0	0	0	0	0	0	0	0	0	0	0	0	0	0	0	1	0	0	0
4	0	0	0	0	0	0	0	0	0	0	0	0	0	0	0	0	1	0	0	0
5	0	0	0	0	0	0	0	0	0	0	0	0	0	0	0	0	1	0	0	0
6	0	0	0	1	0	0	0	0	0	0	0	0	0	0	0	0	0	0	0	0
7	0	0	0	0	0	0	0	0	0	0	0	0.74	0	0	0	0.26	0	0	0	0
8	0	1	0	0	0	0	0	0	0	0	0	0	0	0	0	0	0	0	0	0
9	0	1	0	0	0	0	0	0	0	0	0	0	0	0	0	0	0	0	0	0
10	0	1	0	0	0	0	0	0	0	0	0	0	0	0	0	0	0	0	0	0
11	0	1	0	0	0	0	0	0	0	0	0	0	0	0	0	0	0	0	0	0
12	0	1	0	0	0	0	0	0	0	0	0	0	0	0	0	0	0	0	0	0
13	0	1	0	0	0	0	0	0	0	0	0	0	0	0	0	0	0	0	0	0
14	0	1	0	0	0	0	0	0	0	0	0	0	0	0	0	0	0	0	0	0
15	0	1	0	0	0	0	0	0	0	0	0	0	0	0	0	0	0	0	0	0
16	0	1	0	0	0	0	0	0	0	0	0	0	0	0	0	0	0	0	0	0
17	0	0	0	0	0	0	0	0	0	1	0	0	0	0	0	0	0	0	0	0
18	0	0	0	0	0	0	0	0	0	0	0	0	0	0	0	1	0	0	0	0
19	0	0	0	0	0	0	0	0	0	0	0	0	0	0	0	1	0	0	0	0
20	0	0	0	0	0	0	0	0	0	0	0	0	0	0	0	1	0	0	0	0
21	0	0	0	0	0	0	0	0	0	0	0	0	0	1	0	0	0	0	0	0
22	0	0	0	0	0	0	0	1	0	0	0	0	0	0	0	0	0	0	0	0
23	0	0	0	0	0	0	0	0	0	0	0	1	0	0	0	0	0	0	0	0
24	0	0	0	0	0	0	0	0	1	0	0	0	0	0	0	0	0	0	0	0
25	0	0	0	0	0	0	0	0.49	0	0	0	0	0	0	0	0	0	0.51	0	0
26	0	0	1	0	0	0	0	0	0	0	0	0	0	0	0	0	0	0	0	0
27	0	0	0	0	0	0	0	0	0	0	0	1	0	0	0	0	0	0	0	0
28	0	0	0	1	0	0	0	0	0	0	0	0	0	0	0	0	0	0	0	0
29	0	0	0	0	0	0	0	0	1	0	0	0	0	0	0	0	0	0	0	0
30	0	0	0	0	0	0	0	0	0	1	0	0	0	0	0	0	0	0	0	0
31	0	0	0	0	0	0	0	0	0	0	0	0	0	0	0	0	0	1	0	0
32	0	0	0	0	0	0	0	0	0	0	0	0	0	0	1	0	0	0	0	0
33	0	0	0	0	0	0	0	0	0	0	0	0	1	0	0	0	0	0	0	0
34	0	0	0	0	0	0	0	0	1	0	0	0	0	0	0	0	0	0	0	0
35	0	0	0	0	0	0	0	0	0	0	0	0	0	0	0	0	0	1	0	0
36	0	0	0	0	0	0	0	0	0	0	0	0	0	1	0	0	0	0	0	0
37	0	0	0	0	0	0	0	0	0	1	0	0	0	0	0	0	0	0	0	0
38	0	0	0	0	0	0	0	0	0	0	0	0	0	1	0	0	0	0	0	0
39	0	0	0	0	0	0	0	0	0	0	0	0	0	0	0	0	1	0	0	0
40	0	0	0	0	0	0	0	0	0	1	0	0	0	0	0	0	0	0	0	0
41	0	0	0	0	0	0	0	0	0	1	0	0	0	0	0	0	0	0	0	0
42	0	0	0	0.08	0	0	0	0	0.71	0	0	0	0	0.21	0	0	0	0	0	0
43	0	0	0.99	0	0	0	0	0	0	0	0	0	0	0	0	0	0	0	0	0
44	1	0	0	0	0	0	0	0	0	0	0	0	0	0	0	0	0	0	0	0
45	0	0	0	0	0	1	0	0	0	0	0	0	0	0	0	0	0	0	0	0
46	1	0	0	0	0	0	0	0	0	0	0	0	0	0	0	0	0	0	0	0
47	0	0	0.99	0.01	0	0	0	0	0	0	0	0	0	0	0	0	0	0	0	0
48	0	0	0	0	0	0	0	0	1	0	0	0	0	0	0	0	0	0	0	0
49	0	0	1	0	0	0	0	0	0	0	0	0	0	0	0	0	0	0	0	0
50	0	0	0	0	0	0	0	0	0	0	0	0	0	0	0	0	0	1	0	0
51	0	0	0	0	1	0	0	0	0	0	0	0	0	0	0	0	0	0	0	0
52	0	0	0	0	0	0	0	0	0	0	0	0	0	0	0	0	1	0	0	0
53	0	0	0	0	0	0	0	0	0	0	1	0	0	0	0	0	0	0	0	0
54	0	0	0	0	0	0	0	0	1	0	0	0	0	0	0	0	0	0	0	0
55	0	0	0	1	0	0	0	0	0	0	0	0	0	0	0	0	0	0	0	0
56	0	0	0	0	0	0	0	0	0	0	0	0	0	0	0	0	0	1	0	0
57	0	0	0	0	0	0	0	0	0	0	1	0	0	0	0	0	0	0	0	0
58	0	0	0	0	1	0	0	0	0	0	0	0	0	0	0	0	0	0	0	0
59	0	0	0	0	0	0	0	0	0	0	0	0	0	0	0	0	0	0	0	1
60	0	0	0	0	0	0	0	0	0	1	0	0	0	0	0	0	0	0	0	0
61	0	0	0	0	0	1	0	0	0	0	0	0	0	0	0	0	0	0	0	0
62	0	0	0	0	0	0	0	0	1	0	0	0	0	0	0	0	0	0	0	0
63	0	0	0	0	0	0	0	0	0	0	0	0	0	0	0	0	0	0	0	1
64	0	0	0	0	0	0	0	1	0	0	0	0	0	0	0	0	0	0	0	0
65	0	0	0	0	0	0	0	0	0	0	1	0	0	0	0	0	0	0	0	0
66	0	0	0	0	0	0	0	0	0	0	0	0	0	0	0	0.99	0	0	0	0
67	0	0	0	0	0	0	0	0	1	0	0	0	0	0	0	0	0	0	0	0
68	0	0	0	1	0	0	0	0	0	0	0	0	0	0	0	0	0	0	0	0
69	0	0	0	0	0	0	0	0	0	1	0	0	0	0	0	0	0	0	0	0
70	0	0	0	0	0	0	0	0	0	0	0	0	0	0	0	0	0	0	0	1
71	0	0	1	0	0	0	0	0	0	0	0	0	0	0	0	0	0	0	0	0
72	0	0	0	0	0	0	0	0	1	0	0	0	0	0	0	0	0	0	0	0
73	0	0	0	0	0	0	0	0	0	0	0	0	0	1	0	0	0	0	0	0
74	0	0	0	0	0	0	0	0	0	0	0	0	0	1	0	0	0	0	0	0
75	0	0	0	0	0	0	0	0	0	0	0	0	0	1	0	0	0	0	0	0
76	0	0	0	0	0	0	1	0	0	0	0	0	0	0	0	0	0	0	0	0
77	0	0	0	0	0	0	0	1	0	0	0	0	0	0	0	0	0	0	0	0
78	0	0	0	0	0	0	0	0	0	0	0	0	0	0	0	0	0	1	0	0
79	0	0	0	0	0	0	1	0	0	0	0	0	0	0	0	0	0	0	0	0
80	0	1	0	0	0	0	0	0	0	0	0	0	0	0	0	0	0	0	0	0
81	0	0	0	0	0	1	0	0	0	0	0	0	0	0	0	0	0	0	0	0
82	0	0	0.15	0.01	0	0	0	0	0	0	0	0.84	0	0	0	0	0	0	0	0
83	0	0	1	0	0	0	0	0	0	0	0	0	0	0	0	0	0	0	0	0
84	1	0	0	0	0	0	0	0	0	0	0	0	0	0	0	0	0	0	0	0
85	0	0	0	0	0	0	0	0	0	1	0	0	0	0	0	0	0	0	0	0
86	0	0	0	0	0	1	0	0	0	0	0	0	0	0	0	0	0	0	0	0
87	1	0	0	0	0	0	0	0	0	0	0	0	0	0	0	0	0	0	0	0
88	0	0	0	0	0	0	0	0	0	0	0	0	0	0	0	0	0	1	0	0
89	0	0	0	0	0	0	0	0	0	1	0	0	0	0	0	0	0	0	0	0
90	0	0	0	0	0	1	0	0	0	0	0	0	0	0	0	0	0	0	0	0
91	0	0	0	0	0	0	0	0	0	0	0	0	0	0	0	0	0	1	0	0
92	0	0	0.04	0	0	0	0	0	0.06	0	0	0.02	0	0	0	0	0.86	0	0	0
93	0	0	0	0	0	0	0	0	0	0	0	0	0	0	0	1	0	0	0	0
94	0	0	0	0	1	0	0	0	0	0	0	0	0	0	0	0	0	0	0	0
95	0	0	0	0	0	0	0	0	0	0	0	0	0	0	0	1	0	0	0	0
96	0	0	0	0	0	0	0	0	0	0	0	0	0	0	0	0	0	1	0	0
97	0	0	0	0	0	0	0	0	1	0	0	0	0	0	0	0	0	0	0	0
98	0	0	0	1	0	0	0	0	0	0	0	0	0	0	0	0	0	0	0	0
99	0	0	0	0	0	0	0	0	0	0	0	0	1	0	0	0	0	0	0	0
100	0	0	0	0	0	0	0	0	0	0	0	0	0	0	1	0	0	0	0	0
101	1	0	0	0	0	0	0	0	0	0	0	0	0	0	0	0	0	0	0	0
102	0	0	0	0	0	0	0	0	0	1	0	0	0	0	0	0	0	0	0	0
103	0	0	0	0	1	0	0	0	0	0	0	0	0	0	0	0	0	0	0	0
104	1	0	0	0	0	0	0	0	0	0	0	0	0	0	0	0	0	0	0	0
105	0	0	0	0	0	0	0	0	0	0	1	0	0	0	0	0	0	0	0	0
106	0	0	0	0	0	0	0	1	0	0	0	0	0	0	0	0	0	0	0	0
107	0	0	0	0	0	0	0	0	0	0	0	0	0	0	0	1	0	0	0	0
108	0	0	0	0	0	0	0	0	1	0	0	0	0	0	0	0	0	0	0	0
109	0	0	0	0	0	0	0	0	0	0	0	1	0	0	0	0	0	0	0	0
110	0	0	0	0	0	0	0	0	0	1	0	0	0	0	0	0	0	0	0	0
111	0	0	0	0	0	0	0	0.9	0	0	0	0	0	0	0	0	0	0.1	0	0
112	1	0	0	0	0	0	0	0	0	0	0	0	0	0	0	0	0	0	0	0
113	0	0	0	0	0	0	0	0	0	0	0	0	0	0	0	0	0	1	0	0
114	0	0	0	0	0	0	0	0	1	0	0	0	0	0	0	0	0	0	0	0
115	0	0	0	0	0	0	0	0	0	0	0	1	0	0	0	0	0	0	0	0
116	0	0	0	0	0	0	0	0	0	0	0	0	1	0	0	0	0	0	0	0
117	0	0	0.03	0.97	0	0	0	0	0	0	0	0	0	0	0	0	0	0	0	0
118	0	0	0	0	0	0	0	0	0	0	0	0	0	0	0	1	0	0	0	0
119	0	0	0	0	0	0	0	0	0	0	0	0	0	1	0	0	0	0	0	0
120	0	0	0	0	0	0	0	0	0	0	0	0	0	1	0	0	0	0	0	0
121	0	0	0	0	0	0	0	0	0	0	0	0	0	1	0	0	0	0	0	0
122	0	0	0	0	0	0	0	0	0	0	0	0	0	1	0	0	0	0	0	0
123	0	0	0	0	0	0	0	0	0	0	0	0	0	1	0	0	0	0	0	0
124	0	0	0	0	0	0	0	0	0	0	0	0	0	1	0	0	0	0	0	0
125	0	0	0	0	0	0	0	0	0	0	0	0	0	1	0	0	0	0	0	0
126	0	0	0	0	0	0	0	0	0	0	0	0	0	1	0	0	0	0	0	0
127	0	0	0	0	0	0	0	0	0	0	0	0	0	1	0	0	0	0	0	0
128	0	0	0	0	0	0	0	0	0	0	0	0	0	1	0	0	0	0	0	0
129	0	0	0	0	0	0	0	0	0	0	0	0	0	1	0	0	0	0	0	0
130	0	0	0	0	0	0	0	0	0	0	0	0	0	0	0	1	0	0	0	0
131	0.04	0	0	0	0	0	0	0	0	0	0	0	0	0	0	0.05	0.91	0	0	0
132	0	0	0	0	1	0	0	0	0	0	0	0	0	0	0	0	0	0	0	0
133	0	0	0	0	0	0	0	0	0	0	0	0	0	0	0	0.04	0.96	0	0	0
134	0	0	0	1	0	0	0	0	0	0	0	0	0	0	0	0	0	0	0	0
135	0	0	0	0	0	0	0	0	0	0	0	0	1	0	0	0	0	0	0	0
136	0	0	0	0	0	0	0	0	0	0	0	0	0	0	1	0	0	0	0	0
137	0	0	0	0	0	0	0	0	0	0	0	0	0	0	0	1	0	0	0	0
138	0	0	0	0	0	0	0	0	0	0	0	0	0	0.97	0.02	0	0	0	0	0
139	0	0	0	0	0	0	0	0	0	0	0	0	0	0	0	0.99	0.01	0	0	0
>Node 60 ACDEFGHIKLMNPQRSTVWY
1	0	0	0	0	0	0	0	0	0	0	1	0	0	0	0	0	0	0	0	0
2	1	0	0	0	0	0	0	0	0	0	0	0	0	0	0	0	0	0	0	0
3	0	0	0	0	0	0	0	0	0	0	0	0	0	0	0	0	1	0	0	0
4	0	0	0	0	0	0	0	0	0	0	0	0	0	0	0	0	1	0	0	0
5	0	0	0	0	0	0	0	0	0	0	0	0	0	0	0	0	1	0	0	0
6	0	0	0	1	0	0	0	0	0	0	0	0	0	0	0	0	0	0	0	0
7	0	0	0	0	0	0	0	0	0	0	0	1	0	0	0	0	0	0	0	0
8	0	1	0	0	0	0	0	0	0	0	0	0	0	0	0	0	0	0	0	0
9	0	1	0	0	0	0	0	0	0	0	0	0	0	0	0	0	0	0	0	0
10	0	1	0	0	0	0	0	0	0	0	0	0	0	0	0	0	0	0	0	0
11	0	1	0	0	0	0	0	0	0	0	0	0	0	0	0	0	0	0	0	0
12	0	1	0	0	0	0	0	0	0	0	0	0	0	0	0	0	0	0	0	0
13	0	1	0	0	0	0	0	0	0	0	0	0	0	0	0	0	0	0	0	0
14	0	1	0	0	0	0	0	0	0	0	0	0	0	0	0	0	0	0	0	0
15	0	1	0	0	0	0	0	0	0	0	0	0	0	0	0	0	0	0	0	0
16	0	1	0	0	0	0	0	0	0	0	0	0	0	0	0	0	0	0	0	0
17	0	0	0	0	0	0	0	0	0	1	0	0	0	0	0	0	0	0	0	0
18	0	0	0	0	0	0	0	0	0	0	0	0	0	0	0	1	0	0	0	0
19	0	0	0	0	0	0	0	0	0	0	0	0	0	0	0	1	0	0	0	0
20	0	0	0	0	0	0	0	0	0	0	0	0	0	0	0	1	0	0	0	0
21	0	0	0	0	0	0	0	0	0	0	0	0	0	1	0	0	0	0	0	0
22	0	0	0	0	0	0	0	1	0	0	0	0	0	0	0	0	0	0	0	0
23	0	0	0	0	0	0	0	0	0	0	0	0.98	0	0	0	0.02	0	0	0	0
24	0.73	0	0	0	0	0	0	0	0.03	0	0	0	0	0	0.01	0.05	0.17	0	0	0
25	0.07	0	0	0	0	0	0	0.06	0	0	0	0	0	0	0	0	0	0.86	0	0
26	0	0	1	0	0	0	0	0	0	0	0	0	0	0	0	0	0	0	0	0
27	0	0	0	0	0	0	0	0	0	0	0	1	0	0	0	0	0	0	0	0
28	0	0	0	1	0	0	0	0	0	0	0	0	0	0	0	0	0	0	0	0
29	0	0	0	0	0	0	0	0	1	0	0	0	0	0	0	0	0	0	0	0
30	0	0	0	0	0	0	0	0	0	1	0	0	0	0	0	0	0	0	0	0
31	0	0	0	0	0	0	0	0	0	0	0	0	0	0	0	0	0	1	0	0
32	0	0	0	0	0	0	0	0	0	0	0	0	0	0	1	0	0	0	0	0
33	0	0	0	0	0	0	0	0	0	0	0	0	1	0	0	0	0	0	0	0
34	0	0	0	0	0	0	0	0	1	0	0	0	0	0	0	0	0	0	0	0
35	0	0	0	0	0	0	0	0	0	0	0	0	0	0	0	0	0	1	0	0
36	0	0	0	0	0	0	0	0	0	0	0	0	0	1	0	0	0	0	0	0
37	0	0	0	0	0	0	0	0	0	1	0	0	0	0	0	0	0	0	0	0
38	0	0	0	0	0	0	0.01	0	0	0	0	0	0	0.99	0	0	0	0	0	0
39	0	0	0	0	0	0	0	0	0	0	0	0	0	0	0	0	1	0	0	0
40	0	0	0	0	0	0	0	0	0	1	0	0	0	0	0	0	0	0	0	0
41	0	0	0	0	0	0	0	0	0	1	0	0	0	0	0	0	0	0	0	0
42	0	0	0	0	0	0	0	0	0	0	0	0	0	1	0	0	0	0	0	0
43	0	0	0.02	0	0	0	0.46	0	0	0	0	0	0	0.51	0	0	0	0	0	0
44	1	0	0	0	0	0	0	0	0	0	0	0	0	0	0	0	0	0	0	0
45	0	0	0	0	0	1	0	0	0	0	0	0	0	0	0	0	0	0	0	0
46	1	0	0	0	0	0	0	0	0	0	0	0	0	0	0	0	0	0	0	0
47	0	0	0.62	0.38	0	0	0	0	0	0	0	0	0	0	0	0	0	0	0	0
48	0	0	0	0	0	0	0	0	1	0	0	0	0	0	0	0	0	0	0	0
49	0	0	1	0	0	0	0	0	0	0	0	0	0	0	0	0	0	0	0	0
50	0	0	0	0	0	0	0	0.19	0	0	0	0	0	0	0	0	0	0.81	0	0
51	0	0	0	0	1	0	0	0	0	0	0	0	0	0	0	0	0	0	0	0
52	0	0	0	0	0	0	0	0	0	0	0	0	0	0	0	0	1	0	0	0
53	0	0	0	0	0	0	0	0	0	0	1	0	0	0	0	0	0	0	0	0
54	0	0	0	0	0	0	0	0	1	0	0	0	0	0	0	0	0	0	0	0
55	0	0	0	1	0	0	0	0	0	0	0	0	0	0	0	0	0	0	0	0
56	0	0	0	0	0	0	0	0	0	0	0	0	0	0	0	0	0	1	0	0
57	0	0	0	0	0	0	0	0	0	0	1	0	0	0	0	0	0	0	0	0
58	0	0	0	0	1	0	0	0	0	0	0	0	0	0	0	0	0	0	0	0
59	0	0	0	0	0	0	0	0	0	0	0	0	0	0	0	0	0	0	0	1
60	0	0	0	0	0	0	0	0	0	1	0	0	0	0	0	0	0	0	0	0
61	0	0	0	0	0	1	0	0	0	0	0	0	0	0	0	0	0	0	0	0
62	0	0	0	0	0	0	0	0	1	0	0	0	0	0	0	0	0	0	0	0
63	0	0	0	0	0	0	0	0	0	0	0	0	0	0	0	0	0	0	0	1
64	0	0	0	0	0	0	0	1	0	0	0	0	0	0	0	0	0	0	0	0
65	0	0	0	0	0	0	0	0	0	0	1	0	0	0	0	0	0	0	0	0
66	0	0	0	0	0	0	0.2	0	0.07	0	0	0.09	0	0.04	0.36	0.23	0	0	0	0
67	0	0	0	0	0	0	0	0	1	0	0	0	0	0	0	0	0	0	0	0
68	0	0	0	0.94	0	0	0	0	0	0	0	0	0	0.06	0	0	0	0	0	0
69	0	0	0	0	0	0	0	0	0	1	0	0	0	0	0	0	0	0	0	0
70	0	0	0	0	0	0	0	0	0	0	0	0	0	0	0	0	0	0	0	1
71	0	0	1	0	0	0	0	0	0	0	0	0	0	0	0	0	0	0	0	0
72	0	0	0	0	0	0	0	0	1	0	0	0	0	0	0	0	0	0	0	0
73	0	0	0	0	0	0	0	0	0.54	0	0	0	0	0.46	0	0	0	0	0	0
74	0	0	0	0	0	0	0	0	0	0	0	0	0	1	0	0	0	0	0	0
75	0	0	0	0	0	0	0	0	0	0	0	0	0	1	0	0	0	0	0	0
76	0	0	0	0	0	0	1	0	0	0	0	0	0	0	0	0	0	0	0	0
77	0	0	0	0	0	0	0	1	0	0	0	0	0	0	0	0	0	0	0	0
78	0	0	0	0	0	0	0	0	0	0	0	0	0	0	0	0	0	1	0	0
79	0	0	0	0	0	0	1	0	0	0	0	0	0	0	0	0	0	0	0	0
80	0	1	0	0	0	0	0	0	0	0	0	0	0	0	0	0	0	0	0	0
81	0.01	0	0	0	0	0.99	0	0	0	0	0	0	0	0	0	0	0	0	0	0
82	0	0	0.26	0	0	0	0	0	0	0	0	0.74	0	0	0	0	0	0	0	0
83	0	0	1	0	0	0	0	0	0	0	0	0	0	0	0	0	0	0	0	0
84	1	0	0	0	0	0	0	0	0	0	0	0	0	0	0	0	0	0	0	0
85	0	0	0	0	0	0	0	0	0	1	0	0	0	0	0	0	0	0	0	0
86	0	0	0	0	0	1	0	0	0	0	0	0	0	0	0	0	0	0	0	0
87	1	0	0	0	0	0	0	0	0	0	0	0	0	0	0	0	0	0	0	0
88	0	0	0	0	0	0	0	0	0	0	0	0	0	0	0	0	0	1	0	0
89	0	0	0	0	0	0	0	0	0	1	0	0	0	0	0	0	0	0	0	0
90	0	0	0	0	0	1	0	0	0	0	0	0	0	0	0	0	0	0	0	0
91	0	0	0	0	0	0	0	0	0	0	0	0	0	0	0	0	0	1	0	0
92	0	0	1	0	0	0	0	0	0	0	0	0	0	0	0	0	0	0	0	0
93	0	0	0	0	0	0	0	0	0	0	0	0	0	0	0	1	0	0	0	0
94	0	0	0	0	1	0	0	0	0	0	0	0	0	0	0	0	0	0	0	0
95	0	0	0	0	0	0	0	0	0	0	0	0	0	0	0	1	0	0	0	0
96	0	0	0	0	0	0	0	0	0	0	0	0	0	0	0	0	0	1	0	0
97	0	0	0	0	0	0	0	0	1	0	0	0	0	0	0	0	0	0	0	0
98	0	0	0	1	0	0	0	0	0	0	0	0	0	0	0	0	0	0	0	0
99	0	0	0	0	0	0	0	0	0	0	0	0	1	0	0	0	0	0	0	0
100	0	0	0	0	0	0	0	0	0	0	0	0	0	0	1	0	0	0	0	0
101	0.93	0	0	0	0	0	0	0	0	0	0	0	0	0	0	0	0	0.07	0	0
102	0	0	0	0	0	0	0	0	0	1	0	0	0	0	0	0	0	0	0	0
103	0	0	0	0	1	0	0	0	0	0	0	0	0	0	0	0	0	0	0	0
104	1	0	0	0	0	0	0	0	0	0	0	0	0	0	0	0	0	0	0	0
105	0	0	0	0	0	0	0	0	0	0	1	0	0	0	0	0	0	0	0	0
106	0	0	0	0	0	0	0	1	0	0	0	0	0	0	0	0	0	0	0	0
107	0	0	0	0	0	0	0	0	0	0	0	0	0	0	0	1	0	0	0	0
108	0	0	0	0	0	0	0	0	1	0	0	0	0	0	0	0	0	0	0	0
109	0	0	0	0	0	0	0	0	0	0	0	1	0	0	0	0	0	0	0	0
110	0	0	0	0	0	0	0	0	0	1	0	0	0	0	0	0	0	0	0	0
111	0	0	0	0	0	0	0	0.83	0	0	0	0	0	0	0	0	0.01	0.16	0	0
112	1	0	0	0	0	0	0	0	0	0	0	0	0	0	0	0	0	0	0	0
113	0	0	0	0	0	0	0	0	0	0	0	0	0	0	0	0	0	1	0	0
114	0	0	0	0	0	0	0	0	1	0	0	0	0	0	0	0	0	0	0	0
115	0	0	0	0	0	0	0	0	0	0	0	1	0	0	0	0	0	0	0	0
116	0	0	0	0	0	0	0	0	0	0	0	0	0.99	0.01	0	0	0	0	0	0
117	0	0	0.04	0.96	0	0	0	0	0	0	0	0	0	0	0	0	0	0	0	0
118	0	0	0	0	0	0	0	0	0	0	0	0	0	0	0	1	0	0	0	0
119	0	0	0	0	0	0	0	0	0	0	0	0	0	1	0	0	0	0	0	0
120	0	0	0	0	0	0	0	0	0	0	0	0	0	1	0	0	0	0	0	0
121	0	0	0	0	0	0	0	0	0	0	0	0	0	1	0	0	0	0	0	0
122	0	0	0	0	0	0	0	0	0	0	0	0	0	1	0	0	0	0	0	0
123	0	0	0	0	0	0	0	0	0	0	0	0	0	1	0	0	0	0	0	0
124	0	0	0	0	0	0	0	0	0	0	0	0	0	1	0	0	0	0	0	0
125	0	0	0	0	0	0	0	0	0	0	0	0	0	1	0	0	0	0	0	0
126	0	0	0	0	0	0	0	0	0	0	0	0	0	1	0	0	0	0	0	0
127	0	0	0	0	0	0	0	0	0	0	0	0	0	1	0	0	0	0	0	0
128	0	0	0	0	0	0	0	0	0	0	0	0	0	1	0	0	0	0	0	0
129	0	0	0	0	0	0	0	0	0	0	0	0	0	1	0	0	0	0	0	0
130	0	0	0	0	0	0	0	0	0	0	0	0	0	0	0	1	0	0	0	0
131	0.7	0	0	0	0	0	0	0	0	0	0	0	0	0	0	0.03	0.21	0.06	0	0
132	0	0	0	0	1	0	0	0	0	0	0	0	0	0	0	0	0	0	0	0
133	0	0	0	0	0	0	0	0	0	0	0	0	0	0	0	0.01	0.99	0	0	0
134	0	0	0	1	0	0	0	0	0	0	0	0	0	0	0	0	0	0	0	0
135	0	0	0	0	0	0	0	0	0	0	0	0	1	0	0	0	0	0	0	0
136	0	0	0	0	0	0	0	0	0	0	0	0	0	0.01	0.99	0	0	0	0	0
137	0	0	0	0	0	0	0	0	0	0	0	0	0	0	0	1	0	0	0	0
138	0	0	0	0	0	0	0	0	0	0	0	0	0	1	0	0	0	0	0	0
139	0	0	0	0	0	0	0	0	0	0	0	0	0	0	0	1	0	0	0	0
>Node 61 ACDEFGHIKLMNPQRSTVWY
1	0	0	0	0	0	0	0	0	0	0	1	0	0	0	0	0	0	0	0	0
2	1	0	0	0	0	0	0	0	0	0	0	0	0	0	0	0	0	0	0	0
3	0	0	0	0	0	0	0	0	0	0	0	0	0	0	0	0	1	0	0	0
4	0	0	0	0	0	0	0	0	0	0	0	0	0	0	0	0	1	0	0	0
5	0	0	0	0	0	0	0	0	0	0	0	0	0	0	0	0	1	0	0	0
6	0	0	0.01	0.99	0	0	0	0	0	0	0	0	0	0	0	0	0	0	0	0
7	0	0	0	0	0	0	0	0	0	0	0	1	0	0	0	0	0	0	0	0
8	0	1	0	0	0	0	0	0	0	0	0	0	0	0	0	0	0	0	0	0
9	0	1	0	0	0	0	0	0	0	0	0	0	0	0	0	0	0	0	0	0
10	0	1	0	0	0	0	0	0	0	0	0	0	0	0	0	0	0	0	0	0
11	0	1	0	0	0	0	0	0	0	0	0	0	0	0	0	0	0	0	0	0
12	0	1	0	0	0	0	0	0	0	0	0	0	0	0	0	0	0	0	0	0
13	0	1	0	0	0	0	0	0	0	0	0	0	0	0	0	0	0	0	0	0
14	0	1	0	0	0	0	0	0	0	0	0	0	0	0	0	0	0	0	0	0
15	0	1	0	0	0	0	0	0	0	0	0	0	0	0	0	0	0	0	0	0
16	0	1	0	0	0	0	0	0	0	0	0	0	0	0	0	0	0	0	0	0
17	0	0	0	0	0	0	0	0	0	1	0	0	0	0	0	0	0	0	0	0
18	0	0	0	0	0	0	0	0	0	0	0	0	0	0	0	1	0	0	0	0
19	0	0	0	0	0	0	0	0	0	0	0	0.01	0	0	0	0.99	0	0	0	0
20	0	0	0	0	0	0	0	0	0	0	0	0	0	0	0	1	0	0	0	0
21	0	0	0	0	0	0	0	0	0	0	0	0	0	1	0	0	0	0	0	0
22	0	0	0	0	0	0	0	1	0	0	0	0	0	0	0	0	0	0	0	0
23	0	0	0	0	0	0	0	0	0	0	0	0.98	0	0	0	0.02	0	0	0	0
24	0.72	0	0	0	0	0	0	0	0.02	0	0	0	0	0	0.01	0.06	0.19	0	0	0
25	0.07	0	0	0	0	0	0	0.04	0	0	0	0	0	0	0	0	0	0.89	0	0
26	0	0	1	0	0	0	0	0	0	0	0	0	0	0	0	0	0	0	0	0
27	0	0	0	0	0	0	0	0	0	0	0	1	0	0	0	0	0	0	0	0
28	0	0	0	1	0	0	0	0	0	0	0	0	0	0	0	0	0	0	0	0
29	0	0	0	0	0	0	0	0	1	0	0	0	0	0	0	0	0	0	0	0
30	0	0	0	0	0	0	0	0	0	1	0	0	0	0	0	0	0	0	0	0
31	0	0	0	0	0	0	0	0	0	0	0	0	0	0	0	0	0	1	0	0
32	0	0	0	0	0	0	0	0	0	0	0	0	0	0	1	0	0	0	0	0
33	0	0	0	0	0	0	0	0	0	0	0	0	1	0	0	0	0	0	0	0
34	0	0	0	0	0	0	0	0	1	0	0	0	0	0	0	0	0	0	0	0
35	0	0	0	0	0	0	0	0.01	0	0	0	0	0	0	0	0	0	0.99	0	0
36	0	0	0	0	0	0	0	0	0	0	0	0	0	0.99	0	0	0	0	0	0
37	0	0	0	0	0	0	0	0	0	1	0	0	0	0	0	0	0	0	0	0
38	0	0	0	0	0	0	0.03	0	0	0	0	0	0	0.97	0	0	0	0	0	0
39	0	0	0	0	0	0	0	0	0	0	0	0	0	0	0	0	1	0	0	0
40	0	0	0	0	0	0	0	0	0	1	0	0	0	0	0	0	0	0	0	0
41	0	0	0	0	0	0	0	0	0	1	0	0	0	0	0	0	0	0	0	0
42	0	0	0	0	0	0	0	0	0	0	0	0	0	1	0	0	0	0	0	0
43	0	0	0	0	0	0	0.54	0	0	0	0	0	0	0.46	0	0	0	0	0	0
44	1	0	0	0	0	0	0	0	0	0	0	0	0	0	0	0	0	0	0	0
45	0	0	0	0	0	1	0	0	0	0	0	0	0	0	0	0	0	0	0	0
46	1	0	0	0	0	0	0	0	0	0	0	0	0	0	0	0	0	0	0	0
47	0	0	0.62	0.38	0	0	0	0	0	0	0	0	0	0	0	0	0	0	0	0
48	0	0	0	0	0	0	0	0	1	0	0	0	0	0	0	0	0	0	0	0
49	0	0	1	0	0	0	0	0	0	0	0	0	0	0	0	0	0	0	0	0
50	0	0	0	0	0	0	0	0.19	0	0	0	0	0	0	0	0	0	0.81	0	0
51	0	0	0	0	1	0	0	0	0	0	0	0	0	0	0	0	0	0	0	0
52	0	0	0	0	0	0	0	0	0	0	0	0	0	0	0	0	1	0	0	0
53	0	0	0	0	0	0	0	0	0	0	1	0	0	0	0	0	0	0	0	0
54	0	0	0	0	0	0	0	0	1	0	0	0	0	0	0	0	0	0	0	0
55	0	0	0	1	0	0	0	0	0	0	0	0	0	0	0	0	0	0	0	0
56	0	0	0	0	0	0	0	0	0	0	0	0	0	0	0	0	0	1	0	0
57	0	0	0	0	0	0	0	0	0	0	1	0	0	0	0	0	0	0	0	0
58	0	0	0	0	1	0	0	0	0	0	0	0	0	0	0	0	0	0	0	0
59	0	0	0	0	0	0	0	0	0	0	0	0	0	0	0	0	0	0	0	1
60	0	0	0	0	0	0	0	0	0	1	0	0	0	0	0	0	0	0	0	0
61	0	0	0	0	0	1	0	0	0	0	0	0	0	0	0	0	0	0	0	0
62	0	0	0	0	0	0	0	0	1	0	0	0	0	0	0	0	0	0	0	0
63	0	0	0	0	0	0	0	0	0	0	0	0	0	0	0	0	0	0	0	1
64	0	0	0	0	0	0	0	1	0	0	0	0	0	0	0	0	0	0	0	0
65	0	0	0	0	0	0	0	0	0	0	1	0	0	0	0	0	0	0	0	0
66	0	0	0	0	0	0	0.13	0	0.12	0	0	0.08	0	0.05	0.43	0.18	0	0	0	0
67	0	0	0	0	0	0	0	0	1	0	0	0	0	0	0	0	0	0	0	0
68	0	0	0	0.02	0	0	0	0	0	0	0	0	0	0.98	0	0	0	0	0	0
69	0	0	0	0	0	0	0	0	0	1	0	0	0	0	0	0	0	0	0	0
70	0	0	0	0	0	0	0	0	0	0	0	0	0	0	0	0	0	0	0	1
71	0	0	1	0	0	0	0	0	0	0	0	0	0	0	0	0	0	0	0	0
72	0	0	0	0	0	0	0	0	1	0	0	0	0	0	0	0	0	0	0	0
73	0	0	0	0	0	0	0	0	0.54	0	0	0	0	0.45	0	0	0	0	0	0
74	0	0	0	0	0	0	0	0	0	0	0	0	0	1	0	0	0	0	0	0
75	0	0	0	0	0	0	0	0	0	0	0	0	0	1	0	0	0	0	0	0
76	0	0	0	0	0	0	1	0	0	0	0	0	0	0	0	0	0	0	0	0
77	0	0	0	0	0	0	0	1	0	0	0	0	0	0	0	0	0	0	0	0
78	0	0	0	0	0	0	0	0	0	0	0	0	0	0	0	0	0	1	0	0
79	0	0	0	0	0	0	1	0	0	0	0	0	0	0	0	0	0	0	0	0
80	0	1	0	0	0	0	0	0	0	0	0	0	0	0	0	0	0	0	0	0
81	0.01	0	0	0	0	0.98	0	0	0	0	0	0	0	0	0	0	0	0	0	0
82	0	0	0.25	0	0	0	0	0	0	0	0	0.75	0	0	0	0	0	0	0	0
83	0	0	1	0	0	0	0	0	0	0	0	0	0	0	0	0	0	0	0	0
84	1	0	0	0	0	0	0	0	0	0	0	0	0	0	0	0	0	0	0	0
85	0	0	0	0	0	0	0	0	0	1	0	0	0	0	0	0	0	0	0	0
86	0	0	0	0	0	1	0	0	0	0	0	0	0	0	0	0	0	0	0	0
87	1	0	0	0	0	0	0	0	0	0	0	0	0	0	0	0	0	0	0	0
88	0	0	0	0	0	0	0	0	0	0	0	0	0	0	0	0	0	1	0	0
89	0	0	0	0	0	0	0	0	0	1	0	0	0	0	0	0	0	0	0	0
90	0	0	0	0	0	1	0	0	0	0	0	0	0	0	0	0	0	0	0	0
91	0	0	0	0	0	0	0	0	0	0	0	0	0	0	0	0	0	1	0	0
92	0	0	1	0	0	0	0	0	0	0	0	0	0	0	0	0	0	0	0	0
93	0	0	0	0	0	0	0	0	0	0	0	0	0	0	0	1	0	0	0	0
94	0	0	0	0	1	0	0	0	0	0	0	0	0	0	0	0	0	0	0	0
95	0	0	0	0	0	0	0	0	0	0	0	0	0	0	0	1	0	0	0	0
96	0	0	0	0	0	0	0	0	0	0	0	0	0	0	0	0	0	1	0	0
97	0	0	0	0	0	0	0	0	1	0	0	0	0	0	0	0	0	0	0	0
98	0	0	0	1	0	0	0	0	0	0	0	0	0	0	0	0	0	0	0	0
99	0	0	0	0	0	0	0	0	0	0	0	0	1	0	0	0	0	0	0	0
100	0	0	0	0	0	0	0	0	0	0	0	0	0	0	1	0	0	0	0	0
101	0.22	0	0	0	0	0	0	0	0	0	0	0	0	0	0	0	0	0.77	0	0
102	0	0	0	0	0	0	0	0	0	1	0	0	0	0	0	0	0	0	0	0
103	0	0	0	0	1	0	0	0	0	0	0	0	0	0	0	0	0	0	0	0
104	1	0	0	0	0	0	0	0	0	0	0	0	0	0	0	0	0	0	0	0
105	0	0	0	0	0	0	0	0	0	0	1	0	0	0	0	0	0	0	0	0
106	0	0	0	0	0	0	0	1	0	0	0	0	0	0	0	0	0	0	0	0
107	0	0	0	0	0	0	0	0	0	0	0	0	0	0	0	0.98	0.02	0	0	0
108	0	0	0	0	0	0	0	0	1	0	0	0	0	0	0	0	0	0	0	0
109	0	0	0	0	0	0	0	0	0	0	0	1	0	0	0	0	0	0	0	0
110	0	0	0	0	0	0	0	0	0	1	0	0	0	0	0	0	0	0	0	0
111	0	0	0	0	0	0	0	0.83	0	0	0.01	0	0	0	0	0	0.03	0.12	0	0
112	1	0	0	0	0	0	0	0	0	0	0	0	0	0	0	0	0	0	0	0
113	0	0	0	0	0	0	0	0	0	0	0	0	0	0	0	0	0	1	0	0
114	0	0	0	0	0	0	0	0	1	0	0	0	0	0	0	0	0	0	0	0
115	0	0	0	0	0	0	0	0	0	0	0	1	0	0	0	0	0	0	0	0
116	0	0	0	0	0	0	0	0	0	0	0	0	0.87	0.13	0	0	0	0	0	0
117	0	0	0.07	0.93	0	0	0	0	0	0	0	0	0	0	0	0	0	0	0	0
118	0	0	0	0	0	0	0	0	0	0	0	0	0	0	0	0.99	0.01	0	0	0
119	0	0	0	0	0	0	0	0	0	0	0	0	0	1	0	0	0	0	0	0
120	0	0	0	0	0	0	0	0	0	0	0	0	0	1	0	0	0	0	0	0
121	0	0	0	0	0	0	0	0	0	0	0	0	0	1	0	0	0	0	0	0
122	0	0	0	0	0	0	0	0	0	0	0	0	0	1	0	0	0	0	0	0
123	0	0	0	0	0	0	0	0	0	0	0	0	0	1	0	0	0	0	0	0
124	0	0	0	0	0	0	0	0	0	0	0	0	0	1	0	0	0	0	0	0
125	0	0	0	0	0	0	0	0	0	0	0	0	0	1	0	0	0	0	0	0
126	0	0	0	0	0	0	0	0	0	0	0	0	0	1	0	0	0	0	0	0
127	0	0	0	0	0	0	0	0	0	0	0	0	0	1	0	0	0	0	0	0
128	0	0	0	0	0	0	0	0	0	0	0	0	0	1	0	0	0	0	0	0
129	0	0	0	0	0	0	0	0	0	0	0	0	0	1	0	0	0	0	0	0
130	0	0	0	0	0	0	0	0	0	0	0	0	0	0	0	1	0	0	0	0
131	0.83	0	0	0	0	0	0	0	0	0	0	0	0	0	0	0.03	0.11	0.02	0	0
132	0	0	0	0	1	0	0	0	0	0	0	0	0	0	0	0	0	0	0	0
133	0	0	0	0	0	0	0	0	0	0	0	0	0	0	0	0.01	0.99	0	0	0
134	0	0	0	1	0	0	0	0	0	0	0	0	0	0	0	0	0	0	0	0
135	0	0	0	0	0	0	0	0	0	0	0	0	1	0	0	0	0	0	0	0
136	0	0	0	0	0	0	0	0	0	0	0	0	0	0	1	0	0	0	0	0
137	0	0	0	0	0	0	0	0	0	0	0	0	0	0	0	1	0	0	0	0
138	0	0	0	0	0	0	0	0	0	0	0	0	0	1	0	0	0	0	0	0
139	0	0	0	0	0	0	0	0	0	0	0	0	0	0	0	1	0	0	0	0
>Node 62 ACDEFGHIKLMNPQRSTVWY
1	0	0	0	0	0	0	0	0	0	0	1	0	0	0	0	0	0	0	0	0
2	1	0	0	0	0	0	0	0	0	0	0	0	0	0	0	0	0	0	0	0
3	1	0	0	0	0	0	0	0	0	0	0	0	0	0	0	0	0	0	0	0
4	1	0	0	0	0	0	0	0	0	0	0	0	0	0	0	0	0	0	0	0
5	1	0	0	0	0	0	0	0	0	0	0	0	0	0	0	0	0	0	0	0
6	0	0	0	1	0	0	0	0	0	0	0	0	0	0	0	0	0	0	0	0
7	0	0	0	0	0	0	0	0	0	0	0	1	0	0	0	0	0	0	0	0
8	0	1	0	0	0	0	0	0	0	0	0	0	0	0	0	0	0	0	0	0
9	0	0	0	1	0	0	0	0	0	0	0	0	0	0	0	0	0	0	0	0
10	0	0	0	0	0	0	0	0	0	0	0	0	0	0	1	0	0	0	0	0
11	0	0	0	0	0	0	0	0	0	0	1	0	0	0	0	0	0	0	0	0
12	0	0	0	0	0	0	0	0	0	0	0	0	0	0	0	1	0	0	0	0
13	0	0	0	1	0	0	0	0	0	0	0	0	0	0	0	0	0	0	0	0
14	0	0	0	0	0	0	0	0	0	0	0	0	0	0	0	0	0	0	1	0
15	0	0	0	0	0	0	1	0	0	0	0	0	0	0	0	0	0	0	0	0
16	0	0	0	0	0	0	0	0	0	0	0	0	0	0	1	0	0	0	0	0
17	0	0	0	0	0	0	0	0	0	0	0	0	0	0	1	0	0	0	0	0
18	0	0	0	0	0	0	0	0	0	0	0	0	0	0	0	1	0	0	0	0
19	0	0	0	0	0	0	0	0	0	0	0	0	0	0	0	1	0	0	0	0
20	0	0	0	0	0	0	0	0	0	0	0	0	0	0	0	1	0	0	0	0
21	0	0	0	0	0	0	0	0	0	0	0	0	0	1	0	0	0	0	0	0
22	0	0	0	0	0	0	0	1	0	0	0	0	0	0	0	0	0	0	0	0
23	0	0	0	0	0	0	0	0	0	0	0	1	0	0	0	0	0	0	0	0
24	0	0	0	0	0	0	0	0	0	0	0	0	0	0	0	0	1	0	0	0
25	0	0	0	0	0	0	0	0	0	1	0	0	0	0	0	0	0	0	0	0
26	0	0	1	0	0	0	0	0	0	0	0	0	0	0	0	0	0	0	0	0
27	0	0	0	0	0	0	0	0	0	0	0	1	0	0	0	0	0	0	0	0
28	0	0	0	1	0	0	0	0	0	0	0	0	0	0	0	0	0	0	0	0
29	0	0	0	0	0	0	0	0	1	0	0	0	0	0	0	0	0	0	0	0
30	0	0	0	0	0	0	0	0	0	1	0	0	0	0	0	0	0	0	0	0
31	0	0	0	0	0	0	0	0	0	0	0	0	0	0	0	0	0	1	0	0
32	0	0	0	0	0	0	0	0	0	0	0	0	0	0	1	0	0	0	0	0
33	0	0	0	0	0	0	0	0	0	0	0	0	1	0	0	0	0	0	0	0
34	0	0	0	0	0	0	0	0	1	0	0	0	0	0	0	0	0	0	0	0
35	0	0	0	1	0	0	0	0	0	0	0	0	0	0	0	0	0	0	0	0
36	0	0	0	0	0	0	0	0	1	0	0	0	0	0	0	0	0	0	0	0
37	0	0	0	0	0	0	0	0	0	1	0	0	0	0	0	0	0	0	0	0
38	0	0.08	0	0	0	0	0.53	0	0	0	0	0	0	0	0.38	0	0	0	0	0
39	0	0	0	0	0	0	0	0.05	0	0	0	0	0	0	0	0	0	0.95	0	0
40	0	0	0	0	0	0	0	0	0	1	0	0	0	0	0	0	0	0	0	0
41	0	0	0	0	0	0	0	0	0	1	0	0	0	0	0	0	0	0	0	0
42	0	0	0	0	0	0	0	0	0	0	0	0	0	1	0	0	0	0	0	0
43	0	0	0	0	0	0	0	0	0	0	0	0	0	1	0	0	0	0	0	0
44	1	0	0	0	0	0	0	0	0	0	0	0	0	0	0	0	0	0	0	0
45	0	0	0	0	0	1	0	0	0	0	0	0	0	0	0	0	0	0	0	0
46	1	0	0	0	0	0	0	0	0	0	0	0	0	0	0	0	0	0	0	0
47	0	0	1	0	0	0	0	0	0	0	0	0	0	0	0	0	0	0	0	0
48	0	0	0	0	0	0	0	0	1	0	0	0	0	0	0	0	0	0	0	0
49	0	0	1	0	0	0	0	0	0	0	0	0	0	0	0	0	0	0	0	0
50	0	0	0	0	0	0	0	0	0	0	0	0	0	0	0	0	0	1	0	0
51	0	0	0	0	1	0	0	0	0	0	0	0	0	0	0	0	0	0	0	0
52	0	0	0	0	0	0	0	0	0	0	0	0	0	0	0	0	1	0	0	0
53	0	0	0	0	0	0	0	0	0	0	1	0	0	0	0	0	0	0	0	0
54	0	0	0	0	0	0	0	0	1	0	0	0	0	0	0	0	0	0	0	0
55	0	0	0	1	0	0	0	0	0	0	0	0	0	0	0	0	0	0	0	0
56	0	0	0	0	0	0	0	0	0	0	0	0	0	0	0	0	0	1	0	0
57	0	0	0	0	0	0	0	1	0	0	0	0	0	0	0	0	0	0	0	0
58	0	0	0	0	1	0	0	0	0	0	0	0	0	0	0	0	0	0	0	0
59	0	0	0	0	0	0	0	0	0	0	0	0	0	0	0	0	0	0	0	1
60	0	0	0	0	0	0	0	0	0	1	0	0	0	0	0	0	0	0	0	0
61	0	0	0	0	0	1	0	0	0	0	0	0	0	0	0	0	0	0	0	0
62	0	0	0	0	0	0	0	0	0	0	0	0	0	1	0	0	0	0	0	0
63	0	0	0	0	0	0	0	0	0	0	0	0	0	0	0	0	0	0	0	1
64	0	0	0	0	0	0	0	1	0	0	0	0	0	0	0	0	0	0	0	0
65	0	0	0	0	0	0	0	0	0	0	1	0	0	0	0	0	0	0	0	0
66	0	0	0	0	0	0	0	0	1	0	0	0	0	0	0	0	0	0	0	0
67	0	0	0	0	0	0	0	0	1	0	0	0	0	0	0	0	0	0	0	0
68	0	0	0	0	0	0	0	0	0	0	0	0	0	1	0	0	0	0	0	0
69	0	0	0	0	0	0	0	0	0	1	0	0	0	0	0	0	0	0	0	0
70	0	0	0	0	0	0	0	0	0	0	0	0	0	0	0	0	0	0	0	1
71	0	0	1	0	0	0	0	0	0	0	0	0	0	0	0	0	0	0	0	0
72	0	0	0	0	0	0	0	0	0	0	1	0	0	0	0	0	0	0	0	0
73	0	0	0	0	0	0	0	0	1	0	0	0	0	0	0	0	0	0	0	0
74	0	0	0	0	0	0	0	0	0	0	0	0	0	1	0	0	0	0	0	0
75	0	0	0	0	0	0	0	0	0	0	0	0	0	1	0	0	0	0	0	0
76	0	0	0	0	0	0	1	0	0	0	0	0	0	0	0	0	0	0	0	0
77	0	0	0	0	0	0	0	1	0	0	0	0	0	0	0	0	0	0	0	0
78	0	0	0	0	0	0	0	0	0	0	0	0	0	0	0	0	0	1	0	0
79	0	0	0	0	0	0	1	0	0	0	0	0	0	0	0	0	0	0	0	0
80	0	1	0	0	0	0	0	0	0	0	0	0	0	0	0	0	0	0	0	0
81	1	0	0	0	0	0	0	0	0	0	0	0	0	0	0	0	0	0	0	0
82	0	0	1	0	0	0	0	0	0	0	0	0	0	0	0	0	0	0	0	0
83	0	0	1	0	0	0	0	0	0	0	0	0	0	0	0	0	0	0	0	0
84	0	0	0	0	0	0	0	0	0	0	0	0	1	0	0	0	0	0	0	0
85	0	0	0	0	0	0	0	0	0	1	0	0	0	0	0	0	0	0	0	0
86	0	0	0	0	0	1	0	0	0	0	0	0	0	0	0	0	0	0	0	0
87	1	0	0	0	0	0	0	0	0	0	0	0	0	0	0	0	0	0	0	0
88	0	0	0	0	0	0	0	0	0	0	0	0	0	0	0	0	0	1	0	0
89	0	0	0	0	0	0	0	0	0	1	0	0	0	0	0	0	0	0	0	0
90	0	0	0	0	0	1	0	0	0	0	0	0	0	0	0	0	0	0	0	0
91	0	0	0	0	0	0	0	0	0	0	0	0	0	0	0	0	0	1	0	0
92	0	0	1	0	0	0	0	0	0	0	0	0	0	0	0	0	0	0	0	0
93	0	0	0	0	0	0	0	0	0	0	0	0	0	0	0	1	0	0	0	0
94	0	0	0	0	1	0	0	0	0	0	0	0	0	0	0	0	0	0	0	0
95	0	0	0	0	0	0	0	0	0	0	0	0	0	0	0	1	0	0	0	0
96	0	0	0	0	0	0	0	0	0	0	0	0	0	0	0	0	0	1	0	0
97	0	0	0	0	0	0	0	0	1	0	0	0	0	0	0	0	0	0	0	0
98	0	0	0	1	0	0	0	0	0	0	0	0	0	0	0	0	0	0	0	0
99	0	0	0	0	0	0	0	0	0	0	0	0	1	0	0	0	0	0	0	0
100	0	0	0	0	0	0	0	0	0	0	0	0	0	0	1	0	0	0	0	0
101	0	0	0	0	0	0	0	0	0	0	0	0	0	0	0	0	0	1	0	0
102	0	0	0	0	0	0	0	0	0	1	0	0	0	0	0	0	0	0	0	0
103	0	0	0	0	1	0	0	0	0	0	0	0	0	0	0	0	0	0	0	0
104	1	0	0	0	0	0	0	0	0	0	0	0	0	0	0	0	0	0	0	0
105	0	0	0	0	0	0	0	0	0	0	1	0	0	0	0	0	0	0	0	0
106	0	0	0	0	0	0	0	1	0	0	0	0	0	0	0	0	0	0	0	0
107	0	0	0	0	0	0	0	0	0	0	0	0	0	0	0	0	1	0	0	0
108	0	0	0	0	0	0	0	0	0	0	0	0	0	1	0	0	0	0	0	0
109	0	0	0	0	0	0	0	0	0	0	0	1	0	0	0	0	0	0	0	0
110	0	0	0	0	0	0	0	0	0	1	0	0	0	0	0	0	0	0	0	0
111	0	0	0	0	0	0	0	0	0	1	0	0	0	0	0	0	0	0	0	0
112	1	0	0	0	0	0	0	0	0	0	0	0	0	0	0	0	0	0	0	0
113	0	0	0	0	0	0	0	0	0	0	0	0	0	0	0	0	0	1	0	0
114	0	0	0	0	0	0	0	0	1	0	0	0	0	0	0	0	0	0	0	0
115	0	0	0	0	0	0	0	0	0	0	0	1	0	0	0	0	0	0	0	0
116	0	0	0	0	0	0	0	0	0	0	0	0	0	1	0	0	0	0	0	0
117	0	0	0	1	0	0	0	0	0	0	0	0	0	0	0	0	0	0	0	0
118	0	0	0	0	0	0	0	0	0	0	0	0	0	0	0	1	0	0	0	0
119	0	0	0	0	0	0	0	0	0	0	0	0	0	1	0	0	0	0	0	0
120	0	0	0	0	0	0	0	0	0	0	0	0	0	1	0	0	0	0	0	0
121	0	0	0	0	0	0	0	0	0	0	0	0	0	1	0	0	0	0	0	0
122	0	0	0	0	0	0	0	0	0	0	0	0	0	1	0	0	0	0	0	0
123	0	0	0	0	0	0	0	0	0	0	0	0	0	1	0	0	0	0	0	0
124	0	0	0	0	0	0	0	0	0	0	0	0	0	1	0	0	0	0	0	0
125	0	0	0	0	0	0	0	0	0	0	0	0	0	1	0	0	0	0	0	0
126	0	0	0	0	0	0	0	0	0	0	0	0	0	1	0	0	0	0	0	0
127	0	0	0	0	0	0	0	0	0	0	0	0	0	1	0	0	0	0	0	0
128	0	0	0	0	0	0	0	0	0	0	0	0	0	1	0	0	0	0	0	0
129	0	0	0	0	0	0	0	0	0	0	0	0	0	1	0	0	0	0	0	0
130	0	0	0	0	0	0	0	0	0	0	0	0	0	0	0	1	0	0	0	0
131	0	0	0	0	0	0	0	0	0	0	0	0	0	0	0	0	0	1	0	0
132	0	0	0	0	1	0	0	0	0	0	0	0	0	0	0	0	0	0	0	0
133	0	0	0	0	0	0	0	0	0	0	0	0	0	0	0	0	1	0	0	0
134	0	0	0	1	0	0	0	0	0	0	0	0	0	0	0	0	0	0	0	0
135	0	0	0	0	0	0	0	0	0	0	0	0	1	0	0	0	0	0	0	0
136	0	0	0	0	0	0	0	0	0	0	0	0	0	0	1	0	0	0	0	0
137	0	0	0	0	0	0	0	0	0	0	0	0	0	0	0	1	0	0	0	0
138	0	0	0	0	0	0	0.01	0	0	0	0	0	0	0.99	0	0	0	0	0	0
139	0	0	0	0	0	0	0	0	0	0	0	0	0	0	0	1	0	0	0	0
>Node 63 ACDEFGHIKLMNPQRSTVWY
1	0	0	0	0	0	0	0	0	0	0	1	0	0	0	0	0	0	0	0	0
2	1	0	0	0	0	0	0	0	0	0	0	0	0	0	0	0	0	0	0	0
3	1	0	0	0	0	0	0	0	0	0	0	0	0	0	0	0	0	0	0	0
4	1	0	0	0	0	0	0	0	0	0	0	0	0	0	0	0	0	0	0	0
5	1	0	0	0	0	0	0	0	0	0	0	0	0	0	0	0	0	0	0	0
6	0	0	0	1	0	0	0	0	0	0	0	0	0	0	0	0	0	0	0	0
7	0	0	0	0	0	0	0	0	0	0	0	1	0	0	0	0	0	0	0	0
8	0	1	0	0	0	0	0	0	0	0	0	0	0	0	0	0	0	0	0	0
9	0	0	0	1	0	0	0	0	0	0	0	0	0	0	0	0	0	0	0	0
10	0	0	0	0	0	0	0	0	0	0	0	0	0	0	1	0	0	0	0	0
11	0	0	0	0	0	0	0	0	0	0	1	0	0	0	0	0	0	0	0	0
12	0	0	0	0	0	0	0	0	0	0	0	0	0	0	0	1	0	0	0	0
13	0	0	0	1	0	0	0	0	0	0	0	0	0	0	0	0	0	0	0	0
14	0	0	0	0	0	0	0	0	0	0	0	0	0	0	0	0	0	0	1	0
15	0	0	0	0	0	0	1	0	0	0	0	0	0	0	0	0	0	0	0	0
16	0	0	0	0	0	0	0	0	0	0	0	0	0	0	1	0	0	0	0	0
17	0	0	0	0	0	0	0	0	0	0	0	0	0	0	1	0	0	0	0	0
18	0	0	0	0	0	0	0	0	0	0	0	0	0	0	0	1	0	0	0	0
19	0	0	0	0	0	0	0	0	0	0	0	0	0	0	0	1	0	0	0	0
20	0	0	0	0	0	0	0	0	0	0	0	0	0	0	0	1	0	0	0	0
21	0	0	0	0	0	0	0	0	0	0	0	0	0	1	0	0	0	0	0	0
22	0	0	0	0	0	0	0	1	0	0	0	0	0	0	0	0	0	0	0	0
23	0	0	0	0	0	0	0	0	0	0	0	1	0	0	0	0	0	0	0	0
24	0	0	0	0	0	0	0	0	0	0	0	0	0	0	0	0	1	0	0	0
25	0	0	0	0	0	0	0	0	0	1	0	0	0	0	0	0	0	0	0	0
26	0	0	1	0	0	0	0	0	0	0	0	0	0	0	0	0	0	0	0	0
27	0	0	0	0	0	0	0	0	0	0	0	1	0	0	0	0	0	0	0	0
28	0	0	0	1	0	0	0	0	0	0	0	0	0	0	0	0	0	0	0	0
29	0	0	0	0	0	0	0	0	1	0	0	0	0	0	0	0	0	0	0	0
30	0	0	0	0	0	0	0	0	0	1	0	0	0	0	0	0	0	0	0	0
31	0	0	0	0	0	0	0	0	0	0	0	0	0	0	0	0	0	1	0	0
32	0	0	0	0	0	0	0	0	0	0	0	0	0	0	1	0	0	0	0	0
33	0	0	0	0	0	0	0	0	0	0	0	0	1	0	0	0	0	0	0	0
34	0	0	0	0	0	0	0	0	1	0	0	0	0	0	0	0	0	0	0	0
35	0	0	0	1	0	0	0	0	0	0	0	0	0	0	0	0	0	0	0	0
36	0	0	0	0	0	0	0	0	1	0	0	0	0	0	0	0	0	0	0	0
37	0	0	0	0	0	0	0	0	0	1	0	0	0	0	0	0	0	0	0	0
38	0	0	0	0	0	0	1	0	0	0	0	0	0	0	0	0	0	0	0	0
39	0	0	0	0	0	0	0	0.98	0	0	0	0	0	0	0	0	0	0.02	0	0
[truncated: 4,441 more rows]
