# Supplementary material for: Conservation of Affinity Rather Than Sequence Underlies a Dynamic Evolution of the Motif-Mediated p53/MDM2 Interaction in Ray-Finned Fishes
Source: Mol Biol Evol. 2024 Feb 1;41(2):msae018. doi: 10.1093/molbev/msae018 (PMC10901556; doi:10.1093/molbev/msae018)
Supplement: msae018_Supplementary_Data [file msae018_supplementary_data.zip › Supplementary Spreadsheet 1 MEGA p53TAD.xlsx]

## Sheet: Most Probable Seqs
Sites with Maximum Probability < 0.9 for any state are shown in yellow	Site
Sites with Maximum Probability < 0.5 for any state are shown in red	1	2	3	4	5	6	7	8	9	10	11	12	13	14	15	16	17	18	19	20	21	22	23	24	25	26	27	28	29	30	31	32	33	34	35	36	37	38	39	40	41	42	43	44	45	46	47	48	49
1. Callorhinchus milii	-	-	M	E	D	E	L	L	E	E	-	-	-	-	-	-	-	-	-	-	-	-	-	-	-	P	L	S	Q	E	-	T	F	G	D	L	W	N	Q	L	D	F	P	P	I	R	A	E	E
2. Latimeria chalumnae	-	-	M	T	D	P	M	S	E	S	G	L	E	-	-	-	-	-	-	-	-	-	-	-	-	P	L	S	Q	E	-	S	F	A	D	L	W	N	L	L	P	T	S	M	S	N	N	V	D
3. Homo sapiens	-	-	M	E	E	P	Q	S	D	P	S	V	E	P	-	-	-	-	-	-	-	-	-	-	-	P	L	S	Q	E	-	T	F	S	D	L	W	K	L	L	P	E	N	N	V	-	-	L	S
4. Erpetoichthys calabaricus	-	-	M	T	E	V	G	S	D	T	L	E	-	-	-	-	-	-	-	-	-	-	-	-	-	P	L	S	Q	E	-	S	F	Q	D	L	W	N	M	V	T	I	P	D	Q	-	-	-	-
5. Acipenser ruthenus	-	-	M	A	D	P	V	S	D	S	L	E	-	-	-	-	-	-	-	-	-	-	-	-	-	P	L	S	Q	E	-	S	F	Q	E	L	W	N	I	V	G	T	-	-	-	-	-	-	-
6. Lepisosteus oculatus	-	-	M	A	D	P	E	P	E	G	-	-	-	-	-	-	-	-	-	-	-	-	-	-	L	P	L	S	Q	E	-	S	F	Q	E	L	W	N	M	V	I	V	L	H	-	-	-	-	-
7. Anguilla anguilla P1	-	-	M	T	E	Q	E	A	E	S	-	-	-	-	-	-	-	-	-	-	-	-	-	-	L	P	L	S	Q	E	-	S	F	Q	E	L	W	K	M	M	C	P	P	A	-	-	-	-	-
8. Clupea harengus P1	-	-	M	N	Q	D	E	M	T	E	-	-	-	-	-	-	-	-	-	-	-	-	-	-	L	P	M	S	Q	G	-	T	F	D	E	I	W	A	S	N	F	V	N	N	L	D	K	T	I
9. Sprattus sprattus P1	-	-	M	N	Q	D	E	M	A	E	-	-	-	-	-	-	-	-	-	-	-	-	-	-	L	P	M	S	Q	G	-	T	F	D	E	I	W	A	S	N	F	V	N	N	L	D	K	T	I
10. Denticeps clupeoides P1	-	-	M	D	E	D	L	V	-	-	-	-	-	-	-	-	-	-	-	-	-	-	-	-	L	P	M	S	Q	G	-	T	F	E	L	L	W	S	N	L	G	E	P	V	E	L	N	T	L
11. Chanos chanos P1	-	-	M	G	D	M	D	-	-	-	-	-	-	-	-	-	-	-	-	-	-	S	A	N	L	P	M	S	Q	D	-	T	F	Q	E	L	W	M	G	L	D	N	D	M	Q	F	G	D	L
12. Astyanax mexicanus P1	-	-	M	S	D	L	E	I	M	A	-	-	-	-	-	-	-	-	-	-	-	-	-	-	M	P	M	S	Q	G	-	T	F	E	Q	L	W	G	D	I	G	S	D	S	G	F	N	H	L
13. Electrophorus electricus P1	-	-	M	S	D	L	E	T	M	A	-	-	-	-	-	-	-	-	-	-	-	-	-	-	L	P	M	S	Q	G	-	S	F	E	Q	M	W	G	D	I	G	A	D	M	A	F	G	H	L
14. Esox lucius P1	-	-	M	N	G	H	T	E	D	P	D	L	M	-	-	-	-	-	-	-	-	-	-	G	L	Q	M	S	Q	G	-	S	F	Q	Q	L	W	E	T	I	M	T	P	Q	-	-	-	-	-
15. Salmo salar P1	-	-	M	E	E	-	-	-	-	-	-	-	-	-	-	-	-	-	-	-	-	-	-	-	-	-	L	S	Q	C	-	S	F	Q	Q	L	W	E	S	N	M	T	P	Q	-	-	-	-	-
16. Oncorhynchus mykiss P1	-	-	M	E	E	L	-	-	-	-	-	-	-	-	-	-	-	-	-	-	-	-	-	S	P	P	L	G	Q	C	-	S	F	Q	Q	I	W	E	S	N	M	T	P	Q	-	-	-	-	-
17. Oncorhynchus kisutch P1	-	-	M	E	E	L	-	-	-	-	-	-	-	-	-	-	-	-	-	-	-	-	-	S	P	P	L	G	Q	C	-	S	F	Q	Q	L	W	E	S	N	M	T	P	Q	-	-	-	-	-
18. Echeneis naucrates P1	-	-	M	D	D	Q	N	L	D	G	-	-	-	-	-	-	-	-	L	H	L	T	Q	N	L	P	L	S	Q	D	-	S	F	R	E	L	W	E	S	V	V	T	P	S	-	-	-	-	-
19. Channa argus P1	-	M	M	E	E	Q	G	F	E	S	-	-	-	-	-	-	-	-	-	-	-	-	-	-	L	P	L	S	Q	D	-	S	F	R	E	L	W	E	S	V	V	T	P	S	-	-	-	-	-
20. Anabas testudineus P1	-	-	M	E	G	Q	D	F	D	S	-	-	-	-	-	-	-	-	L	Q	L	S	Q	N	L	N	L	S	Q	D	-	S	F	R	E	L	W	E	T	V	V	T	P	S	-	-	-	-	-
21. Amphiprion ocellaris P1	-	-	M	E	E	Q	S	F	D	S	-	-	-	-	-	-	-	-	L	Q	L	S	Q	N	L	P	L	S	Q	D	-	S	F	Q	E	L	W	Q	S	V	I	T	A	D	-	-	-	-	-
22. Acanthochromis polyacanthus P1	-	-	M	E	G	Q	S	F	D	S	-	-	-	-	-	-	-	-	L	Q	L	S	Q	N	L	P	L	S	Q	D	-	S	F	Q	E	L	W	Q	S	V	V	T	A	P	-	-	-	-	-
23. Oreochromis niloticus P1	-	-	M	A	E	P	G	F	E	D	-	-	-	-	-	-	-	-	L	Q	L	S	Q	N	L	P	L	S	Q	D	-	S	F	K	E	L	W	D	K	I	I	-	-	-	-	-	-	-	-
24. Maylandia zebra P1	-	-	M	A	E	Q	G	F	E	D	-	-	-	-	-	-	-	-	L	Q	L	S	Q	N	L	P	F	S	Q	D	-	S	F	K	E	L	W	D	Q	L	P	V	A	E	S	L	S	V	S
25. Haplochromis burtoni P1	-	-	M	A	E	Q	G	F	E	D	-	-	-	-	-	-	-	-	L	Q	L	S	Q	N	L	P	F	S	Q	D	-	S	F	K	E	L	W	D	Q	L	P	V	A	E	S	L	S	V	S
26. Neolamprologus brichardi P1	-	-	M	A	E	Q	G	F	E	D	-	-	-	-	-	-	-	-	L	Q	L	S	Q	N	L	P	F	S	Q	D	-	S	F	K	E	L	W	D	Q	L	P	V	T	E	S	L	S	V	S
27. Oryzias latipes P1	-	-	M	D	P	V	P	D	-	-	-	-	-	-	-	-	-	-	-	-	-	-	-	-	L	P	E	S	Q	G	-	S	F	Q	E	L	W	E	T	V	S	Y	P	P	L	E	T	L	S
28. Fundulus heteroclitus P1	-	-	M	E	E	T	G	F	E	-	-	-	-	-	-	-	-	-	-	-	-	S	Q	N	L	P	M	G	S	D	-	S	F	P	Q	L	W	E	N	Y	I	L	P	I	-	-	-	-	-
29. Xiphophorus maculatus P1	-	-	M	E	E	A	D	L	-	-	-	-	-	-	-	-	-	-	-	-	-	-	-	T	L	P	L	S	Q	D	-	T	F	H	D	L	W	N	N	V	F	L	S	T	E	N	E	-	-
30. Poecilia latipinna P1	-	-	M	E	T	N	F	-	-	-	-	-	-	-	-	-	-	-	-	-	-	-	-	P	L	P	L	S	Q	D	-	T	F	H	E	L	W	N	T	V	V	L	S	T	E	N	E	-	-
31. Poecilia reticulata P1	-	-	M	D	P	D	F	-	-	-	-	-	-	-	-	-	-	-	-	-	-	-	-	N	L	P	L	S	Q	D	-	T	F	H	D	L	W	N	T	V	V	L	S	T	E	N	E	-	-
32. Takifugu rubripes P1	-	-	M	E	D	E	G	F	-	-	-	-	-	-	-	-	-	-	-	-	-	-	-	S	L	P	L	S	Q	D	-	T	F	Q	D	L	W	E	N	V	A	A	P	S	-	-	-	-	-
33. Tetraodon miurus P1	-	-	M	E	E	E	N	I	-	-	-	-	-	-	-	-	-	-	-	-	-	-	-	S	L	P	L	S	Q	D	-	T	F	Q	D	L	W	D	N	V	S	A	P	P	-	-	-	-	-
34. Tetraodon nigroviridis P1	-	-	M	E	E	E	T	F	-	-	-	-	-	-	-	-	-	-	-	-	-	-	-	S	L	P	L	S	Q	D	-	T	F	Q	D	L	W	E	N	V	A	A	P	S	-	-	-	-	-
35. Acanthopagrus latus P1	-	-	M	E	E	S	C	L	E	-	-	-	-	-	-	-	-	-	-	-	-	-	-	S	L	P	L	S	Q	N	-	S	F	R	E	L	W	E	S	V	A	A	P	L	-	-	-	-	-
36. Collichthys lucidus P1	-	M	M	E	E	Q	D	F	G	-	-	-	-	-	-	-	-	-	-	-	-	-	-	S	L	P	M	S	Q	D	-	S	F	K	A	L	W	E	S	V	M	P	P	S	-	-	-	-	-
37. Siniperca chuatsi P1	-	-	M	E	E	Q	S	L	D	N	-	-	-	-	-	-	-	-	L	P	L	T	Q	N	L	P	L	S	Q	D	-	S	F	I	Q	L	W	D	S	V	V	T	P	S	-	-	-	-	-
38. Etheostoma cragini P1	-	-	M	E	E	H	G	F	D	N	-	-	-	-	-	-	-	-	-	-	L	S	Q	N	L	K	L	S	Q	D	-	S	F	K	E	L	W	D	S	V	L	T	P	S	-	-	-	-	-
39. Etheostoma spectabile P1	-	-	M	E	E	H	G	F	D	N	-	-	-	-	-	-	-	-	-	-	L	R	Q	N	L	P	L	S	Q	D	-	S	F	K	E	L	W	D	T	F	L	-	-	-	-	-	-	-	-
40. Cyclopterus lumpus P1	M	M	M	E	E	Q	D	F	D	S	-	-	-	-	-	-	-	-	L	T	L	S	Q	T	L	P	L	S	Q	D	-	S	F	K	E	L	W	D	T	V	A	T	P	S	-	-	-	-	-
41. Gasterosteus aculeatus P1	-	M	M	E	G	T	G	F	E	G	-	-	-	-	-	-	-	-	L	A	L	G	Q	D	L	P	D	S	Q	D	-	S	F	A	E	L	W	G	N	V	V	S	P	P	-	-	-	-	-
42. Cottoperca gobio P1	-	-	M	E	E	Q	G	-	-	-	-	-	-	-	-	-	-	-	-	-	L	P	F	S	L	P	L	S	Q	D	-	S	F	R	E	L	W	D	S	V	V	T	P	S	-	-	-	-	-
43. Epinephelus lanceolatus P1	-	-	M	E	E	Q	E	F	D	S	-	-	-	-	-	-	-	-	L	P	L	S	Q	S	L	P	L	S	Q	V	-	S	F	R	E	L	W	E	T	V	V	T	P	S	-	-	-	-	-
44. Epinephelus coioides P1	-	-	M	E	E	Q	E	F	D	S	-	-	-	-	-	-	-	-	L	P	L	S	Q	S	L	P	L	S	Q	V	-	S	F	R	E	L	W	E	T	V	V	T	P	S	-	-	-	-	-
45. Anguilla anguilla P2	-	-	M	T	E	Q	E	G	T	G	A	L	E	Y	S	-	-	-	-	-	-	-	-	-	-	-	L	S	Q	D	E	T	F	Q	A	L	W	N	T	V	-	-	-	-	-	-	-	-	-
46. Clupea harengus P2	-	-	M	N	D	Q	G	-	-	-	-	-	-	-	-	-	-	-	-	-	-	-	-	-	-	-	-	D	S	P	-	D	F	E	D	L	W	N	S	I	-	-	-	-	-	-	-	-	-
47. Denticeps clupeoides P2	-	-	M	D	E	P	G	-	-	-	-	-	-	-	-	-	-	-	-	-	-	-	-	-	-	-	-	D	S	Q	-	E	F	A	D	L	W	N	L	N	L	I	-	-	-	-	-	-	-
48. Chanos chanos P2	-	-	M	A	E	Q	S	E	-	-	-	-	-	-	-	-	-	-	-	-	-	-	-	-	-	-	-	S	Q	E	-	D	F	A	E	L	W	K	L	I	T	Q	P	N	-	-	-	-	-
49. Astyanax mexicanus P2	-	-	M	E	S	L	-	A	A	M	E	E	P	R	E	P	S	E	-	-	-	-	-	-	-	-	-	S	Q	E	-	-	F	A	E	L	W	L	Q	N	L	M	-	-	-	-	-	-	-
50. Electrophorus electricus P2	-	-	M	E	E	P	T	E	-	-	-	-	-	-	-	-	-	-	-	-	-	-	-	-	-	-	-	S	Q	E	-	-	F	A	D	L	W	S	Q	N	L	M	-	-	-	-	-	-	-
51. Ictalurus punctatus P2	-	-	M	E	G	N	G	E	R	D	T	M	M	V	E	P	P	D	-	-	-	-	-	-	-	-	-	S	Q	E	-	-	F	A	E	L	W	L	R	N	L	I	-	-	-	-	-	-	-
52. Tachysurus fulvidraco P2	-	-	M	E	G	N	R	E	R	E	S	K	M	T	E	S	S	D	-	-	-	-	-	-	-	-	-	S	Q	E	-	-	F	A	E	L	W	L	K	N	L	M	-	-	-	-	-	-	-
53. Danio rerio P2	-	-	M	A	Q	N	D	-	-	-	-	-	-	-	-	-	-	-	-	-	-	-	-	-	-	-	-	S	Q	E	-	-	F	A	E	L	W	E	K	N	L	-	-	-	-	-	-	-	-
54. Megalobrama amblycephala P2	-	-	M	A	E	N	P	E	-	-	-	-	-	-	-	-	-	-	-	-	-	-	-	-	-	-	-	S	Q	E	-	-	F	A	D	L	W	E	R	N	L	-	-	-	-	-	-	-	-
55. Ctenopharyngodon idella P2	-	-	M	A	E	N	P	E	-	-	-	-	-	-	-	-	-	-	-	-	-	-	-	-	-	-	-	S	Q	E	-	-	F	A	D	L	W	E	R	N	L	-	-	-	-	-	-	-	-
56. Barbus barbus P2	-	-	M	A	E	-	-	-	-	-	-	-	-	-	-	-	-	-	-	-	-	-	-	-	-	-	-	S	Q	E	-	-	F	A	E	L	W	E	R	N	L	-	-	-	-	-	-	-	-
57. Cyprinus carpio P2	-	-	M	A	E	-	-	-	-	-	-	-	-	-	-	-	-	-	-	-	-	-	-	-	-	-	-	S	Q	E	-	-	F	A	D	L	W	E	R	N	L	-	-	-	-	-	-	-	-
58. Sinocyclocheilus anshuiensis P2	-	-	M	A	E	-	-	-	-	-	-	-	-	-	-	-	-	-	-	-	-	-	-	-	-	-	-	S	Q	E	-	-	F	A	D	L	W	E	R	N	L	-	-	-	-	-	-	-	-
59. Sinocyclocheilus grahami P2	-	-	M	A	E	-	-	-	-	-	-	-	-	-	-	-	-	-	-	-	-	-	-	-	-	-	-	S	Q	E	-	-	F	A	D	L	W	E	R	N	L	-	-	-	-	-	-	-	-
60. Sinocyclocheilus rhinocerous P2	-	-	M	A	E	-	-	-	-	-	-	-	-	-	-	-	-	-	-	-	-	-	-	-	-	-	-	S	Q	E	-	-	F	A	D	L	W	E	R	N	L	-	-	-	-	-	-	-	-
61. Esox lucius P2	-	-	M	A	E	L	S	E	-	-	-	-	-	-	-	-	-	-	-	-	-	N	V	S	L	P	L	S	Q	E	-	S	F	E	D	L	W	N	M	N	L	N	L	M	-	-	-	-	-
62. Coregonus lavaretus P2	-	-	M	A	D	L	V	E	-	-	-	-	-	-	-	-	-	-	-	-	-	N	V	S	L	P	L	S	Q	E	-	S	F	E	D	L	W	K	M	N	L	N	L	M	-	-	-	-	-
63. Salmo salar P2	-	-	M	A	D	L	V	E	-	-	-	-	-	-	-	-	-	-	-	-	-	N	V	S	L	P	L	S	Q	E	-	S	F	E	D	L	W	K	M	N	L	N	L	M	-	-	-	-	-
64. Oncorhynchus mykiss P2	-	-	M	A	D	L	A	E	-	-	-	-	-	-	-	-	-	-	-	-	-	N	V	S	L	P	L	S	Q	E	-	S	F	E	D	L	W	K	M	N	L	N	L	V	-	-	-	-	-
65. Oncorhynchus kisutch P2	-	-	M	A	D	L	A	E	-	-	-	-	-	-	-	-	-	-	-	-	-	N	V	S	L	P	L	S	Q	E	-	S	F	E	D	L	W	K	M	N	L	N	L	M	-	-	-	-	-
66. (2 . 3)	-	-	M	T	D	P	M	S	E	S	G	L	E	-	-	-	-	-	-	-	-	-	-	-	-	P	L	S	Q	E	-	S	F	A	D	L	W	N	L	L	P	T	S	N	S	N	N	V	D
67. (128 . 66)	-	-	M	T	D	P	M	S	D	S	G	L	-	-	-	-	-	-	-	-	-	-	-	-	-	P	L	S	Q	E	-	S	F	A	D	L	W	N	L	L	P	T	P	N	S	N	N	V	D
68. (8 . 9)	-	-	M	N	Q	D	E	M	T	E	-	-	-	-	-	-	-	-	-	-	-	-	-	-	L	P	M	S	Q	G	-	T	F	D	E	I	W	A	S	N	F	V	N	N	L	D	K	T	I
69. (68 . 10)	-	-	M	N	E	D	E	V	T	E	-	-	-	-	-	-	-	-	-	-	-	-	-	-	L	P	M	S	Q	G	-	T	F	E	E	L	W	A	N	I	G	A	P	M	E	L	N	T	L
70. (12 . 13)	-	-	M	S	D	L	E	I	M	A	-	-	-	-	-	-	-	-	-	-	-	-	-	-	L	P	M	S	Q	G	-	T	F	E	Q	L	W	G	D	I	G	A	D	M	A	F	G	H	L
71. (11 . 70)	-	-	M	S	D	L	E	I	M	A	-	-	-	-	-	-	-	-	-	-	-	-	-	-	L	P	M	S	Q	G	-	T	F	E	E	L	W	G	D	I	G	A	D	M	A	F	G	H	L
72. (69 . 71)	-	-	M	D	E	Q	E	V	T	A	-	-	-	-	-	-	-	-	-	-	-	-	-	-	L	P	M	S	Q	G	-	T	F	E	E	L	W	G	N	I	G	A	P	M	A	F	N	T	L
73. (16 . 17)	-	-	M	E	E	L	-	-	-	-	-	-	-	-	-	-	-	-	-	-	-	-	-	S	P	P	L	G	Q	C	-	S	F	Q	Q	L	W	E	S	N	M	T	P	Q	-	-	-	-	-
74. (15 . 73)	-	-	M	E	E	L	-	-	-	-	-	-	-	-	-	-	-	-	-	-	-	-	-	S	P	P	L	S	Q	C	-	S	F	Q	Q	L	W	E	S	N	M	T	P	Q	-	-	-	-	-
75. (14 . 74)	-	-	M	E	E	Q	T	E	D	P	-	-	-	-	-	-	-	-	-	-	-	-	-	S	L	P	L	S	Q	G	-	S	F	Q	Q	L	W	E	S	I	M	T	P	Q	-	-	-	-	-
76. (19 . 20)	-	-	M	E	E	Q	G	F	D	S	-	-	-	-	-	-	-	-	L	Q	L	S	Q	N	L	P	L	S	Q	D	-	S	F	R	E	L	W	E	S	V	V	T	P	S	-	-	-	-	-
77. (18 . 76)	-	-	M	E	E	Q	G	F	D	S	-	-	-	-	-	-	-	-	L	Q	L	S	Q	N	L	P	L	S	Q	D	-	S	F	R	E	L	W	E	S	V	V	T	P	S	-	-	-	-	-
78. (21 . 22)	-	-	M	E	E	Q	S	F	D	S	-	-	-	-	-	-	-	-	L	Q	L	S	Q	N	L	P	L	S	Q	D	-	S	F	Q	E	L	W	Q	S	V	V	T	A	P	-	-	-	-	-
79. (25 . 26)	-	-	M	A	E	Q	G	F	E	D	-	-	-	-	-	-	-	-	L	Q	L	S	Q	N	L	P	F	S	Q	D	-	S	F	K	E	L	W	D	Q	L	P	V	A	E	S	L	S	V	S
80. (24 . 79)	-	-	M	A	E	Q	G	F	E	D	-	-	-	-	-	-	-	-	L	Q	L	S	Q	N	L	P	F	S	Q	D	-	S	F	K	E	L	W	D	Q	L	P	V	A	E	S	L	S	V	S
81. (23 . 80)	-	-	M	A	E	Q	G	F	E	D	-	-	-	-	-	-	-	-	L	Q	L	S	Q	N	L	P	L	S	Q	D	-	S	F	K	E	L	W	D	Q	I	I	V	A	E	S	L	S	-	-
82. (30 . 31)	-	-	M	E	T	N	F	-	-	-	-	-	-	-	-	-	-	-	-	-	-	-	-	P	L	P	L	S	Q	D	-	T	F	H	D	L	W	N	T	V	V	L	S	T	E	N	E	-	-
83. (82 . 29)	-	-	M	E	E	A	D	L	-	-	-	-	-	-	-	-	-	-	-	-	-	-	-	T	L	P	L	S	Q	D	-	T	F	H	D	L	W	N	N	V	F	L	S	T	E	N	E	-	-
84. (83 . 28)	-	-	M	E	E	Q	G	F	D	-	-	-	-	-	-	-	-	-	-	-	-	S	Q	N	L	P	L	S	Q	D	-	S	F	Q	E	L	W	E	S	V	V	T	P	S	S	L	S	-	-
85. (84 . 27)	-	-	M	E	E	Q	G	F	D	-	-	-	-	-	-	-	-	-	-	-	-	S	Q	N	L	P	L	S	Q	D	-	S	F	Q	E	L	W	E	S	V	V	T	P	S	S	L	S	-	-
86. (85 . 81)	-	-	M	E	E	Q	G	F	D	S	-	-	-	-	-	-	-	-	L	Q	L	S	Q	N	L	P	L	S	Q	D	-	S	F	R	E	L	W	E	S	V	V	T	P	S	S	L	S	-	-
87. (86 . 78)	-	-	M	E	E	Q	G	F	D	S	-	-	-	-	-	-	-	-	L	Q	L	S	Q	N	L	P	L	S	Q	D	-	S	F	R	E	L	W	E	S	V	V	T	P	S	-	-	-	-	-
88. (87 . 77)	-	-	M	E	E	Q	G	F	D	S	-	-	-	-	-	-	-	-	L	Q	L	S	Q	N	L	P	L	S	Q	D	-	S	F	R	E	L	W	E	S	V	V	T	P	S	-	-	-	-	-
89. (33 . 34)	-	-	M	E	E	E	N	F	-	-	-	-	-	-	-	-	-	-	-	-	-	-	-	S	L	P	L	S	Q	D	-	T	F	Q	D	L	W	E	N	V	A	A	P	S	-	-	-	-	-
90. (89 . 32)	-	-	M	E	E	E	G	F	-	-	-	-	-	-	-	-	-	-	-	-	-	-	-	S	L	P	L	S	Q	D	-	T	F	Q	D	L	W	E	N	V	A	A	P	S	-	-	-	-	-
91. (35 . 36)	-	-	M	E	E	Q	G	F	D	-	-	-	-	-	-	-	-	-	-	-	-	-	-	N	L	P	L	S	Q	D	-	S	F	R	E	L	W	E	S	V	V	T	P	S	-	-	-	-	-
92. (38 . 39)	-	-	M	E	E	H	G	F	D	N	-	-	-	-	-	-	-	-	-	-	L	S	Q	N	L	P	L	S	Q	D	-	S	F	K	E	L	W	D	S	V	L	T	P	S	-	-	-	-	-
93. (40 . 41)	-	M	M	E	E	Q	G	F	D	S	-	-	-	-	-	-	-	-	L	P	L	S	Q	N	L	P	L	S	Q	D	-	S	F	R	E	L	W	D	S	V	V	T	P	S	-	-	-	-	-
94. (43 . 44)	-	-	M	E	E	Q	E	F	D	S	-	-	-	-	-	-	-	-	L	P	L	S	Q	S	L	P	L	S	Q	V	-	S	F	R	E	L	W	E	T	V	V	T	P	S	-	-	-	-	-
95. (42 . 94)	-	-	M	E	E	Q	G	F	D	S	-	-	-	-	-	-	-	-	L	P	L	S	Q	S	L	P	L	S	Q	D	-	S	F	R	E	L	W	D	S	V	V	T	P	S	-	-	-	-	-
96. (93 . 95)	-	-	M	E	E	Q	G	F	D	S	-	-	-	-	-	-	-	-	L	P	L	S	Q	N	L	P	L	S	Q	D	-	S	F	R	E	L	W	D	S	V	V	T	P	S	-	-	-	-	-
97. (92 . 96)	-	-	M	E	E	Q	G	F	D	S	-	-	-	-	-	-	-	-	L	P	L	S	Q	N	L	P	L	S	Q	D	-	S	F	R	E	L	W	D	S	V	V	T	P	S	-	-	-	-	-
98. (37 . 97)	-	-	M	E	E	Q	G	F	D	S	-	-	-	-	-	-	-	-	L	P	L	S	Q	N	L	P	L	S	Q	D	-	S	F	R	E	L	W	D	S	V	V	T	P	S	-	-	-	-	-
99. (91 . 98)	-	-	M	E	E	Q	G	F	D	S	-	-	-	-	-	-	-	-	-	-	-	-	-	N	L	P	L	S	Q	D	-	S	F	R	E	L	W	E	S	V	V	T	P	S	-	-	-	-	-
100. (90 . 99)	-	-	M	E	E	Q	G	F	D	S	-	-	-	-	-	-	-	-	-	-	-	-	-	N	L	P	L	S	Q	D	-	S	F	R	E	L	W	E	S	V	V	T	P	S	-	-	-	-	-
101. (88 . 100)	-	-	M	E	E	Q	G	F	D	S	-	-	-	-	-	-	-	-	-	-	-	-	-	N	L	P	L	S	Q	D	-	S	F	R	E	L	W	E	S	V	V	T	P	S	-	-	-	-	-
102. (101 . 75)	-	-	M	E	E	Q	E	A	D	S	-	-	-	-	-	-	-	-	-	-	-	-	-	S	L	P	L	S	Q	G	-	S	F	Q	E	L	W	E	S	V	M	T	P	S	-	-	-	-	-
103. (102 . 72)	-	-	M	E	E	Q	E	A	D	S	-	-	-	-	-	-	-	-	-	-	-	-	-	-	L	P	L	S	Q	G	-	S	F	Q	E	L	W	E	S	V	M	T	P	S	-	-	-	-	-
104. (103 . 7)	-	-	M	A	E	Q	E	A	D	G	-	-	-	-	-	-	-	-	-	-	-	-	-	-	L	P	L	S	Q	E	-	S	F	Q	E	L	W	N	M	V	M	T	P	N	-	-	-	-	-
105. (46 . 47)	-	-	M	N	E	Q	G	-	-	-	-	-	-	-	-	-	-	-	-	-	-	-	-	-	-	-	-	D	S	Q	-	D	F	E	D	L	W	N	L	I	L	T	-	-	-	-	-	-	-
106. (51 . 52)	-	-	M	E	G	N	R	E	R	E	S	K	M	T	E	P	S	D	-	-	-	-	-	-	-	-	-	S	Q	E	-	-	F	A	E	L	W	L	K	N	L	M	-	-	-	-	-	-	-
107. (106 . 50)	-	-	M	E	E	N	T	E	A	M	E	E	P	R	E	P	S	E	-	-	-	-	-	-	-	-	-	S	Q	E	-	-	F	A	E	L	W	L	Q	N	L	M	-	-	-	-	-	-	-
108. (107 . 49)	-	-	M	E	E	N	T	E	A	M	E	E	P	R	E	P	S	E	-	-	-	-	-	-	-	-	-	S	Q	E	-	-	F	A	E	L	W	L	Q	N	L	M	-	-	-	-	-	-	-
109. (54 . 55)	-	-	M	A	E	N	P	E	-	-	-	-	-	-	-	-	-	-	-	-	-	-	-	-	-	-	-	S	Q	E	-	-	F	A	D	L	W	E	R	N	L	-	-	-	-	-	-	-	-
110. (58 . 59)	-	-	M	A	E	-	-	-	-	-	-	-	-	-	-	-	-	-	-	-	-	-	-	-	-	-	-	S	Q	E	-	-	F	A	D	L	W	E	R	N	L	-	-	-	-	-	-	-	-
111. (60 . 110)	-	-	M	A	E	-	-	-	-	-	-	-	-	-	-	-	-	-	-	-	-	-	-	-	-	-	-	S	Q	E	-	-	F	A	D	L	W	E	R	N	L	-	-	-	-	-	-	-	-
112. (57 . 111)	-	-	M	A	E	-	-	-	-	-	-	-	-	-	-	-	-	-	-	-	-	-	-	-	-	-	-	S	Q	E	-	-	F	A	D	L	W	E	R	N	L	-	-	-	-	-	-	-	-
113. (56 . 112)	-	-	M	A	E	-	-	-	-	-	-	-	-	-	-	-	-	-	-	-	-	-	-	-	-	-	-	S	Q	E	-	-	F	A	E	L	W	E	R	N	L	-	-	-	-	-	-	-	-
114. (109 . 113)	-	-	M	A	E	N	P	E	-	-	-	-	-	-	-	-	-	-	-	-	-	-	-	-	-	-	-	S	Q	E	-	-	F	A	E	L	W	E	R	N	L	-	-	-	-	-	-	-	-
115. (53 . 114)	-	-	M	A	E	N	P	E	-	-	-	-	-	-	-	-	-	-	-	-	-	-	-	-	-	-	-	S	Q	E	-	-	F	A	E	L	W	E	R	N	L	-	-	-	-	-	-	-	-
116. (108 . 115)	-	-	M	A	E	N	S	E	-	-	-	-	-	-	-	-	-	-	-	-	-	-	-	-	-	-	-	S	Q	E	-	-	F	A	E	L	W	E	Q	N	L	M	-	-	-	-	-	-	-
117. (48 . 116)	-	-	M	A	E	Q	S	E	-	-	-	-	-	-	-	-	-	-	-	-	-	-	-	-	-	-	-	S	Q	E	-	D	F	A	E	L	W	K	L	I	L	M	P	N	-	-	-	-	-
118. (105 . 117)	-	-	M	A	E	Q	G	E	-	-	-	-	-	-	-	-	-	-	-	-	-	-	-	-	-	-	-	S	Q	E	-	D	F	E	E	L	W	N	L	I	L	T	P	N	-	-	-	-	-
119. (64 . 65)	-	-	M	A	D	L	A	E	-	-	-	-	-	-	-	-	-	-	-	-	-	N	V	S	L	P	L	S	Q	E	-	S	F	E	D	L	W	K	M	N	L	N	L	M	-	-	-	-	-
120. (119 . 63)	-	-	M	A	D	L	V	E	-	-	-	-	-	-	-	-	-	-	-	-	-	N	V	S	L	P	L	S	Q	E	-	S	F	E	D	L	W	K	M	N	L	N	L	M	-	-	-	-	-
121. (120 . 62)	-	-	M	A	D	L	V	E	-	-	-	-	-	-	-	-	-	-	-	-	-	N	V	S	L	P	L	S	Q	E	-	S	F	E	D	L	W	K	M	N	L	N	L	M	-	-	-	-	-
122. (121 . 61)	-	-	M	A	D	L	V	E	-	-	-	-	-	-	-	-	-	-	-	-	-	N	V	S	L	P	L	S	Q	E	-	S	F	E	D	L	W	N	M	N	L	N	L	M	-	-	-	-	-
123. (122 . 118)	-	-	M	A	E	Q	E	E	-	-	-	-	-	-	-	-	-	-	-	-	-	-	-	-	L	P	L	S	Q	E	-	S	F	E	E	L	W	N	M	I	L	T	P	N	-	-	-	-	-
124. (45 . 123)	-	-	M	A	E	Q	E	E	D	G	-	-	-	-	-	-	-	-	-	-	-	-	-	-	L	P	L	S	Q	E	-	S	F	Q	E	L	W	N	M	V	L	T	P	N	-	-	-	-	-
125. (104 . 124)	-	-	M	A	E	Q	E	A	D	G	-	-	-	-	-	-	-	-	-	-	-	-	-	-	L	P	L	S	Q	E	-	S	F	Q	E	L	W	N	M	V	M	T	P	N	-	-	-	-	-
126. (125 . 6)	-	-	M	A	E	P	E	S	D	G	-	-	-	-	-	-	-	-	-	-	-	-	-	-	L	P	L	S	Q	E	-	S	F	Q	E	L	W	N	M	V	I	T	P	N	-	-	-	-	-
127. (126 . 5)	-	-	M	A	D	P	G	S	D	S	L	E	-	-	-	-	-	-	-	-	-	-	-	-	-	P	L	S	Q	E	-	S	F	Q	D	L	W	N	M	V	T	T	P	N	-	-	-	-	-
128. (127 . 4) Actinoperygii	-	-	M	A	D	P	G	S	D	S	L	E	-	-	-	-	-	-	-	-	-	-	-	-	-	P	L	S	Q	E	-	S	F	Q	D	L	W	N	M	V	T	T	P	N	Q	-	-	-	-
	82	83	84	85	86	87	88	89	90	91	92	93	94	95	96	97	98	99	100	101	102	103	104	105	106	107	108	109	110	111	112	113	114	115	116	117	118	119	120	121	122	123	124	125	126	127	128	129	130
1. Callorhinchus milii	-	-	-	-	R	V	W	L	V	T	G	E	T	S	G	G	Y	T	E	-	-	-	-	-	-	-	-	P	L	G	P	A	Q	V	Q	P	-	P	A	-	-	-	-	-	E	P	P	V	L
2. Latimeria chalumnae	G	A	P	L	Q	T	M	T	V	S	S	N	F	G	A	F	L	E	S	E	L	E	A	G	L	A	S	A	A	P	P	P	P	A	P	P	A	P	S	-	-	-	-	-	G	E	S	I	P
3. Homo sapiens	-	D	I	-	E	Q	W	F	T	E	D	P	-	G	P	D	E	A	P	R	M	P	-	-	E	A	A	P	P	V	A	P	A	P	A	A	P	T	P	A	A	P	A	P	A	P	S	W	P
4. Erpetoichthys calabaricus	D	T	L	Q	H	G	Y	I	S	S	S	D	-	-	-	E	L	-	-	-	F	S	A	V	P	F	E	A	I	T	S	V	P	L	G	L	A	S	N	-	-	-	-	-	D	T	G	A	P
5. Acipenser ruthenus	D	G	L	E	T	D	A	I	G	G	S	S	S	S	A	E	V	-	-	-	-	L	L	G	G	P	T	-	L	V	Q	Q	H	P	L	P	Y	V	S	-	-	-	-	-	-	E	T	A	T
6. Lepisosteus oculatus	L	V	P	N	A	I	D	S	L	Y	E	E	L	E	P	-	-	-	-	-	-	-	-	-	-	-	-	-	-	-	-	H	V	S	M	P	P	Q	P	M	V	S	N	P	D	G	L	A	P
7. Anguilla anguilla P1	L	-	Q	E	S	I	D	A	-	-	G	V	F	D	L	-	-	-	-	-	-	-	-	-	-	-	-	-	-	-	-	P	T	T	L	P	P	Q	P	S	V	S	A	F	N	G	D	A	A
8. Clupea harengus P1	P	S	G	V	E	G	F	V	G	L	E	L	P	-	-	L	-	-	-	-	-	-	-	-	-	-	-	-	-	-	-	D	G	S	A	P	T	P	S	S	S	P	G	M	D	C	L	P	P
9. Sprattus sprattus P1	P	T	-	V	E	S	F	V	G	L	E	L	P	-	-	L	-	-	-	-	-	-	-	-	-	-	-	-	-	-	-	D	G	S	A	P	T	P	S	S	S	P	G	M	D	C	L	P	P
10. Denticeps clupeoides P1	P	T	L	E	D	L	-	-	-	-	-	-	-	-	-	-	-	-	-	-	-	-	-	-	-	-	-	-	-	-	-	E	V	V	L	Q	L	P	S	G	S	C	C	T	D	N	L	P	P
11. Chanos chanos P1	T	-	F	T	Q	D	F	E	D	F	V	Q	K	T	L	V	-	-	-	-	-	-	-	-	-	-	-	-	-	-	-	P	E	G	A	P	P	A	P	E	S	E	R	L	D	S	L	P	P
12. Astyanax mexicanus P1	N	-	F	N	E	N	F	D	E	L	E	I	S	E	A	T	-	-	-	-	-	-	-	-	-	-	-	-	-	-	-	G	D	I	A	V	P	P	G	I	L	P	S	L	D	S	L	P	P
13. Electrophorus electricus P1	T	-	F	N	E	N	F	D	-	L	D	L	T	E	V	T	-	-	-	-	-	-	-	-	-	-	-	-	-	-	-	E	N	A	G	L	P	A	E	T	S	L	L	L	D	S	L	P	P
14. Esox lucius P1	S	T	L	D	D	G	F	E	-	R	L	F	E	L	T	D	-	-	-	-	-	-	-	-	-	-	-	-	-	-	-	-	-	Q	P	V	A	E	P	F	V	T	P	A	D	N	V	P	P
15. Salmo salar P1	A	T	L	H	K	V	F	D	E	G	L	F	E	L	L	E	-	-	-	-	-	-	-	-	-	-	-	-	-	-	-	-	-	P	P	V	V	E	P	S	V	S	T	L	D	S	V	P	P
16. Oncorhynchus mykiss P1	A	T	L	H	K	V	F	D	E	V	L	F	E	L	L	E	-	-	-	-	-	-	-	-	-	-	-	-	-	-	-	-	-	P	P	V	V	E	P	S	V	S	N	L	D	S	V	P	P
17. Oncorhynchus kisutch P1	A	T	L	H	K	V	F	D	E	V	L	F	E	L	L	E	-	-	-	-	-	-	-	-	-	-	-	-	-	-	-	-	-	P	P	V	V	E	P	S	V	S	T	L	D	S	V	P	P
18. Echeneis naucrates P1	Q	V	L	S	D	G	F	D	E	N	L	F	E	L	P	P	-	-	-	-	-	-	-	-	-	-	-	-	-	-	-	-	-	-	-	-	-	-	-	E	S	E	A	R	D	G	V	T	P
19. Channa argus P1	Q	V	L	A	D	G	F	D	E	K	L	F	E	L	P	P	-	-	-	-	-	-	-	-	-	-	-	-	-	-	-	-	-	-	-	-	-	-	-	E	S	S	T	K	D	G	V	V	P
20. Anabas testudineus P1	Q	V	L	A	E	G	F	D	E	N	L	F	E	L	P	L	-	-	-	-	-	-	-	-	-	-	-	-	-	-	-	-	-	-	-	-	-	-	-	E	T	V	P	K	D	G	V	T	P
21. Amphiprion ocellaris P1	Q	T	L	T	E	G	F	D	E	N	L	F	E	L	P	A	-	-	-	-	-	-	-	-	-	-	-	-	-	-	-	-	-	-	-	-	-	-	-	E	T	L	T	T	D	A	V	T	P
22. Acanthochromis polyacanthus P1	Q	V	L	T	E	G	F	D	E	N	L	F	E	L	P	A	-	-	-	-	-	-	-	-	-	-	-	-	-	-	-	-	-	-	-	-	-	-	-	E	M	L	P	K	D	A	V	T	P
23. Oreochromis niloticus P1	H	Q	L	A	E	N	F	D	E	N	L	F	E	L	P	N	-	-	-	-	-	-	-	-	-	-	-	-	-	-	-	-	-	-	-	-	-	-	-	D	I	L	H	K	D	G	I	T	P
24. Maylandia zebra P1	Q	Q	L	A	E	H	F	D	E	K	L	F	E	L	P	N	-	-	-	-	-	-	-	-	-	-	-	-	-	-	-	-	-	-	-	-	-	-	-	D	A	L	P	K	D	G	V	T	P
25. Haplochromis burtoni P1	Q	Q	L	A	E	H	F	D	E	N	L	F	E	L	P	N	-	-	-	-	-	-	-	-	-	-	-	-	-	-	-	-	-	-	-	-	-	-	-	D	A	L	Q	K	D	G	V	T	P
26. Neolamprologus brichardi P1	-	Q	L	A	E	Q	F	D	E	N	L	F	E	L	P	N	-	-	-	-	-	-	-	-	-	-	-	-	-	-	-	-	-	-	-	-	-	-	-	D	T	L	Q	K	D	G	I	P	P
27. Oryzias latipes P1	Q	D	L	S	G	T	F	D	D	K	I	F	D	I	P	I	-	-	-	-	-	-	-	-	-	-	-	-	-	-	-	-	-	-	-	-	-	-	-	E	P	V	P	T	N	E	V	N	P
28. Fundulus heteroclitus P1	-	-	-	-	G	S	S	Q	D	I	T	T	F	E	L	L	M	-	-	-	-	-	-	-	-	-	-	-	-	-	-	-	-	-	-	-	-	-	-	K	D	V	S	T	P	D	P	N	P
29. Xiphophorus maculatus P1	-	-	-	-	-	D	F	W	E	D	P	-	E	-	-	-	-	-	-	-	-	-	-	-	-	-	-	-	-	-	-	-	-	-	-	-	-	-	-	-	T	M	Q	E	T	K	N	V	P
30. Poecilia latipinna P1	-	-	-	-	-	D	F	W	E	N	G	-	E	L	-	-	-	-	-	-	-	-	-	-	-	-	-	-	-	-	-	-	-	-	-	-	-	-	-	-	P	Q	Q	E	T	K	N	V	P
31. Poecilia reticulata P1	-	-	-	-	-	H	F	W	E	N	G	-	E	L	-	-	-	-	-	-	-	-	-	-	-	-	-	-	-	-	-	-	-	-	-	-	-	-	-	-	P	Q	Q	E	T	K	N	V	P
32. Takifugu rubripes P1	N	Y	P	E	L	P	F	N	E	E	L	F	N	L	P	S	-	-	-	-	-	-	-	-	-	-	-	-	-	-	-	-	-	-	-	-	-	-	-	E	M	A	S	K	D	S	A	N	L
33. Tetraodon miurus P1	N	F	M	D	S	T	F	N	E	A	L	F	N	L	L	P	-	-	-	-	-	-	-	-	-	-	-	-	-	-	-	-	-	-	-	-	-	-	-	E	P	P	S	R	D	G	A	N	S
34. Tetraodon nigroviridis P1	A	L	M	D	M	P	Y	D	E	D	L	F	N	L	P	S	-	-	-	-	-	-	-	-	-	-	-	-	-	-	-	-	-	-	-	-	-	-	-	E	L	P	N	K	D	G	A	N	S
35. Acanthopagrus latus P1	Q	I	L	T	E	G	F	D	E	N	L	F	E	L	P	P	-	-	-	-	-	-	-	-	-	-	-	-	-	-	-	-	-	-	-	-	-	-	-	E	M	S	T	K	D	G	V	T	P
36. Collichthys lucidus P1	-	-	-	M	S	E	F	D	P	Q	L	F	D	M	A	P	-	-	-	-	-	-	-	-	-	-	-	-	-	-	-	-	-	-	-	-	-	-	-	E	M	S	T	K	E	S	V	T	P
37. Siniperca chuatsi P1	Q	A	L	T	E	G	F	D	E	N	L	F	E	L	P	P	-	-	-	-	-	-	-	-	-	-	-	-	-	-	-	-	-	-	-	-	-	-	-	E	M	S	T	K	D	V	V	T	P
38. Etheostoma cragini P1	H	V	L	A	Q	G	F	D	E	N	L	F	E	L	P	P	-	-	-	-	-	-	-	-	-	-	-	-	-	-	-	-	-	-	-	-	-	-	-	E	I	S	T	K	D	G	V	T	P
39. Etheostoma spectabile P1	H	V	L	A	Q	G	F	D	E	N	L	F	E	L	P	P	-	-	-	-	-	-	-	-	-	-	-	-	-	-	-	-	-	-	-	-	-	-	-	E	I	S	T	K	D	G	V	T	P
40. Cyclopterus lumpus P1	Q	A	L	T	E	G	F	D	E	K	L	F	E	L	P	P	-	-	-	-	-	-	-	-	-	-	-	-	-	-	-	-	-	-	-	-	-	-	-	E	I	S	T	K	D	S	V	T	P
41. Gasterosteus aculeatus P1	A	L	L	P	E	G	F	D	E	K	L	F	E	F	P	P	-	-	-	-	-	-	-	-	-	-	-	-	-	-	-	-	-	-	-	-	-	-	-	E	V	S	T	A	D	G	V	T	P
42. Cottoperca gobio P1	H	V	L	T	-	R	F	D	E	D	L	F	E	L	P	L	-	-	-	-	-	-	-	-	-	-	-	-	-	-	-	-	-	-	-	-	-	-	-	E	V	P	T	K	D	D	V	T	P
43. Epinephelus lanceolatus P1	Q	V	L	A	E	G	F	D	E	N	L	F	E	L	P	P	-	-	-	-	-	-	-	-	-	-	-	-	-	-	-	-	-	-	-	-	-	-	-	E	M	S	A	K	D	G	V	T	P
44. Epinephelus coioides P1	Q	V	L	A	E	G	F	D	E	D	L	F	E	L	P	P	-	-	-	-	-	-	-	-	-	-	-	-	-	-	-	-	-	-	-	-	-	-	-	E	M	S	A	K	D	G	V	T	P
45. Anguilla anguilla P2	-	P	L	Q	D	G	F	D	E	K	L	F	D	V	P	-	-	-	-	-	-	-	-	-	-	-	-	-	-	-	-	A	T	P	A	P	P	Q	P	S	G	S	A	L	D	S	G	A	P
46. Clupea harengus P2	Y	L	-	P	E	S	F	D	E	Q	V	F	E	Q	L	-	-	-	-	-	-	-	-	-	-	-	-	-	-	-	-	-	-	-	Q	V	S	E	P	Y	I	P	T	L	G	G	G	S	P
47. Denticeps clupeoides P2	-	-	-	-	-	-	-	-	-	-	E	F	P	V	P	A	-	-	-	-	-	-	-	-	-	-	-	-	-	-	-	-	-	A	G	F	A	Q	D	G	-	-	-	-	-	-	G	S	P
48. Chanos chanos P2	Y	L	-	Q	D	G	F	D	A	E	L	F	E	D	V	-	-	-	-	-	-	-	-	-	-	-	-	-	-	-	S	S	Q	P	P	Q	P	S	M	S	T	P	P	P	D	G	G	S	P
49. Astyanax mexicanus P2	D	L	-	Q	G	V	F	N	E	P	L	F	E	-	V	A	-	-	-	-	-	-	-	-	-	-	-	-	-	-	-	-	-	S	D	S	P	Q	P	S	-	-	-	-	-	-	T	S	P
50. Electrophorus electricus P2	D	L	-	H	D	M	L	E	Q	P	L	F	S	E	V	Q	-	-	-	-	-	-	-	-	-	-	-	-	-	-	-	-	-	M	E	P	P	Q	P	S	-	-	-	-	-	-	T	S	P
51. Ictalurus punctatus P2	D	L	-	Q	E	V	P	C	D	V	L	L	S	D	M	-	-	-	-	-	-	-	-	-	-	-	-	-	-	-	-	-	-	-	L	Q	P	Q	S	S	-	-	-	-	-	-	S	S	P
52. Tachysurus fulvidraco P2	D	L	-	Q	D	-	-	-	-	V	L	L	G	D	I	-	-	-	-	-	-	-	-	-	-	-	-	-	-	-	-	-	-	-	L	Q	P	Q	S	S	-	-	-	-	-	-	S	S	P
53. Danio rerio P2	-	-	-	P	G	S	F	D	P	N	F	F	G	N	V	L	-	-	-	-	-	-	-	-	-	-	-	-	-	-	-	-	-	E	E	Q	P	Q	P	S	-	-	-	-	-	-	T	L	P
54. Megalobrama amblycephala P2	-	-	-	P	N	S	F	D	P	S	F	F	-	N	L	L	-	-	-	-	-	-	-	-	-	-	-	-	-	-	-	-	-	T	E	Q	P	Q	P	S	-	-	-	-	-	-	T	S	P
55. Ctenopharyngodon idella P2	-	-	-	P	N	S	F	D	P	S	L	F	-	N	L	P	-	-	-	-	-	-	-	-	-	-	-	-	-	-	-	-	-	T	E	Q	P	Q	P	S	-	-	-	-	-	-	T	S	P
56. Barbus barbus P2	-	-	-	P	S	S	F	D	P	N	I	F	D	N	V	L	-	-	-	-	-	-	-	-	-	-	-	-	-	-	-	-	-	T	E	Q	P	Q	P	S	-	-	-	-	-	-	T	S	P
57. Cyprinus carpio P2	-	-	-	P	S	S	F	D	P	N	I	F	D	N	V	L	-	-	-	-	-	-	-	-	-	-	-	-	-	-	-	-	-	T	E	Q	P	Q	P	S	-	-	-	-	-	-	T	S	P
58. Sinocyclocheilus anshuiensis P2	-	-	-	P	G	S	F	D	L	N	I	F	S	N	V	L	-	-	-	-	-	-	-	-	-	-	-	-	-	-	-	-	-	T	E	Q	P	Q	P	S	-	-	-	-	-	-	T	S	P
59. Sinocyclocheilus grahami P2	-	-	-	P	S	S	F	D	P	N	I	F	D	N	V	L	-	-	-	-	-	-	-	-	-	-	-	-	-	-	-	-	-	T	E	Q	P	Q	P	S	-	-	-	-	-	-	T	S	P
60. Sinocyclocheilus rhinocerous P2	-	-	-	P	G	S	F	D	L	N	I	F	S	N	V	L	-	-	-	-	-	-	-	-	-	-	-	-	-	-	-	-	-	T	E	Q	P	Q	P	S	-	-	-	-	-	-	T	S	P
61. Esox lucius P2	P	L	-	Q	G	E	F	D	A	S	Q	Y	C	V	-	-	-	-	-	-	-	-	-	-	-	-	-	-	-	-	-	-	-	-	P	A	P	Q	P	S	I	S	T	R	D	T	C	S	S
62. Coregonus lavaretus P2	P	L	-	Q	G	E	F	D	Q	S	L	F	E	V	S	-	-	-	-	-	-	-	-	-	-	-	-	-	-	-	-	-	-	-	-	A	P	Q	P	S	I	S	T	L	D	T	G	S	P
63. Salmo salar P2	P	L	-	Q	E	E	F	D	P	S	L	F	E	V	S	-	-	-	-	-	-	-	-	-	-	-	-	-	-	-	-	A	T	E	P	A	P	Q	P	S	I	S	T	L	D	T	G	S	P
64. Oncorhynchus mykiss P2	P	L	-	Q	V	E	F	D	P	S	L	F	E	V	S	-	-	-	-	-	-	-	-	-	-	-	-	-	-	-	-	A	T	E	P	A	P	Q	P	S	I	S	T	L	D	T	G	S	P
65. Oncorhynchus kisutch P2	P	L	-	Q	V	E	F	D	P	S	L	F	E	V	S	-	-	-	-	-	-	-	-	-	-	-	-	-	-	-	-	A	T	E	P	A	P	Q	P	S	I	S	T	L	D	T	G	S	P
66. (2 . 3)	G	A	L	L	Q	T	W	I	V	S	S	N	F	G	P	D	L	A	S	E	L	P	A	G	L	A	S	P	A	A	P	P	P	P	P	P	P	P	S	-	-	-	-	-	D	E	S	V	P
67. (128 . 66)	G	A	L	Q	Q	G	W	I	V	S	S	N	F	G	P	E	L	A	S	-	L	P	A	G	L	A	S	P	L	A	P	P	P	P	P	P	P	P	S	-	-	-	-	-	D	P	S	V	P
68. (8 . 9)	P	S	G	V	E	G	F	V	G	L	E	L	P	-	-	L	-	-	-	-	-	-	-	-	-	-	-	-	-	-	-	D	G	S	A	P	T	P	S	S	S	P	G	M	D	C	L	P	P
69. (68 . 10)	P	T	L	E	E	G	F	D	E	L	E	L	P	-	-	L	-	-	-	-	-	-	-	-	-	-	-	-	-	-	-	E	G	A	A	P	P	P	S	S	S	P	S	M	D	S	L	P	P
70. (12 . 13)	T	-	F	N	E	N	F	D	E	L	D	L	T	E	V	T	-	-	-	-	-	-	-	-	-	-	-	-	-	-	-	E	D	A	A	L	P	P	G	T	S	P	S	L	D	S	L	P	P
71. (11 . 70)	T	-	F	N	E	N	F	D	E	L	E	L	T	E	L	T	-	-	-	-	-	-	-	-	-	-	-	-	-	-	-	E	D	A	A	P	P	P	P	T	S	P	S	L	D	S	L	P	P
72. (69 . 71)	P	T	L	N	E	G	F	D	E	L	E	L	S	E	L	T	-	-	-	-	-	-	-	-	-	-	-	-	-	-	-	E	D	A	A	P	P	P	P	S	S	P	S	L	D	S	L	P	P
73. (16 . 17)	A	T	L	H	K	V	F	D	E	V	L	F	E	L	L	E	-	-	-	-	-	-	-	-	-	-	-	-	-	-	-	-	-	P	P	V	V	E	P	S	V	S	T	L	D	S	V	P	P
74. (15 . 73)	A	T	L	H	K	V	F	D	E	G	L	F	E	L	L	E	-	-	-	-	-	-	-	-	-	-	-	-	-	-	-	-	-	P	P	V	V	E	P	S	V	S	T	L	D	S	V	P	P
75. (14 . 74)	A	T	L	H	E	G	F	D	E	G	L	F	E	L	P	E	-	-	-	-	-	-	-	-	-	-	-	-	-	-	-	-	-	P	P	V	A	E	P	S	V	S	T	L	D	S	V	P	P
76. (19 . 20)	Q	V	L	A	E	G	F	D	E	N	L	F	E	L	P	P	-	-	-	-	-	-	-	-	-	-	-	-	-	-	-	-	-	-	-	-	-	-	-	E	S	S	T	K	D	G	V	T	P
77. (18 . 76)	Q	V	L	A	E	G	F	D	E	N	L	F	E	L	P	P	-	-	-	-	-	-	-	-	-	-	-	-	-	-	-	-	-	-	-	-	-	-	-	E	S	S	T	K	D	G	V	T	P
78. (21 . 22)	Q	V	L	T	E	G	F	D	E	N	L	F	E	L	P	A	-	-	-	-	-	-	-	-	-	-	-	-	-	-	-	-	-	-	-	-	-	-	-	E	M	L	T	K	D	A	V	T	P
79. (25 . 26)	Q	Q	L	A	E	H	F	D	E	N	L	F	E	L	P	N	-	-	-	-	-	-	-	-	-	-	-	-	-	-	-	-	-	-	-	-	-	-	-	D	A	L	Q	K	D	G	V	T	P
80. (24 . 79)	Q	Q	L	A	E	H	F	D	E	N	L	F	E	L	P	N	-	-	-	-	-	-	-	-	-	-	-	-	-	-	-	-	-	-	-	-	-	-	-	D	A	L	Q	K	D	G	V	T	P
81. (23 . 80)	Q	Q	L	A	E	N	F	D	E	N	L	F	E	L	P	N	-	-	-	-	-	-	-	-	-	-	-	-	-	-	-	-	-	-	-	-	-	-	-	D	I	L	Q	K	D	G	V	T	P
82. (30 . 31)	-	-	-	-	-	D	F	W	E	N	G	-	E	L	-	-	-	-	-	-	-	-	-	-	-	-	-	-	-	-	-	-	-	-	-	-	-	-	-	-	P	Q	Q	E	T	K	N	V	P
83. (82 . 29)	-	-	-	-	-	D	F	W	E	D	P	-	E	L	-	-	-	-	-	-	-	-	-	-	-	-	-	-	-	-	-	-	-	-	-	-	-	-	-	-	T	M	Q	E	T	K	N	V	P
84. (83 . 28)	-	-	-	-	E	G	F	D	E	N	L	F	E	L	P	P	-	-	-	-	-	-	-	-	-	-	-	-	-	-	-	-	-	-	-	-	-	-	-	E	M	L	T	K	D	G	V	T	P
85. (84 . 27)	Q	V	L	T	E	G	F	D	E	N	L	F	E	L	P	P	-	-	-	-	-	-	-	-	-	-	-	-	-	-	-	-	-	-	-	-	-	-	-	E	M	L	T	K	D	G	V	T	P
86. (85 . 81)	Q	V	L	T	E	G	F	D	E	N	L	F	E	L	P	P	-	-	-	-	-	-	-	-	-	-	-	-	-	-	-	-	-	-	-	-	-	-	-	E	M	L	T	K	D	G	V	T	P
87. (86 . 78)	Q	V	L	T	E	G	F	D	E	N	L	F	E	L	P	P	-	-	-	-	-	-	-	-	-	-	-	-	-	-	-	-	-	-	-	-	-	-	-	E	M	L	T	K	D	G	V	T	P
88. (87 . 77)	Q	V	L	T	E	G	F	D	E	N	L	F	E	L	P	P	-	-	-	-	-	-	-	-	-	-	-	-	-	-	-	-	-	-	-	-	-	-	-	E	M	S	T	K	D	G	V	T	P
89. (33 . 34)	N	F	M	D	L	P	F	N	E	D	L	F	N	L	P	S	-	-	-	-	-	-	-	-	-	-	-	-	-	-	-	-	-	-	-	-	-	-	-	E	L	P	S	K	D	G	A	N	S
90. (89 . 32)	N	F	M	D	L	P	F	N	E	D	L	F	N	L	P	S	-	-	-	-	-	-	-	-	-	-	-	-	-	-	-	-	-	-	-	-	-	-	-	E	M	P	S	K	D	G	A	N	S
91. (35 . 36)	Q	V	L	T	E	G	F	D	E	N	L	F	E	L	P	P	-	-	-	-	-	-	-	-	-	-	-	-	-	-	-	-	-	-	-	-	-	-	-	E	M	S	T	K	D	G	V	T	P
92. (38 . 39)	H	V	L	A	Q	G	F	D	E	N	L	F	E	L	P	P	-	-	-	-	-	-	-	-	-	-	-	-	-	-	-	-	-	-	-	-	-	-	-	E	I	S	T	K	D	G	V	T	P
93. (40 . 41)	Q	V	L	T	E	G	F	D	E	N	L	F	E	L	P	P	-	-	-	-	-	-	-	-	-	-	-	-	-	-	-	-	-	-	-	-	-	-	-	E	M	S	T	K	D	G	V	T	P
94. (43 . 44)	Q	V	L	A	E	G	F	D	E	N	L	F	E	L	P	P	-	-	-	-	-	-	-	-	-	-	-	-	-	-	-	-	-	-	-	-	-	-	-	E	M	S	A	K	D	G	V	T	P
95. (42 . 94)	Q	V	L	T	E	G	F	D	E	N	L	F	E	L	P	P	-	-	-	-	-	-	-	-	-	-	-	-	-	-	-	-	-	-	-	-	-	-	-	E	M	S	T	K	D	G	V	T	P
96. (93 . 95)	Q	V	L	T	E	G	F	D	E	N	L	F	E	L	P	P	-	-	-	-	-	-	-	-	-	-	-	-	-	-	-	-	-	-	-	-	-	-	-	E	M	S	T	K	D	G	V	T	P
97. (92 . 96)	Q	V	L	T	E	G	F	D	E	N	L	F	E	L	P	P	-	-	-	-	-	-	-	-	-	-	-	-	-	-	-	-	-	-	-	-	-	-	-	E	M	S	T	K	D	G	V	T	P
98. (37 . 97)	Q	V	L	T	E	G	F	D	E	N	L	F	E	L	P	P	-	-	-	-	-	-	-	-	-	-	-	-	-	-	-	-	-	-	-	-	-	-	-	E	M	S	T	K	D	G	V	T	P
99. (91 . 98)	Q	V	L	T	E	G	F	D	E	N	L	F	E	L	P	P	-	-	-	-	-	-	-	-	-	-	-	-	-	-	-	-	-	-	-	-	-	-	-	E	M	S	T	K	D	G	V	T	P
100. (90 . 99)	Q	V	L	T	E	G	F	D	E	N	L	F	E	L	P	P	-	-	-	-	-	-	-	-	-	-	-	-	-	-	-	-	-	-	-	-	-	-	-	E	M	S	T	K	D	G	V	T	P
101. (88 . 100)	Q	V	L	T	E	G	F	D	E	N	L	F	E	L	P	P	-	-	-	-	-	-	-	-	-	-	-	-	-	-	-	-	-	-	-	-	-	-	-	E	M	S	T	K	D	G	V	T	P
102. (101 . 75)	P	T	L	Q	E	G	F	D	E	N	L	F	E	L	P	E	-	-	-	-	-	-	-	-	-	-	-	-	-	-	-	-	-	P	P	P	P	Q	P	S	V	S	T	L	D	G	V	P	P
103. (102 . 72)	P	T	L	Q	E	G	F	D	E	N	L	F	E	L	P	E	-	-	-	-	-	-	-	-	-	-	-	-	-	-	-	A	T	P	P	P	P	Q	P	S	V	S	T	L	D	G	V	P	P
104. (103 . 7)	P	L	L	Q	D	G	F	D	E	K	L	F	E	V	P	-	-	-	-	-	-	-	-	-	-	-	-	-	-	-	-	A	T	P	P	P	P	Q	P	S	V	S	T	L	D	G	G	A	P
105. (46 . 47)	Y	L	-	Q	E	G	F	D	E	Q	L	F	E	E	P	-	-	-	-	-	-	-	-	-	-	-	-	-	-	-	-	-	-	P	P	V	P	Q	P	S	I	P	T	L	D	G	G	S	P
106. (51 . 52)	D	L	-	Q	D	V	P	C	D	V	L	L	G	D	I	-	-	-	-	-	-	-	-	-	-	-	-	-	-	-	-	-	-	-	L	Q	P	Q	S	S	-	-	-	-	-	-	S	S	P
107. (106 . 50)	D	L	-	Q	D	V	F	D	E	P	L	F	E	D	V	A	-	-	-	-	-	-	-	-	-	-	-	-	-	-	-	-	-	T	E	Q	P	Q	P	S	-	-	-	-	-	-	T	S	P
108. (107 . 49)	D	L	-	Q	D	V	F	D	E	P	L	F	E	D	V	A	-	-	-	-	-	-	-	-	-	-	-	-	-	-	-	-	-	T	E	Q	P	Q	P	S	-	-	-	-	-	-	T	S	P
109. (54 . 55)	-	-	-	P	N	S	F	D	P	S	F	F	-	N	L	L	-	-	-	-	-	-	-	-	-	-	-	-	-	-	-	-	-	T	E	Q	P	Q	P	S	-	-	-	-	-	-	T	S	P
110. (58 . 59)	-	-	-	P	S	S	F	D	P	N	I	F	D	N	V	L	-	-	-	-	-	-	-	-	-	-	-	-	-	-	-	-	-	T	E	Q	P	Q	P	S	-	-	-	-	-	-	T	S	P
111. (60 . 110)	-	-	-	P	S	S	F	D	P	N	I	F	D	N	V	L	-	-	-	-	-	-	-	-	-	-	-	-	-	-	-	-	-	T	E	Q	P	Q	P	S	-	-	-	-	-	-	T	S	P
112. (57 . 111)	-	-	-	P	S	S	F	D	P	N	I	F	D	N	V	L	-	-	-	-	-	-	-	-	-	-	-	-	-	-	-	-	-	T	E	Q	P	Q	P	S	-	-	-	-	-	-	T	S	P
113. (56 . 112)	-	-	-	P	S	S	F	D	P	N	I	F	D	N	V	L	-	-	-	-	-	-	-	-	-	-	-	-	-	-	-	-	-	T	E	Q	P	Q	P	S	-	-	-	-	-	-	T	S	P
114. (109 . 113)	-	-	-	P	N	S	F	D	P	N	F	F	D	N	V	L	-	-	-	-	-	-	-	-	-	-	-	-	-	-	-	-	-	T	E	Q	P	Q	P	S	-	-	-	-	-	-	T	S	P
115. (53 . 114)	-	-	-	P	N	S	F	D	P	N	F	F	D	N	V	L	-	-	-	-	-	-	-	-	-	-	-	-	-	-	-	-	-	T	E	Q	P	Q	P	S	-	-	-	-	-	-	T	S	P
116. (108 . 115)	D	L	-	Q	D	S	F	D	E	N	L	F	E	D	V	L	-	-	-	-	-	-	-	-	-	-	-	-	-	-	-	-	-	T	E	Q	P	Q	P	S	-	-	-	-	-	-	T	S	P
117. (48 . 116)	Y	L	-	Q	D	G	F	D	E	E	L	F	E	D	V	-	-	-	-	-	-	-	-	-	-	-	-	-	-	-	-	-	-	P	P	Q	P	Q	P	S	I	P	P	L	D	G	G	S	P
118. (105 . 117)	Y	L	-	Q	D	G	F	D	E	E	L	F	E	D	P	-	-	-	-	-	-	-	-	-	-	-	-	-	-	-	-	-	-	P	P	Q	P	Q	P	S	I	P	T	L	D	G	G	S	P
119. (64 . 65)	P	L	-	Q	V	E	F	D	P	S	L	F	E	V	S	-	-	-	-	-	-	-	-	-	-	-	-	-	-	-	-	A	T	E	P	A	P	Q	P	S	I	S	T	L	D	T	G	S	P
120. (119 . 63)	P	L	-	Q	G	E	F	D	P	S	L	F	E	V	S	-	-	-	-	-	-	-	-	-	-	-	-	-	-	-	-	A	T	E	P	A	P	Q	P	S	I	S	T	L	D	T	G	S	P
121. (120 . 62)	P	L	-	Q	G	E	F	D	Q	S	L	F	E	V	S	-	-	-	-	-	-	-	-	-	-	-	-	-	-	-	-	-	-	E	P	A	P	Q	P	S	I	S	T	L	D	T	G	S	P
122. (121 . 61)	P	L	-	Q	G	E	F	D	Q	S	L	F	E	V	S	-	-	-	-	-	-	-	-	-	-	-	-	-	-	-	-	-	-	E	P	A	P	Q	P	S	I	S	T	L	D	T	G	S	P
123. (122 . 118)	P	L	-	Q	D	G	F	D	E	K	L	F	E	V	P	-	-	-	-	-	-	-	-	-	-	-	-	-	-	-	-	-	-	P	P	P	P	Q	P	S	I	S	T	L	D	G	G	S	P
124. (45 . 123)	P	L	L	Q	D	G	F	D	E	K	L	F	E	V	P	-	-	-	-	-	-	-	-	-	-	-	-	-	-	-	-	A	T	P	P	P	P	Q	P	S	V	S	T	L	D	G	G	A	P
125. (104 . 124)	P	L	L	Q	D	G	F	D	E	K	L	F	E	V	P	-	-	-	-	-	-	-	-	-	-	-	-	-	-	-	-	A	T	P	P	P	P	Q	P	S	V	S	T	L	D	G	G	A	P
126. (125 . 6)	P	V	L	Q	D	G	Y	D	E	N	S	D	L	E	P	-	-	-	-	-	-	-	-	-	-	-	-	-	-	-	-	P	T	P	P	P	P	Q	P	S	V	S	T	P	D	G	G	A	P
127. (126 . 5)	D	A	L	Q	Q	G	Y	I	A	S	S	D	S	G	P	E	L	-	-	-	-	S	A	G	P	P	T	-	L	V	P	P	P	P	P	P	P	P	S	-	-	-	-	-	D	E	S	A	P
128. (127 . 4)	D	A	L	Q	Q	G	Y	I	A	S	S	D	S	G	P	E	L	-	-	-	F	S	A	G	P	P	T	A	L	V	P	P	P	P	P	P	P	P	S	-	-	-	-	-	D	E	S	A	P
[truncated: 32 more columns]
