# Supplementary material for: Conservation of Affinity Rather Than Sequence Underlies a Dynamic Evolution of the Motif-Mediated p53/MDM2 Interaction in Ray-Finned Fishes
Source: Mol Biol Evol. 2024 Feb 1;41(2):msae018. doi: 10.1093/molbev/msae018 (PMC10901556; doi:10.1093/molbev/msae018)
Supplement: msae018_Supplementary_Data [file msae018_supplementary_data.zip › Supplementary Spreadsheet 2 MEGA MDM2.xlsx]

## Sheet: Most Probable Seqs
Sites with Maximum Probability < 0.9 for any state are shown in yellow	Site
Sites with Maximum Probability < 0.5 for any state are shown in red	1	2	3	4	5	6	7	8	9	10	11	12	13	14	15	16	17	18	19	20	21	22	23	24	25	26	27	28	29	30	31	32	33	34	35	36	37	38	39	40	41	42	43	44	45	46	47	48	49
1. Callorhinchus milii	-	-	-	-	-	-	-	-	-	-	-	-	-	-	-	-	S	N	E	Q	Q	L	L	A	S	E	Q	E	S	Q	V	R	P	K	P	L	L	L	K	L	L	Q	F	A	G	A	Q	N	E
2. Latimeria chalumnae	-	-	-	-	-	-	-	-	-	-	-	-	-	-	-	-	F	N	S	S	Q	I	T	A	S	E	Q	E	A	L	V	K	P	K	Q	L	L	L	K	L	L	K	C	A	G	A	Q	K	D
3. Homo sapiens	-	-	-	-	-	-	-	-	-	-	-	-	-	-	-	-	V	T	T	S	Q	I	P	A	S	E	Q	E	T	L	V	R	P	K	P	L	L	L	K	L	L	K	S	V	G	A	Q	K	D
4. Erpetoichthys calabaricus	M	S	D	S	A	G	N	C	-	-	-	-	-	-	-	-	L	S	S	S	P	M	N	S	M	D	G	E	K	L	V	K	P	K	Q	Q	L	H	T	L	L	Q	Q	A	G	A	D	K	E
5. Acipenser ruthenus	-	-	P	L	Q	K	N	C	-	-	-	-	-	-	-	-	L	S	N	S	L	I	N	T	P	D	N	E	K	L	V	K	P	K	A	Q	L	L	T	L	L	R	C	G	G	A	E	K	D
6. Lepisosteus oculatus	M	A	T	-	-	A	N	C	-	-	-	-	-	-	-	-	L	S	S	S	Q	I	N	G	T	D	N	E	K	L	V	K	P	K	T	K	L	H	A	L	L	Q	H	A	G	A	D	K	D
7. Anguilla anguilla	M	A	M	-	-	D	N	S	-	-	-	-	-	-	-	-	L	S	S	S	Q	M	N	A	V	D	S	E	K	L	V	R	P	K	V	E	L	Q	T	L	L	Q	H	A	G	A	S	K	D
8. Clupea harengus	M	A	-	-	-	D	N	C	-	-	-	-	-	-	-	-	L	S	N	G	Q	I	S	S	A	D	N	E	K	L	V	R	P	K	L	P	L	Q	T	L	L	Q	Q	A	G	A	E	K	D
9. Sprattus sprattus	M	A	-	-	-	D	N	C	-	-	-	-	-	-	-	-	L	S	N	G	Q	I	S	S	A	D	N	E	K	L	V	R	P	K	L	P	L	Q	T	L	L	Q	Q	A	G	A	E	K	D
10. Denticeps clupeoides	M	A	-	-	-	E	H	-	-	-	-	-	-	-	-	-	F	S	N	S	Q	V	D	R	V	A	K	E	K	L	V	R	P	K	L	P	L	Q	T	L	L	Q	H	A	G	A	E	K	E
11. Chanos chanos	M	A	T	-	-	E	N	C	-	-	-	-	-	-	-	-	L	S	S	S	S	I	S	A	A	D	N	E	K	L	V	R	P	K	V	Q	L	Q	I	L	L	Q	Q	A	G	A	E	K	D
12. Astyanax mexicanus	M	A	T	-	-	E	S	C	-	-	-	-	-	-	-	-	L	S	S	S	Q	I	N	K	I	D	N	E	K	L	V	R	P	K	V	Q	L	Q	T	L	L	K	D	V	G	A	D	K	D
13. Ictalurus punctatus	M	A	T	-	-	E	N	C	-	-	-	-	-	-	-	-	L	S	S	S	Q	I	N	K	I	D	N	E	K	L	V	R	P	K	V	Q	L	L	T	L	L	K	D	A	G	A	D	K	D
14. Tachysurus fulvidraco	M	T	T	-	-	E	N	C	-	-	-	-	-	-	-	-	L	S	S	A	Q	I	N	K	I	D	N	E	K	L	V	R	P	K	V	Q	L	Q	T	L	L	K	D	A	G	A	D	K	D
15. Danio rerio	M	A	T	-	-	E	S	C	-	-	-	-	-	-	-	-	L	S	S	S	Q	I	S	K	V	D	N	E	K	L	V	R	P	K	V	Q	L	K	S	L	L	E	D	A	G	A	D	K	D
16. Cyprinus carpio	M	G	T	-	-	E	S	C	-	-	-	-	-	-	-	-	L	S	S	S	Q	I	N	K	V	D	N	E	K	L	V	R	P	K	A	Q	L	K	S	L	L	E	D	A	G	A	E	K	D
17. Sinocyclocheilus grahami	M	A	T	-	-	E	S	C	-	-	-	-	-	-	-	-	L	S	S	S	Q	I	N	K	V	D	N	E	K	L	V	R	P	K	V	Q	L	K	S	L	L	E	D	A	G	A	D	K	D
18. Sinocyclocheilus anshuiensis	M	A	T	-	-	E	S	C	-	-	-	-	-	-	-	-	L	S	S	S	Q	I	N	K	V	D	N	E	K	L	V	R	P	K	V	Q	L	K	S	L	L	E	D	A	G	A	D	K	D
19. Sinocyclocheilus rhinocerous	M	A	T	-	-	E	S	C	-	-	-	-	-	-	-	-	L	S	S	S	Q	I	N	K	V	D	N	E	K	L	V	R	P	K	V	Q	L	K	S	L	L	E	D	A	G	A	D	K	D
20. Esox lucius	M	A	-	-	-	E	N	C	-	-	-	-	-	-	-	-	L	S	S	S	H	I	N	T	V	D	N	E	K	L	V	R	P	N	D	K	L	H	T	L	L	Q	E	A	G	V	E	K	E
21. Coregonus clupeaformis	M	A	-	-	-	E	N	C	E	R	M	S	E	W	H	R	-	T	G	S	Q	I	N	T	L	D	N	E	K	L	V	R	P	K	E	K	L	H	I	L	L	Q	Q	A	G	A	D	K	D
22. Salmo salar	M	A	-	-	-	E	N	C	E	R	M	S	E	W	H	R	-	S	S	S	Q	I	N	T	L	D	N	D	K	L	V	R	P	K	E	K	L	H	I	L	L	Q	Q	A	G	A	D	K	D
23. Oncorhynchus mykiss	M	A	-	-	-	E	N	C	E	R	M	S	E	W	H	R	-	S	S	S	Q	I	N	T	L	D	N	E	K	L	V	R	P	K	E	K	L	R	V	L	L	Q	Q	A	G	A	D	K	D
24. Oncorhynchus kisutch	M	A	-	-	-	E	N	C	E	R	M	S	E	W	H	R	-	S	S	S	Q	I	N	T	L	D	N	E	K	L	V	R	P	K	E	K	L	C	V	L	L	Q	Q	A	G	A	D	K	D
25. Echeneis naucrates	M	S	A	D	A	D	-	-	-	-	-	-	-	-	-	-	L	N	T	D	T	S	-	-	-	D	D	N	K	L	V	R	P	K	V	E	F	H	S	L	L	Q	H	A	G	A	T	K	D
26. Channa argus	M	S	A	D	K	E	-	-	-	-	-	-	-	-	-	-	L	N	T	N	P	S	-	-	-	D	D	N	T	L	V	R	P	K	V	E	F	H	S	L	L	Q	H	A	G	A	T	K	D
27. Anabas testudineus	M	S	D	D	R	E	-	-	-	-	-	-	-	-	-	-	L	S	A	D	T	S	-	-	-	D	D	N	K	L	V	R	P	K	V	E	F	H	S	L	L	Q	H	A	G	A	T	K	D
28. Amphiprion ocellaris	M	S	A	D	R	E	-	-	-	-	-	-	-	-	-	-	V	N	A	D	-	M	A	-	-	D	D	N	K	L	V	R	P	K	V	E	F	C	S	L	L	Q	H	A	G	A	T	K	D
29. Acanthochromis polyacanthus	M	S	A	D	G	E	-	-	-	-	-	-	-	-	-	-	V	N	A	D	-	M	A	-	-	D	D	N	K	L	V	R	P	K	V	E	F	C	S	L	L	Q	H	A	G	A	T	K	D
30. Oreochromis niloticus	M	S	A	D	S	D	-	-	-	-	-	-	-	-	-	-	-	T	N	T	-	W	S	A	E	D	D	N	K	L	V	R	P	K	V	E	F	C	S	L	L	Q	L	A	G	A	T	K	D
31. Maylandia zebra	M	S	A	D	S	D	-	-	-	-	-	-	-	-	-	-	-	T	N	T	-	W	T	T	E	D	D	N	K	L	V	R	P	K	V	E	F	C	S	L	L	Q	H	A	G	A	T	K	D
32. Haplochromis burtoni	M	S	A	D	S	D	-	-	-	-	-	-	-	-	-	-	-	T	N	T	-	W	T	T	E	D	D	N	K	L	V	R	P	K	V	E	F	C	S	L	L	Q	H	A	G	A	T	K	D
33. Neolamprologus brichardi	-	-	-	-	-	-	-	-	-	-	-	-	-	-	-	-	-	-	-	-	-	-	-	-	T	D	F	N	R	L	V	R	P	K	V	E	F	C	S	L	L	Q	H	A	G	A	T	K	D
34. Oryzias latipes	M	S	A	D	R	E	-	-	-	-	-	-	-	-	-	-	I	N	T	-	-	-	D	A	T	N	E	N	N	L	V	R	P	K	V	E	F	C	S	L	L	Q	H	A	G	A	T	K	D
35. Fundulus heteroclitus	M	S	A	D	G	A	-	-	-	-	-	-	-	-	-	-	F	A	T	-	-	-	D	P	T	N	E	N	K	L	V	R	P	K	V	E	F	C	S	L	L	Q	H	A	G	A	T	K	D
36. Xiphophorus maculatus	M	S	A	D	G	E	-	-	-	-	-	-	-	-	-	-	F	A	-	-	-	-	-	-	-	N	E	N	K	L	V	R	P	K	V	E	F	G	S	L	L	Q	H	A	G	A	T	K	D
37. Poecilia latipinna	M	S	A	D	G	E	-	-	-	-	-	-	-	-	-	-	F	T	-	-	-	-	-	-	-	N	E	N	K	L	V	R	P	K	V	E	F	G	S	L	L	Q	H	A	G	A	T	K	D
38. Poecilia reticulata	M	S	A	D	G	E	-	-	-	-	-	-	-	-	-	-	F	T	-	-	-	-	-	-	-	N	E	N	K	L	V	R	P	K	V	E	F	G	S	L	L	Q	H	A	G	A	T	K	D
39. Takifugu rubripes	M	S	A	D	R	E	-	-	-	-	-	-	-	-	-	-	L	S	T	-	-	-	D	A	S	D	D	N	K	L	V	R	P	N	V	E	F	H	R	L	L	Q	D	A	G	A	I	K	D
40. Tetraodon nigroviridis	M	S	A	D	R	E	-	-	-	-	-	-	-	-	-	-	L	S	T	-	-	-	D	A	S	D	H	Y	K	L	V	R	P	K	V	E	F	H	S	L	L	Q	H	A	G	A	T	K	E
41. Acanthopagrus latus	M	S	A	D	R	E	-	-	-	-	-	-	-	-	-	-	L	H	A	-	-	-	D	A	S	D	D	N	K	L	V	R	P	K	V	E	F	H	T	L	L	Q	D	A	G	A	T	K	D
42. Collichthys lucidus	M	S	A	A	R	E	-	-	-	-	-	-	-	-	-	-	L	E	A	-	-	-	D	G	A	D	D	D	K	L	V	R	P	K	V	E	F	H	T	L	L	R	L	A	G	A	T	K	D
43. Siniperca chuatsi	M	S	A	D	R	E	-	-	-	-	-	-	-	-	-	-	L	N	T	-	-	-	D	A	A	D	E	N	K	L	V	R	P	K	L	E	F	G	S	L	L	Q	H	A	G	A	T	K	D
44. Etheostoma cragini	M	S	A	D	R	E	-	-	-	-	-	-	-	-	-	-	L	N	M	-	-	-	-	G	A	D	D	D	R	L	V	R	P	K	A	E	F	H	A	L	L	Q	H	A	G	A	A	K	D
45. Etheostoma spectabile	M	S	A	D	R	E	-	-	-	-	-	-	-	-	-	-	L	N	I	-	-	-	-	G	A	D	D	D	R	L	V	R	P	K	A	E	F	H	A	L	L	Q	H	A	G	A	A	K	D
46. Cyclopterus lumpus	M	S	A	D	A	E	-	-	-	-	-	-	-	-	-	-	L	N	T	-	-	-	D	A	A	D	D	N	K	L	V	K	P	K	V	E	F	Q	T	L	L	Q	L	A	G	A	T	K	E
47. Gasterosteus aculeatus	M	S	A	D	G	-	-	-	-	-	-	-	-	-	-	-	L	N	S	-	-	-	D	T	A	D	D	D	K	L	V	Q	P	K	L	E	F	R	T	L	L	H	Q	A	G	A	T	K	E
48. Epinephelus lanceolatus	M	S	A	D	R	E	-	-	-	-	-	-	-	-	-	-	L	S	A	-	-	-	D	A	A	D	D	N	K	L	V	R	P	K	V	E	F	Q	S	L	L	Q	H	A	G	A	T	K	D
49. (2 . 3)	-	-	-	-	-	-	-	-	-	-	-	-	-	-	-	-	F	N	S	S	Q	I	T	A	S	E	Q	E	A	L	V	K	P	K	P	L	L	L	K	L	L	K	C	A	G	A	Q	K	D
50. (94 . 49)	-	-	-	-	-	-	-	-	-	-	-	-	-	-	-	-	F	N	S	S	Q	I	T	A	S	E	Q	E	A	L	V	K	P	K	P	L	L	L	K	L	L	K	C	A	G	A	Q	K	D
51. (8 . 9)	M	A	-	-	-	D	N	C	-	-	-	-	-	-	-	-	L	S	N	G	Q	I	S	S	A	D	N	E	K	L	V	R	P	K	L	P	L	Q	T	L	L	Q	Q	A	G	A	E	K	D
52. (51 . 10)	M	A	-	-	-	E	N	C	-	-	-	-	-	-	-	-	L	S	N	S	Q	I	N	S	V	D	N	E	K	L	V	R	P	K	L	P	L	Q	T	L	L	Q	H	A	G	A	E	K	D
53. (13 . 14)	M	A	T	-	-	E	N	C	-	-	-	-	-	-	-	-	L	S	S	S	Q	I	N	K	I	D	N	E	K	L	V	R	P	K	V	Q	L	Q	T	L	L	K	D	A	G	A	D	K	D
54. (53 . 12)	M	A	T	-	-	E	N	C	-	-	-	-	-	-	-	-	L	S	S	S	Q	I	N	K	I	D	N	E	K	L	V	R	P	K	V	Q	L	Q	T	L	L	K	D	A	G	A	D	K	D
55. (17 . 18)	M	A	T	-	-	E	S	C	-	-	-	-	-	-	-	-	L	S	S	S	Q	I	N	K	V	D	N	E	K	L	V	R	P	K	V	Q	L	K	S	L	L	E	D	A	G	A	D	K	D
56. (19 . 55)	M	A	T	-	-	E	S	C	-	-	-	-	-	-	-	-	L	S	S	S	Q	I	N	K	V	D	N	E	K	L	V	R	P	K	V	Q	L	K	S	L	L	E	D	A	G	A	D	K	D
57. (16 . 56)	M	A	T	-	-	E	S	C	-	-	-	-	-	-	-	-	L	S	S	S	Q	I	N	K	V	D	N	E	K	L	V	R	P	K	V	Q	L	K	S	L	L	E	D	A	G	A	D	K	D
58. (15 . 57)	M	A	T	-	-	E	S	C	-	-	-	-	-	-	-	-	L	S	S	S	Q	I	N	K	V	D	N	E	K	L	V	R	P	K	V	Q	L	K	S	L	L	E	D	A	G	A	D	K	D
59. (54 . 58)	M	A	T	-	-	E	N	C	-	-	-	-	-	-	-	-	L	S	S	S	Q	I	N	K	V	D	N	E	K	L	V	R	P	K	V	Q	L	Q	T	L	L	K	D	A	G	A	D	K	D
60. (11 . 59)	M	A	T	-	-	E	N	C	-	-	-	-	-	-	-	-	L	S	S	S	Q	I	N	A	V	D	N	E	K	L	V	R	P	K	V	Q	L	Q	T	L	L	Q	Q	A	G	A	D	K	D
61. (52 . 60)	M	A	T	-	-	E	N	C	-	-	-	-	-	-	-	-	L	S	S	S	Q	I	N	A	V	D	N	E	K	L	V	R	P	K	V	Q	L	Q	T	L	L	Q	H	A	G	A	D	K	D
62. (23 . 24)	M	A	-	-	-	E	N	C	E	R	M	S	E	W	H	R	-	S	S	S	Q	I	N	T	L	D	N	E	K	L	V	R	P	K	E	K	L	H	V	L	L	Q	Q	A	G	A	D	K	D
63. (22 . 62)	M	A	-	-	-	E	N	C	E	R	M	S	E	W	H	R	-	S	S	S	Q	I	N	T	L	D	N	E	K	L	V	R	P	K	E	K	L	H	I	L	L	Q	Q	A	G	A	D	K	D
64. (21 . 63)	M	A	-	-	-	E	N	C	E	R	M	S	E	W	H	R	-	S	S	S	Q	I	N	T	L	D	N	E	K	L	V	R	P	K	E	K	L	H	I	L	L	Q	Q	A	G	A	D	K	D
65. (20 . 64)	M	A	-	-	-	E	N	C	-	-	-	-	-	-	-	-	L	S	S	S	Q	I	N	T	V	D	N	E	K	L	V	R	P	K	E	K	L	H	T	L	L	Q	Q	A	G	A	D	K	D
66. (26 . 27)	M	S	A	D	R	E	-	-	-	-	-	-	-	-	-	-	L	N	T	D	T	S	-	-	-	D	D	N	K	L	V	R	P	K	V	E	F	H	S	L	L	Q	H	A	G	A	T	K	D
67. (25 . 66)	M	S	A	D	R	E	-	-	-	-	-	-	-	-	-	-	L	N	T	D	T	S	-	-	-	D	D	N	K	L	V	R	P	K	V	E	F	H	S	L	L	Q	H	A	G	A	T	K	D
68. (28 . 29)	M	S	A	D	R	E	-	-	-	-	-	-	-	-	-	-	V	N	A	D	-	M	A	-	-	D	D	N	K	L	V	R	P	K	V	E	F	C	S	L	L	Q	H	A	G	A	T	K	D
69. (32 . 33)	M	S	A	D	S	D	-	-	-	-	-	-	-	-	-	-	-	T	N	T	-	W	T	T	E	D	D	N	K	L	V	R	P	K	V	E	F	C	S	L	L	Q	H	A	G	A	T	K	D
70. (31 . 69)	M	S	A	D	S	D	-	-	-	-	-	-	-	-	-	-	-	T	N	T	-	W	T	T	E	D	D	N	K	L	V	R	P	K	V	E	F	C	S	L	L	Q	H	A	G	A	T	K	D
71. (30 . 70)	M	S	A	D	S	D	-	-	-	-	-	-	-	-	-	-	-	T	N	T	-	W	S	A	E	D	D	N	K	L	V	R	P	K	V	E	F	C	S	L	L	Q	H	A	G	A	T	K	D
72. (37 . 38)	M	S	A	D	G	E	-	-	-	-	-	-	-	-	-	-	F	T	-	-	-	-	-	-	-	N	E	N	K	L	V	R	P	K	V	E	F	G	S	L	L	Q	H	A	G	A	T	K	D
73. (72 . 36)	M	S	A	D	G	E	-	-	-	-	-	-	-	-	-	-	F	T	-	-	-	-	-	-	-	N	E	N	K	L	V	R	P	K	V	E	F	G	S	L	L	Q	H	A	G	A	T	K	D
74. (73 . 35)	M	S	A	D	G	E	-	-	-	-	-	-	-	-	-	-	F	T	T	-	-	-	D	A	T	N	E	N	K	L	V	R	P	K	V	E	F	C	S	L	L	Q	H	A	G	A	T	K	D
75. (74 . 34)	M	S	A	D	R	E	-	-	-	-	-	-	-	-	-	-	I	N	T	-	-	-	D	A	T	N	E	N	K	L	V	R	P	K	V	E	F	C	S	L	L	Q	H	A	G	A	T	K	D
76. (75 . 71)	M	S	A	D	R	E	-	-	-	-	-	-	-	-	-	-	L	N	T	D	-	S	D	A	A	D	D	N	K	L	V	R	P	K	V	E	F	C	S	L	L	Q	H	A	G	A	T	K	D
77. (76 . 68)	M	S	A	D	R	E	-	-	-	-	-	-	-	-	-	-	L	N	T	D	-	S	D	A	A	D	D	N	K	L	V	R	P	K	V	E	F	C	S	L	L	Q	H	A	G	A	T	K	D
78. (77 . 67)	M	S	A	D	R	E	-	-	-	-	-	-	-	-	-	-	L	N	T	D	T	S	D	A	A	D	D	N	K	L	V	R	P	K	V	E	F	H	S	L	L	Q	H	A	G	A	T	K	D
79. (39 . 40)	M	S	A	D	R	E	-	-	-	-	-	-	-	-	-	-	L	S	T	-	-	-	D	A	S	D	D	N	K	L	V	R	P	K	V	E	F	H	S	L	L	Q	H	A	G	A	T	K	D
80. (41 . 42)	M	S	A	D	R	E	-	-	-	-	-	-	-	-	-	-	L	N	A	-	-	-	D	A	A	D	D	N	K	L	V	R	P	K	V	E	F	H	T	L	L	Q	H	A	G	A	T	K	D
81. (44 . 45)	M	S	A	D	R	E	-	-	-	-	-	-	-	-	-	-	L	N	I	-	-	-	-	G	A	D	D	D	R	L	V	R	P	K	A	E	F	H	A	L	L	Q	H	A	G	A	A	K	D
82. (46 . 47)	M	S	A	D	G	E	-	-	-	-	-	-	-	-	-	-	L	N	T	-	-	-	D	A	A	D	D	N	K	L	V	R	P	K	V	E	F	Q	T	L	L	Q	H	A	G	A	T	K	E
83. (48 . 82)	M	S	A	D	R	E	-	-	-	-	-	-	-	-	-	-	L	N	T	-	-	-	D	A	A	D	D	N	K	L	V	R	P	K	V	E	F	Q	S	L	L	Q	H	A	G	A	T	K	D
84. (81 . 83)	M	S	A	D	R	E	-	-	-	-	-	-	-	-	-	-	L	N	T	-	-	-	D	A	A	D	D	N	K	L	V	R	P	K	V	E	F	H	S	L	L	Q	H	A	G	A	T	K	D
85. (43 . 84)	M	S	A	D	R	E	-	-	-	-	-	-	-	-	-	-	L	N	T	-	-	-	D	A	A	D	D	N	K	L	V	R	P	K	V	E	F	H	S	L	L	Q	H	A	G	A	T	K	D
86. (80 . 85)	M	S	A	D	R	E	-	-	-	-	-	-	-	-	-	-	L	N	T	-	-	-	D	A	A	D	D	N	K	L	V	R	P	K	V	E	F	H	S	L	L	Q	H	A	G	A	T	K	D
87. (79 . 86)	M	S	A	D	R	E	-	-	-	-	-	-	-	-	-	-	L	N	T	-	-	-	D	A	A	D	D	N	K	L	V	R	P	K	V	E	F	H	S	L	L	Q	H	A	G	A	T	K	D
88. (78 . 87)	M	S	A	D	R	E	-	-	-	-	-	-	-	-	-	-	L	N	T	D	T	S	D	A	A	D	D	N	K	L	V	R	P	K	V	E	F	H	S	L	L	Q	H	A	G	A	T	K	D
89. (88 . 65)	M	A	T	-	-	E	N	C	-	-	-	-	-	-	-	-	L	S	S	S	Q	I	N	A	V	D	N	E	K	L	V	R	P	K	V	Q	L	H	T	L	L	Q	H	A	G	A	D	K	D
90. (89 . 61)	M	A	T	-	-	E	N	C	-	-	-	-	-	-	-	-	L	S	S	S	Q	I	N	A	V	D	N	E	K	L	V	R	P	K	V	Q	L	H	T	L	L	Q	H	A	G	A	D	K	D
91. (90 . 7)	M	A	T	-	-	E	N	C	-	-	-	-	-	-	-	-	L	S	S	S	Q	I	N	A	V	D	N	E	K	L	V	R	P	K	V	Q	L	H	T	L	L	Q	H	A	G	A	D	K	D
92. (91 . 6)	M	A	T	-	-	E	N	C	-	-	-	-	-	-	-	-	L	S	S	S	Q	I	N	A	T	D	N	E	K	L	V	K	P	K	A	Q	L	H	T	L	L	Q	H	A	G	A	D	K	D
93. (92 . 5)	M	A	T	S	Q	E	N	C	-	-	-	-	-	-	-	-	L	S	S	S	Q	I	N	A	T	D	N	E	K	L	V	K	P	K	A	Q	L	H	T	L	L	Q	H	A	G	A	D	K	D
94. (93 . 4)	M	A	T	S	Q	E	N	C	-	-	-	-	-	-	-	-	L	S	S	S	Q	I	N	A	T	D	N	E	K	L	V	K	P	K	A	Q	L	H	T	L	L	Q	H	A	G	A	D	K	D
																				20										30					35					40					45
	82	83	84	85	86	87	88	89	90	91	92	93	94	95	96	97	98	99	100	101	102	103	104	105	106	107	108	109	110	111	112	113	114	115	116	117	118	119	120	121	122	123	124	125	126	127	128	129	130
1. Callorhinchus milii	D	N	P	L	G	R	L	F	G	V	Q	S	F	S	I	K	E	P	R	T	L	Y	T	M	L	S	K	N	L	I	P	L	N	P	E	D	S	A	-	-	-	-	-	-	-	-	-	-	-
2. Latimeria chalumnae	N	D	L	L	G	E	L	F	G	V	Q	S	F	S	V	K	E	P	R	R	L	Y	A	M	I	S	K	N	L	L	P	V	N	Q	E	D	P	I	-	-	-	-	-	-	-	-	-	-	-
3. Homo sapiens	N	D	L	L	G	D	L	F	G	V	P	S	F	S	V	K	E	H	R	K	I	Y	T	M	I	Y	R	N	L	V	V	V	N	Q	Q	E	S	S	-	-	-	-	-	-	-	-	-	-	-
4. Erpetoichthys calabaricus	N	D	L	L	G	D	V	L	G	V	H	S	F	S	V	K	E	P	R	V	L	Y	A	M	I	S	K	N	L	T	T	V	K	N	T	D	I	S	K	P	L	I	N	A	-	-	-	-	-
5. Acipenser ruthenus	S	D	L	L	G	D	V	L	G	V	H	S	F	S	V	K	E	P	R	V	L	Y	A	M	I	S	K	N	L	I	A	V	K	N	P	D	L	H	-	-	-	-	-	-	-	-	-	-	T
6. Lepisosteus oculatus	N	D	L	L	G	D	V	L	G	V	N	S	F	S	V	K	E	P	R	N	L	Y	A	L	I	S	K	N	L	I	A	V	K	N	-	E	V	Y	-	-	-	-	-	-	E	D	S	Q	T
7. Anguilla anguilla	N	D	A	L	G	A	V	L	G	V	D	S	F	S	V	K	E	P	R	I	L	Y	A	M	I	S	K	N	L	T	A	V	K	N	Q	D	-	-	-	-	-	-	-	-	-	-	S	Q	S
8. Clupea harengus	G	D	E	L	G	D	V	L	G	V	D	T	F	S	V	K	E	P	R	V	L	F	A	M	I	T	K	N	L	T	A	V	K	N	P	D	T	T	-	-	-	-	-	-	-	E	T	Q	S
9. Sprattus sprattus	G	D	E	L	G	A	V	L	G	V	D	T	F	S	V	K	E	P	R	V	L	F	A	M	I	T	K	N	L	T	A	V	K	N	P	D	T	T	-	-	-	-	-	-	-	E	T	Q	S
10. Denticeps clupeoides	G	D	A	L	G	T	V	L	G	V	D	S	F	S	V	K	E	P	R	T	L	Y	S	M	I	S	K	N	L	M	A	V	N	N	Q	E	G	Q	-	-	-	-	-	-	-	-	-	-	S
11. Chanos chanos	D	D	A	L	G	A	V	L	G	V	D	S	F	S	V	K	E	P	R	A	L	F	A	M	I	S	K	N	L	V	A	V	K	N	P	E	S	Q	-	-	-	-	-	-	-	-	-	-	S
12. Astyanax mexicanus	N	D	A	L	G	E	V	L	G	V	T	S	F	S	V	K	E	P	R	A	L	F	A	M	I	S	K	N	L	I	A	V	K	N	P	E	S	Q	-	-	-	-	-	-	-	-	-	-	S
13. Ictalurus punctatus	N	D	A	L	G	T	V	L	G	V	T	S	F	S	V	K	E	P	R	A	L	F	A	M	I	S	K	N	L	I	A	V	K	I	P	D	S	Q	-	-	-	-	-	-	-	-	-	-	S
14. Tachysurus fulvidraco	N	D	A	L	G	A	V	L	G	V	T	S	F	S	V	K	E	P	R	A	L	F	A	M	I	S	K	N	L	I	A	V	K	I	P	E	S	Q	-	-	-	-	-	-	-	-	-	-	S
15. Danio rerio	E	D	P	L	G	A	V	L	G	V	K	S	F	S	V	K	E	P	R	A	L	F	A	L	I	N	R	N	L	V	T	V	K	N	P	E	S	Q	-	-	-	-	-	-	-	-	-	-	S
16. Cyprinus carpio	E	D	A	L	G	A	V	L	G	V	K	S	F	S	V	K	E	P	R	A	L	F	A	M	I	N	R	N	L	V	T	V	K	N	P	D	T	H	-	-	-	-	-	-	-	-	-	-	S
17. Sinocyclocheilus grahami	E	D	A	L	G	A	V	L	G	V	K	S	F	S	V	K	E	P	R	A	L	F	A	M	I	N	R	N	L	V	T	V	K	N	P	D	T	Q	-	-	-	-	-	-	-	-	-	-	S
18. Sinocyclocheilus anshuiensis	E	D	A	L	G	A	V	L	G	V	K	S	F	S	V	K	E	P	R	A	L	F	A	M	I	N	R	N	L	V	T	V	K	N	P	D	T	Q	-	-	-	-	-	-	-	-	-	-	S
19. Sinocyclocheilus rhinocerous	E	D	A	L	G	A	V	L	G	V	K	S	F	S	V	K	E	P	R	A	L	F	A	M	I	N	R	N	L	V	T	V	K	N	P	D	I	Q	-	-	-	-	-	-	-	-	-	-	S
20. Esox lucius	H	D	A	L	G	A	V	L	G	V	D	S	F	S	V	K	E	P	Q	V	L	F	A	M	I	T	Q	N	L	T	A	V	K	N	P	G	S	Q	-	-	-	-	-	-	-	-	-	-	S
21. Coregonus clupeaformis	E	D	P	L	G	A	V	L	G	V	D	S	F	S	V	K	E	P	R	V	L	F	A	M	I	T	Q	N	L	L	A	V	Q	K	Q	E	S	Q	-	-	-	-	-	-	-	-	-	-	S
22. Salmo salar	D	D	P	L	G	A	V	L	G	V	D	S	F	S	V	K	E	P	R	V	L	F	A	M	I	T	Q	N	L	L	A	V	K	N	Q	E	S	Q	-	-	-	-	-	-	-	-	-	-	S
23. Oncorhynchus mykiss	D	D	P	L	G	A	V	L	G	V	D	S	F	S	V	K	E	P	R	V	L	F	A	M	I	T	Q	N	L	L	A	V	K	N	Q	E	S	Q	-	-	-	-	-	-	-	-	-	-	S
24. Oncorhynchus kisutch	D	D	P	L	G	A	V	L	G	V	D	S	F	S	V	K	E	P	R	V	L	F	A	M	I	T	Q	N	L	L	A	V	K	N	Q	E	S	Q	-	-	-	-	-	-	-	-	-	-	S
25. Echeneis naucrates	Q	D	A	L	G	R	V	L	G	V	D	S	F	S	V	K	E	P	R	V	L	F	A	M	I	T	K	N	L	V	A	V	T	A	P	E	S	L	-	-	-	-	-	-	-	-	-	-	P
26. Channa argus	Q	D	A	L	G	Q	V	L	G	V	D	S	F	S	C	K	E	P	R	V	L	F	G	M	I	T	K	N	L	V	A	V	R	S	P	E	S	P	-	-	-	-	-	-	-	-	-	-	P
27. Anabas testudineus	Q	D	A	L	G	Q	V	L	G	I	D	S	F	S	V	K	E	P	R	V	L	F	A	M	I	T	K	N	L	V	A	V	K	S	Q	E	S	S	-	-	-	-	-	-	-	-	-	-	P
28. Amphiprion ocellaris	Q	D	A	L	G	R	V	L	G	V	D	S	F	S	V	K	E	P	R	V	L	F	A	M	I	T	K	N	L	V	T	V	R	T	Q	E	S	T	-	-	-	-	-	-	-	-	-	-	T
29. Acanthochromis polyacanthus	Q	D	A	L	G	R	V	L	G	V	D	S	F	S	I	K	E	P	R	V	L	F	A	M	I	T	K	N	L	V	T	V	R	T	Q	E	S	T	-	-	-	-	-	-	-	-	-	-	T
30. Oreochromis niloticus	Q	D	A	L	G	R	V	L	G	V	D	S	F	S	V	K	E	P	R	V	L	F	A	M	I	T	K	N	L	V	A	V	R	S	P	E	S	T	-	-	-	-	-	-	-	-	-	-	T
31. Maylandia zebra	Q	D	A	L	G	R	V	L	G	V	D	S	F	S	V	K	E	P	R	V	L	F	A	M	I	T	K	N	L	V	A	V	S	S	P	E	S	T	-	-	-	-	-	-	-	-	-	-	T
32. Haplochromis burtoni	Q	D	A	L	G	R	V	L	G	V	D	S	F	S	V	K	E	P	R	V	L	F	A	M	I	T	K	N	L	V	A	V	R	S	P	E	S	T	-	-	-	-	-	-	-	-	-	-	T
33. Neolamprologus brichardi	Q	D	A	L	G	R	V	L	G	V	D	S	F	S	V	K	E	P	R	V	L	F	A	M	I	T	K	N	L	V	A	V	R	S	P	E	S	T	-	-	-	-	-	-	-	-	-	-	T
34. Oryzias latipes	Q	D	A	L	G	R	V	L	G	V	D	S	F	S	V	K	E	P	R	V	L	F	A	M	I	T	K	N	L	V	A	V	N	N	K	A	-	-	-	-	-	-	-	-	-	-	-	-	-
35. Fundulus heteroclitus	Q	D	A	L	G	R	V	L	G	V	D	S	F	S	V	K	E	P	R	V	L	F	S	M	I	S	K	N	L	V	T	V	T	S	Q	A	S	T	-	-	-	-	-	-	-	-	-	-	-
36. Xiphophorus maculatus	Q	D	A	L	G	R	V	L	G	V	D	S	F	S	V	K	E	P	R	V	L	F	A	M	I	T	K	N	L	E	A	V	R	N	Q	D	S	T	-	-	-	-	-	-	-	-	-	-	T
37. Poecilia latipinna	Q	D	A	L	G	R	V	L	G	V	D	S	F	S	V	K	E	P	R	V	L	F	A	M	I	T	K	N	L	E	A	V	K	N	Q	D	S	A	-	-	-	-	-	-	-	-	-	-	T
38. Poecilia reticulata	Q	D	A	L	G	R	V	L	G	V	D	S	F	S	V	K	E	P	R	V	L	F	A	M	I	T	K	N	L	E	A	V	R	N	Q	D	S	T	-	-	-	-	-	-	-	-	-	-	T
39. Takifugu rubripes	H	D	E	L	G	R	V	L	G	V	D	S	F	S	V	K	E	P	R	V	L	F	A	M	I	M	K	N	L	V	A	V	K	N	P	E	S	S	-	-	-	-	-	-	-	-	-	-	-
40. Tetraodon nigroviridis	H	D	E	L	G	R	V	L	G	V	D	S	F	S	V	K	E	P	R	V	L	F	A	A	L	M	K	N	L	V	A	V	R	N	Q	G	E	I	-	-	-	-	-	-	-	-	-	-	-
41. Acanthopagrus latus	Q	D	A	L	G	R	V	L	G	V	D	S	F	S	V	K	E	P	R	V	L	F	A	M	I	T	K	N	L	V	A	V	K	T	E	E	S	-	-	-	-	-	-	-	-	-	-	P	P
42. Collichthys lucidus	Q	D	A	L	G	R	V	L	G	V	D	S	F	S	V	K	E	P	R	V	L	F	A	M	I	T	K	N	L	V	A	V	K	S	P	E	S	-	-	-	-	-	-	-	-	-	-	P	P
43. Siniperca chuatsi	Q	D	A	L	G	R	V	L	G	V	D	S	F	S	V	K	E	P	R	V	L	F	A	M	I	T	K	N	L	V	A	V	K	S	Q	E	S	-	-	-	-	-	-	-	-	-	-	L	P
44. Etheostoma cragini	Q	D	A	L	G	R	V	L	G	V	D	S	F	S	V	K	E	P	R	V	L	F	A	M	I	T	K	N	L	V	A	V	K	N	Q	D	S	-	-	-	-	-	-	-	-	-	-	P	P
45. Etheostoma spectabile	Q	D	A	L	G	R	V	L	G	V	D	S	F	S	V	K	E	P	R	V	L	F	A	M	I	T	K	N	L	V	A	V	K	N	Q	D	S	-	-	-	-	-	-	-	-	-	-	P	P
46. Cyclopterus lumpus	Q	D	A	L	G	R	V	L	G	V	D	S	F	S	V	K	E	P	R	V	L	F	S	M	I	T	K	N	L	V	A	V	K	N	Q	D	Q	T	K	P	V	P	L	S	E	S	-	P	P
47. Gasterosteus aculeatus	Q	D	A	L	G	R	V	L	G	V	D	S	F	S	V	K	E	P	R	V	L	F	A	M	I	T	K	N	L	V	A	V	K	S	Q	E	S	-	-	-	-	-	-	-	-	-	-	P	A
48. Epinephelus lanceolatus	Q	D	A	L	G	R	V	L	G	V	D	S	F	S	V	K	E	P	R	V	L	Y	A	M	I	T	K	N	L	V	A	V	K	N	Q	E	S	S	-	-	-	-	-	-	-	-	-	-	P
49. (2 . 3)	N	D	L	L	G	E	L	F	G	V	Q	S	F	S	V	K	E	P	R	R	L	Y	A	M	I	S	K	N	L	I	P	V	N	Q	E	D	P	I	-	-	-	-	-	-	-	-	-	-	-
50. (94 . 49)	N	D	L	L	G	E	L	F	G	V	Q	S	F	S	V	K	E	P	R	R	L	Y	A	M	I	S	K	N	L	I	P	V	N	Q	E	D	P	I	-	-	-	-	-	-	-	-	-	-	-
51. (8 . 9)	G	D	E	L	G	A	V	L	G	V	D	T	F	S	V	K	E	P	R	V	L	F	A	M	I	T	K	N	L	T	A	V	K	N	P	D	T	T	-	-	-	-	-	-	-	E	T	Q	S
52. (51 . 10)	G	D	A	L	G	A	V	L	G	V	D	S	F	S	V	K	E	P	R	V	L	F	A	M	I	S	K	N	L	I	A	V	K	N	P	E	S	Q	-	-	-	-	-	-	-	-	-	-	S
53. (13 . 14)	N	D	A	L	G	A	V	L	G	V	T	S	F	S	V	K	E	P	R	A	L	F	A	M	I	S	K	N	L	I	A	V	K	I	P	E	S	Q	-	-	-	-	-	-	-	-	-	-	S
54. (53 . 12)	N	D	A	L	G	A	V	L	G	V	T	S	F	S	V	K	E	P	R	A	L	F	A	M	I	S	K	N	L	I	A	V	K	N	P	E	S	Q	-	-	-	-	-	-	-	-	-	-	S
55. (17 . 18)	E	D	A	L	G	A	V	L	G	V	K	S	F	S	V	K	E	P	R	A	L	F	A	M	I	N	R	N	L	V	T	V	K	N	P	D	T	Q	-	-	-	-	-	-	-	-	-	-	S
56. (19 . 55)	E	D	A	L	G	A	V	L	G	V	K	S	F	S	V	K	E	P	R	A	L	F	A	M	I	N	R	N	L	V	T	V	K	N	P	D	T	Q	-	-	-	-	-	-	-	-	-	-	S
57. (16 . 56)	E	D	A	L	G	A	V	L	G	V	K	S	F	S	V	K	E	P	R	A	L	F	A	M	I	N	R	N	L	V	T	V	K	N	P	D	T	Q	-	-	-	-	-	-	-	-	-	-	S
58. (15 . 57)	E	D	A	L	G	A	V	L	G	V	K	S	F	S	V	K	E	P	R	A	L	F	A	M	I	N	R	N	L	V	T	V	K	N	P	E	S	Q	-	-	-	-	-	-	-	-	-	-	S
59. (54 . 58)	N	D	A	L	G	A	V	L	G	V	T	S	F	S	V	K	E	P	R	A	L	F	A	M	I	S	K	N	L	I	A	V	K	N	P	E	S	Q	-	-	-	-	-	-	-	-	-	-	S
60. (11 . 59)	N	D	A	L	G	A	V	L	G	V	D	S	F	S	V	K	E	P	R	A	L	F	A	M	I	S	K	N	L	I	A	V	K	N	P	E	S	Q	-	-	-	-	-	-	-	-	-	-	S
61. (52 . 60)	N	D	A	L	G	A	V	L	G	V	D	S	F	S	V	K	E	P	R	V	L	F	A	M	I	S	K	N	L	I	A	V	K	N	P	E	S	Q	-	-	-	-	-	-	-	-	-	-	S
62. (23 . 24)	D	D	P	L	G	A	V	L	G	V	D	S	F	S	V	K	E	P	R	V	L	F	A	M	I	T	Q	N	L	L	A	V	K	N	Q	E	S	Q	-	-	-	-	-	-	-	-	-	-	S
63. (22 . 62)	D	D	P	L	G	A	V	L	G	V	D	S	F	S	V	K	E	P	R	V	L	F	A	M	I	T	Q	N	L	L	A	V	K	N	Q	E	S	Q	-	-	-	-	-	-	-	-	-	-	S
64. (21 . 63)	D	D	P	L	G	A	V	L	G	V	D	S	F	S	V	K	E	P	R	V	L	F	A	M	I	T	Q	N	L	L	A	V	K	N	Q	E	S	Q	-	-	-	-	-	-	-	-	-	-	S
65. (20 . 64)	N	D	A	L	G	A	V	L	G	V	D	S	F	S	V	K	E	P	R	V	L	F	A	M	I	T	Q	N	L	I	A	V	K	N	Q	E	S	Q	-	-	-	-	-	-	-	-	-	-	S
66. (26 . 27)	Q	D	A	L	G	Q	V	L	G	V	D	S	F	S	V	K	E	P	R	V	L	F	A	M	I	T	K	N	L	V	A	V	K	S	Q	E	S	S	-	-	-	-	-	-	-	-	-	-	P
67. (25 . 66)	Q	D	A	L	G	R	V	L	G	V	D	S	F	S	V	K	E	P	R	V	L	F	A	M	I	T	K	N	L	V	A	V	K	S	Q	E	S	S	-	-	-	-	-	-	-	-	-	-	P
68. (28 . 29)	Q	D	A	L	G	R	V	L	G	V	D	S	F	S	V	K	E	P	R	V	L	F	A	M	I	T	K	N	L	V	T	V	R	T	Q	E	S	T	-	-	-	-	-	-	-	-	-	-	T
69. (32 . 33)	Q	D	A	L	G	R	V	L	G	V	D	S	F	S	V	K	E	P	R	V	L	F	A	M	I	T	K	N	L	V	A	V	R	S	P	E	S	T	-	-	-	-	-	-	-	-	-	-	T
70. (31 . 69)	Q	D	A	L	G	R	V	L	G	V	D	S	F	S	V	K	E	P	R	V	L	F	A	M	I	T	K	N	L	V	A	V	R	S	P	E	S	T	-	-	-	-	-	-	-	-	-	-	T
71. (30 . 70)	Q	D	A	L	G	R	V	L	G	V	D	S	F	S	V	K	E	P	R	V	L	F	A	M	I	T	K	N	L	V	A	V	R	S	P	E	S	T	-	-	-	-	-	-	-	-	-	-	T
72. (37 . 38)	Q	D	A	L	G	R	V	L	G	V	D	S	F	S	V	K	E	P	R	V	L	F	A	M	I	T	K	N	L	E	A	V	R	N	Q	D	S	T	-	-	-	-	-	-	-	-	-	-	T
73. (72 . 36)	Q	D	A	L	G	R	V	L	G	V	D	S	F	S	V	K	E	P	R	V	L	F	A	M	I	T	K	N	L	E	A	V	R	N	Q	D	S	T	-	-	-	-	-	-	-	-	-	-	T
74. (73 . 35)	Q	D	A	L	G	R	V	L	G	V	D	S	F	S	V	K	E	P	R	V	L	F	A	M	I	T	K	N	L	V	A	V	R	N	Q	A	S	T	-	-	-	-	-	-	-	-	-	-	T
75. (74 . 34)	Q	D	A	L	G	R	V	L	G	V	D	S	F	S	V	K	E	P	R	V	L	F	A	M	I	T	K	N	L	V	A	V	R	N	Q	A	S	T	-	-	-	-	-	-	-	-	-	-	T
76. (75 . 71)	Q	D	A	L	G	R	V	L	G	V	D	S	F	S	V	K	E	P	R	V	L	F	A	M	I	T	K	N	L	V	A	V	R	S	Q	E	S	T	-	-	-	-	-	-	-	-	-	-	T
77. (76 . 68)	Q	D	A	L	G	R	V	L	G	V	D	S	F	S	V	K	E	P	R	V	L	F	A	M	I	T	K	N	L	V	A	V	R	S	Q	E	S	T	-	-	-	-	-	-	-	-	-	-	T
78. (77 . 67)	Q	D	A	L	G	R	V	L	G	V	D	S	F	S	V	K	E	P	R	V	L	F	A	M	I	T	K	N	L	V	A	V	K	S	Q	E	S	S	-	-	-	-	-	-	-	-	-	-	P
79. (39 . 40)	H	D	E	L	G	R	V	L	G	V	D	S	F	S	V	K	E	P	R	V	L	F	A	M	I	M	K	N	L	V	A	V	K	N	Q	E	S	S	-	-	-	-	-	-	-	-	-	-	-
80. (41 . 42)	Q	D	A	L	G	R	V	L	G	V	D	S	F	S	V	K	E	P	R	V	L	F	A	M	I	T	K	N	L	V	A	V	K	S	Q	E	S	-	-	-	-	-	-	-	-	-	-	P	P
81. (44 . 45)	Q	D	A	L	G	R	V	L	G	V	D	S	F	S	V	K	E	P	R	V	L	F	A	M	I	T	K	N	L	V	A	V	K	N	Q	D	S	-	-	-	-	-	-	-	-	-	-	P	P
82. (46 . 47)	Q	D	A	L	G	R	V	L	G	V	D	S	F	S	V	K	E	P	R	V	L	F	A	M	I	T	K	N	L	V	A	V	K	N	Q	E	S	S	-	-	-	-	-	-	-	-	-	P	P
83. (48 . 82)	Q	D	A	L	G	R	V	L	G	V	D	S	F	S	V	K	E	P	R	V	L	F	A	M	I	T	K	N	L	V	A	V	K	N	Q	E	S	S	-	-	-	-	-	-	-	-	-	P	P
84. (81 . 83)	Q	D	A	L	G	R	V	L	G	V	D	S	F	S	V	K	E	P	R	V	L	F	A	M	I	T	K	N	L	V	A	V	K	N	Q	E	S	-	-	-	-	-	-	-	-	-	-	P	P
85. (43 . 84)	Q	D	A	L	G	R	V	L	G	V	D	S	F	S	V	K	E	P	R	V	L	F	A	M	I	T	K	N	L	V	A	V	K	S	Q	E	S	-	-	-	-	-	-	-	-	-	-	P	P
86. (80 . 85)	Q	D	A	L	G	R	V	L	G	V	D	S	F	S	V	K	E	P	R	V	L	F	A	M	I	T	K	N	L	V	A	V	K	S	Q	E	S	-	-	-	-	-	-	-	-	-	-	P	P
87. (79 . 86)	Q	D	A	L	G	R	V	L	G	V	D	S	F	S	V	K	E	P	R	V	L	F	A	M	I	T	K	N	L	V	A	V	K	S	Q	E	S	S	-	-	-	-	-	-	-	-	-	-	P
88. (78 . 87)	Q	D	A	L	G	R	V	L	G	V	D	S	F	S	V	K	E	P	R	V	L	F	A	M	I	T	K	N	L	V	A	V	K	S	Q	E	S	S	-	-	-	-	-	-	-	-	-	-	P
89. (88 . 65)	N	D	A	L	G	A	V	L	G	V	D	S	F	S	V	K	E	P	R	V	L	F	A	M	I	T	K	N	L	I	A	V	K	N	Q	E	S	Q	-	-	-	-	-	-	-	-	-	-	S
90. (89 . 61)	N	D	A	L	G	A	V	L	G	V	D	S	F	S	V	K	E	P	R	V	L	F	A	M	I	S	K	N	L	I	A	V	K	N	Q	E	S	Q	-	-	-	-	-	-	-	-	-	-	S
91. (90 . 7)	N	D	A	L	G	A	V	L	G	V	D	S	F	S	V	K	E	P	R	V	L	Y	A	M	I	S	K	N	L	I	A	V	K	N	Q	E	S	Q	-	-	-	-	-	-	-	-	S	Q	S
92. (91 . 6)	N	D	L	L	G	D	V	L	G	V	N	S	F	S	V	K	E	P	R	V	L	Y	A	M	I	S	K	N	L	I	A	V	K	N	P	D	V	H	-	-	-	-	-	-	-	-	S	Q	T
93. (92 . 5)	N	D	L	L	G	D	V	L	G	V	H	S	F	S	V	K	E	P	R	V	L	Y	A	M	I	S	K	N	L	I	A	V	K	N	P	D	V	H	-	-	-	-	-	-	-	-	-	-	T
94. (93 . 4)	N	D	L	L	G	D	V	L	G	V	H	S	F	S	V	K	E	P	R	V	L	Y	A	M	I	S	K	N	L	I	A	V	K	N	P	D	V	H	-	-	-	-	-	-	-	-	-	-	-
	82								90					95					100										110					120					120										130
[truncated: 32 more columns]
