# Supplementary material for: Conservation of Affinity Rather Than Sequence Underlies a Dynamic Evolution of the Motif-Mediated p53/MDM2 Interaction in Ray-Finned Fishes
Source: Mol Biol Evol. 2024 Feb 1;41(2):msae018. doi: 10.1093/molbev/msae018 (PMC10901556; doi:10.1093/molbev/msae018)
Supplement: msae018_Supplementary_Data [file msae018_supplementary_data.zip › Supplementary Spreadsheet 3 Reconstructed p53TAD ML and AltAll.xlsx]

## Sheet: JTT+G+I
	Reconstructed fish nodes		with posterior probabilities if ML<0.9
		15	16	17	18	19	20	21	22	23	24	25	26	27
Actinoperygii ML	128	S	Q	E	S	F	Q	D	L	W	N	M	V	T
								0.52				0.89		0.26
								E				L		A
								0.48				0.05		0.23
												I		S
												0.04		0.15
														P
														0.12
Actinoperygii AltAll		S	Q	E	S	F	Q	E	L	W	N	M	V	A
Teleost ML	125	S	Q	E	S	F	Q	E	L	W	N	M	V	M
											0.89		0.6	0.26
											K		I	L
											0.1		0.39	0.25
														V
														0.25
														I
														0.17
Teleost AltAll		S	Q	E	S	F	Q	E	L	W	K	M	I	L/V
Paralog 1 ML	104	S	Q	E	S	F	Q	E	L	W	N	M	V	M
											0.89		0.6	0.26
											K		I	L
											0.1		0.39	0.25
														V
														0.25
														I
														0.17
Paralog 1 AltAll		S	Q	E	S	F	Q	E	L	W	K	M	I	L/V
Paralog 2 ML	124	S	Q	E	S	F	Q	E	L	W	N	M	V	L
				0.88									0.6	0.33
				D									I	M
				0.12									0.39	0.23
														V
														0.21
														I
														0.16
Paralog 2 AltAll		S	Q	D	S	F	Q	E	L	W	N	M	I	M
ML	103	S	Q	G	S	F	Q	E	L	W	E	S	V	M
				0.58							0.54	0.52	0.52	0.37
				E							N	T	I	V
				0.24							0.22	0.28	0.48	0.3
				D							D			I
				0.18							0.15			0.15
														L
														0.12
Alt All	103	S	Q	E	S	F	Q	E	L	W	N	T	I	V
ML	123	S	Q	E	S	F	E	E	L	W	N	M	I	L
							0.56	0.75			0.83		0.57	0.57
							Q	D			K		V	M
							0.38	0.25			0.16		0.25	0.16
													N	I
													0.16	0.12
														V
														0.11
Alt All	123	S	Q	E	S	F	Q	D	L	W	K	M	V	M

## Sheet: JTT+G+I and JTT+G+I+F
	Reconstructed fish nodes		with posterior probabilities if ML<0.9
		15	16	17	18	19	20	21	22	23	24	25	26	27
Actinoperygii ML	128	S	Q	E	S	F	Q	D	L	W	N	M	V	T		Color code for JTT+G+I+F sequences
	128 JTT+G+I+F	S	Q	E	S	F	Q	D	L	W	N	M	V	T		Yellow, posterior probability < 0.9
								0.52				0.89		0.26		Red, posterior probability < 0.5
								E				L		A
								0.48				0.05		0.23
												I		S
												0.04		0.15
														P
														0.12
Actinoperygii AltAll		S	Q	E	S	F	Q	E	L	W	N	M	V	A
Teleost ML	125	S	Q	E	S	F	Q	E	L	W	N	M	V	M		26 JTT+G+I+F	27 JTT+G+I+F
	125 JTT+G+I+F	S	Q	E	S	F	Q	E	L	W	K	M	I	M		I	M
											0.89		0.6	0.26		0.52	0.32
											K		I	L		V	V
											0.1		0.39	0.25		0.48	0.26
														V			L
														0.25			0.2
														I			I
														0.17			0.13
Teleost AltAll		S	Q	E	S	F	Q	E	L	W	K	M	I	L/V
Paralog 1 ML	104	S	Q	E	S	F	Q	E	L	W	N	M	V	M
	104 JTT+G+I+F	S	Q	E	S	F	Q	E	L	W	K	M	I	M
											0.89		0.6	0.26
											K		I	L
											0.1		0.39	0.25
														V
														0.25
														I
														0.17
Paralog 1 AltAll		S	Q	E	S	F	Q	E	L	W	K	M	I	L/V
Paralog 2 ML	124	S	Q	E	S	F	Q	E	L	W	N	M	V	L
	124 JTT+G+I+F	S	Q	E	S	F	Q	E	L	W	K	M	I	M
				0.88									0.6	0.33
				D									I	M
				0.12									0.39	0.23
														V
														0.21
														I
														0.16
Paralog 2 AltAll		S	Q	D	S	F	Q	E	L	W	N	M	I	M
ML	103	S	Q	G	S	F	Q	E	L	W	E	S	V	M
	103 JTT+G+I+F	S	Q	G	S	F	Q	E	L	W	E	S	I	M
				0.58							0.54	0.52	0.52	0.37
				E							N	T	I	V
				0.24							0.22	0.28	0.48	0.3
				D							D			I
				0.18							0.15			0.15
														L
														0.12
Alt All	103	S	Q	E	S	F	Q	E	L	W	N	T	I	V
ML	123	S	Q	E	S	F	E	E	L	W	N	M	I	L
	123 JTT+G+I+F	S	Q	E	S	F	Q	E	L	W	K	M	I	L
							0.56	0.75			0.83		0.57	0.57
							Q	D			K		V	M
							0.38	0.25			0.16		0.25	0.16
													N	I
													0.16	0.12
														V
														0.11
Alt All	123	S	Q	E	S	F	Q	D	L	W	K	M	V	M

## Sheet: Model comparison
Model	Parameters	BIC	AICc	Akaike weights	lnL	(+I)	(+G)	f(A)	f(R)	f(N)	f(D)	f(C)	f(Q)	f(E)	f(G)	f(H)	f(I)	f(L)	f(K)	f(M)	f(F)	f(P)	f(S)	f(T)	f(W)	f(Y)	f(V)	r(AR)	r(AN)	r(AD)	r(AC)	r(AQ)	r(AE)	r(AG)	r(AH)	r(AI)	r(AL)	r(AK)	r(AM)	r(AF)	r(AP)	r(AS)	r(AT)	r(AW)	r(AY)	r(AV)	r(RA)	r(RN)	r(RD)
JTT+G+I+F	148	15363.3	14397.8	0.999997	-7046.65	0.03	3.18	0.051	0.01	0.045	0.075	0.005	0.055	0.099	0.043	0.007	0.027	0.109	0.011	0.038	0.043	0.116	0.104	0.073	0.023	0.007	0.06	0	0.001	0.003	0	0.002	0.006	0.004	0	0.001	0.002	0	0.001	0	0.012	0.021	0.017	0	0	0.009	0.001	0.001	0.001
JTT+G+F	147	15382.6	14423.6	2.50555e-06	-7060.61	n/a	2.73	0.051	0.01	0.045	0.075	0.005	0.055	0.099	0.043	0.007	0.027	0.109	0.011	0.038	0.043	0.116	0.104	0.073	0.023	0.007	0.06	0	0.001	0.003	0	0.002	0.006	0.004	0	0.001	0.002	0	0.001	0	0.012	0.021	0.017	0	0	0.009	0.001	0.001	0.001
WAG+G+I+F	148	15513.9	14548.5	1.95679e-33	-7121.97	0.03	3.34	0.051	0.01	0.045	0.075	0.005	0.055	0.099	0.043	0.007	0.027	0.109	0.011	0.038	0.043	0.116	0.104	0.073	0.023	0.007	0.06	0	0.001	0.003	0	0.003	0.008	0.003	0	0	0.002	0.001	0.002	0	0.009	0.019	0.008	0	0	0.006	0.002	0.002	0.001
Dayhoff+G+I+F	148	15527.5	14562	2.20023e-36	-7128.76	0.03	3.08	0.051	0.01	0.045	0.075	0.005	0.055	0.099	0.043	0.007	0.027	0.109	0.011	0.038	0.043	0.116	0.104	0.073	0.023	0.007	0.06	0	0.002	0.004	0	0.002	0.009	0.005	0	0.001	0.002	0	0.001	0	0.014	0.02	0.013	0	0	0.006	0.001	0.001	0
WAG+G+F	147	15529.2	14570.2	3.71817e-38	-7133.9	n/a	2.6	0.051	0.01	0.045	0.075	0.005	0.055	0.099	0.043	0.007	0.027	0.109	0.011	0.038	0.043	0.116	0.104	0.073	0.023	0.007	0.06	0	0.001	0.003	0	0.003	0.008	0.003	0	0	0.002	0.001	0.002	0	0.009	0.019	0.008	0	0	0.006	0.002	0.002	0.001
Dayhoff+G+F	147	15535.8	14576.8	1.37963e-39	-7137.19	n/a	2.6	0.051	0.01	0.045	0.075	0.005	0.055	0.099	0.043	0.007	0.027	0.109	0.011	0.038	0.043	0.116	0.104	0.073	0.023	0.007	0.06	0	0.002	0.004	0	0.002	0.009	0.005	0	0.001	0.002	0	0.001	0	0.014	0.02	0.013	0	0	0.006	0.001	0.001	0
JTT+G+I	129	15435.6	14593.1	3.87931e-43	-7164.34	0.03	3.37	0.077	0.051	0.043	0.051	0.02	0.041	0.062	0.075	0.023	0.053	0.091	0.06	0.023	0.041	0.051	0.068	0.059	0.014	0.032	0.066	0.001	0.001	0.002	0.001	0.001	0.003	0.007	0	0.001	0.001	0.001	0.001	0	0.005	0.014	0.014	0	0	0.01	0.002	0.001	0
LG+G+I+F	148	15575	14609.5	1.0751e-46	-7152.5	0.03	2.9	0.051	0.01	0.045	0.075	0.005	0.055	0.099	0.043	0.007	0.027	0.109	0.011	0.038	0.043	0.116	0.104	0.073	0.023	0.007	0.06	0	0.001	0.002	0.001	0.003	0.005	0.005	0	0	0.002	0	0.002	0.001	0.007	0.026	0.008	0	0	0.008	0.001	0.002	0
JTT+G	128	15449.7	14613.7	1.35662e-47	-7175.65	n/a	2.65	0.077	0.051	0.043	0.051	0.02	0.041	0.062	0.075	0.023	0.053	0.091	0.06	0.023	0.041	0.051	0.068	0.059	0.014	0.032	0.066	0.001	0.001	0.002	0.001	0.001	0.003	0.007	0	0.001	0.001	0.001	0.001	0	0.005	0.014	0.014	0	0	0.01	0.002	0.001	0
LG+G+F	147	15599.4	14640.4	2.14579e-53	-7168.99	n/a	2.4	0.051	0.01	0.045	0.075	0.005	0.055	0.099	0.043	0.007	0.027	0.109	0.011	0.038	0.043	0.116	0.104	0.073	0.023	0.007	0.06	0	0.001	0.002	0.001	0.003	0.005	0.005	0	0	0.002	0	0.002	0.001	0.007	0.026	0.008	0	0	0.008	0.001	0.002	0
rtREV+G+I+F	148	15623.1	14657.7	3.7541e-57	-7176.58	0.03	2.79	0.051	0.01	0.045	0.075	0.005	0.055	0.099	0.043	0.007	0.027	0.109	0.011	0.038	0.043	0.116	0.104	0.073	0.023	0.007	0.06	0	0.001	0	0.001	0.001	0.004	0.003	0	0	0.003	0	0.005	0	0.006	0.025	0.01	0	0	0.006	0.001	0.001	0.001
mtREV24+G+I+F	148	15640.7	14675.3	5.66716e-61	-7185.38	0.02	2.47	0.051	0.01	0.045	0.075	0.005	0.055	0.099	0.043	0.007	0.027	0.109	0.011	0.038	0.043	0.116	0.104	0.073	0.023	0.007	0.06	0	0.001	0.001	0	0	0	0.003	0	0.001	0.001	0	0.003	0	0.003	0.021	0.018	0	0	0.006	0.001	0	0
rtREV+G+F	147	15641.3	14682.3	1.71048e-62	-7189.94	n/a	2.33	0.051	0.01	0.045	0.075	0.005	0.055	0.099	0.043	0.007	0.027	0.109	0.011	0.038	0.043	0.116	0.104	0.073	0.023	0.007	0.06	0	0.001	0	0.001	0.001	0.004	0.003	0	0	0.003	0	0.005	0	0.006	0.025	0.01	0	0	0.006	0.001	0.001	0.001
mtREV24+G+F	147	15660.3	14701.3	1.27012e-66	-7199.44	n/a	2.08	0.051	0.01	0.045	0.075	0.005	0.055	0.099	0.043	0.007	0.027	0.109	0.011	0.038	0.043	0.116	0.104	0.073	0.023	0.007	0.06	0	0.001	0.001	0	0	0	0.003	0	0.001	0.001	0	0.003	0	0.003	0.021	0.018	0	0	0.006	0.001	0	0
JTT+I+F	147	15729.8	14770.8	1.00089e-81	-7234.22	0.03	n/a	0.051	0.01	0.045	0.075	0.005	0.055	0.099	0.043	0.007	0.027	0.109	0.011	0.038	0.043	0.116	0.104	0.073	0.023	0.007	0.06	0	0.001	0.003	0	0.002	0.006	0.004	0	0.001	0.002	0	0.001	0	0.012	0.021	0.017	0	0	0.009	0.001	0.001	0.001
WAG+G+I	129	15627.3	14784.8	9.08596e-85	-7260.2	0.03	3.44	0.087	0.044	0.039	0.057	0.019	0.037	0.058	0.083	0.024	0.048	0.086	0.062	0.02	0.038	0.046	0.07	0.061	0.014	0.035	0.071	0.001	0.001	0.002	0.001	0.002	0.005	0.006	0	0	0.002	0.003	0.001	0	0.004	0.012	0.007	0	0	0.008	0.003	0.001	0
Dayhoff+G+I	129	15646.5	14804	6.17229e-89	-7269.8	0.03	3.51	0.087	0.041	0.04	0.047	0.034	0.038	0.05	0.089	0.034	0.037	0.085	0.081	0.015	0.04	0.051	0.07	0.059	0.011	0.03	0.065	0.001	0.002	0.003	0.001	0.002	0.005	0.011	0	0.001	0.002	0.001	0.001	0	0.006	0.014	0.011	0	0	0.007	0.001	0.001	0
WAG+G	128	15648.4	14812.4	9.4758e-91	-7275.02	n/a	2.65	0.087	0.044	0.039	0.057	0.019	0.037	0.058	0.083	0.024	0.048	0.086	0.062	0.02	0.038	0.046	0.07	0.061	0.014	0.035	0.071	0.001	0.001	0.002	0.001	0.002	0.005	0.006	0	0	0.002	0.003	0.001	0	0.004	0.012	0.007	0	0	0.008	0.003	0.001	0
Dayhoff+G	128	15663.3	14827.3	5.58451e-94	-7282.46	n/a	2.82	0.087	0.041	0.04	0.047	0.034	0.038	0.05	0.089	0.034	0.037	0.085	0.081	0.015	0.04	0.051	0.07	0.059	0.011	0.03	0.065	0.001	0.002	0.003	0.001	0.002	0.005	0.011	0	0.001	0.002	0.001	0.001	0	0.006	0.014	0.011	0	0	0.007	0.001	0.001	0
JTT+F	146	15844.5	14892	3.1346e-110	-7295.83	n/a	n/a	0.051	0.01	0.045	0.075	0.005	0.055	0.099	0.043	0.007	0.027	0.109	0.011	0.038	0.043	0.116	0.104	0.073	0.023	0.007	0.06	0	0.001	0.003	0	0.002	0.006	0.004	0	0.001	0.002	0	0.001	0	0.012	0.021	0.017	0	0	0.009	0.001	0.001	0.001
WAG+I+F	147	15851.5	14892.5	3.84467e-108	-7295.05	0.03	n/a	0.051	0.01	0.045	0.075	0.005	0.055	0.099	0.043	0.007	0.027	0.109	0.011	0.038	0.043	0.116	0.104	0.073	0.023	0.007	0.06	0	0.001	0.003	0	0.003	0.008	0.003	0	0	0.002	0.001	0.002	0	0.009	0.019	0.008	0	0	0.006	0.002	0.002	0.001
LG+G+I	129	15751.4	14908.9	1.06231e-111	-7322.21	0.03	2.84	0.079	0.056	0.042	0.053	0.013	0.041	0.072	0.057	0.022	0.062	0.099	0.065	0.023	0.042	0.044	0.061	0.053	0.012	0.034	0.069	0.001	0.001	0.001	0.002	0.002	0.004	0.006	0	0	0.002	0.002	0.001	0.001	0.003	0.015	0.006	0	0	0.009	0.002	0.002	0
LG+G	128	15764.9	14928.9	4.76296e-116	-7333.27	n/a	2.15	0.079	0.056	0.042	0.053	0.013	0.041	0.072	0.057	0.022	0.062	0.099	0.065	0.023	0.042	0.044	0.061	0.053	0.012	0.034	0.069	0.001	0.001	0.001	0.002	0.002	0.004	0.006	0	0	0.002	0.002	0.001	0.001	0.003	0.015	0.006	0	0	0.009	0.002	0.002	0
Dayhoff+I+F	147	15894.8	14935.8	1.54412e-117	-7316.68	0.03	n/a	0.051	0.01	0.045	0.075	0.005	0.055	0.099	0.043	0.007	0.027	0.109	0.011	0.038	0.043	0.116	0.104	0.073	0.023	0.007	0.06	0	0.002	0.004	0	0.002	0.009	0.005	0	0.001	0.002	0	0.001	0	0.014	0.02	0.013	0	0	0.006	0.001	0.001	0
JTT+I	128	15777.7	14941.7	7.98148e-119	-7339.67	0.03	n/a	0.077	0.051	0.043	0.051	0.02	0.041	0.062	0.075	0.023	0.053	0.091	0.06	0.023	0.041	0.051	0.068	0.059	0.014	0.032	0.066	0.001	0.001	0.002	0.001	0.001	0.003	0.007	0	0.001	0.001	0.001	0.001	0	0.005	0.014	0.014	0	0	0.01	0.002	0.001	0
rtREV+G+I	129	15803.2	14960.7	6.01625e-123	-7348.11	0.03	2.73	0.065	0.045	0.038	0.042	0.011	0.061	0.061	0.064	0.027	0.068	0.102	0.075	0.015	0.029	0.068	0.049	0.062	0.025	0.032	0.062	0.001	0.001	0	0.003	0.001	0.003	0.005	0	0	0.002	0.002	0.002	0	0.004	0.012	0.009	0	0.001	0.006	0.001	0.001	0.001
rtREV+G	128	15819	14983	8.56248e-128	-7360.32	n/a	2.15	0.065	0.045	0.038	0.042	0.011	0.061	0.061	0.064	0.027	0.068	0.102	0.075	0.015	0.029	0.068	0.049	0.062	0.025	0.032	0.062	0.001	0.001	0	0.003	0.001	0.003	0.005	0	0	0.002	0.002	0.002	0	0.004	0.012	0.009	0	0.001	0.006	0.001	0.001	0.001
cpREV+G+F	147	15957	14998	4.78815e-131	-7347.78	n/a	2.13	0.051	0.01	0.045	0.075	0.005	0.055	0.099	0.043	0.007	0.027	0.109	0.011	0.038	0.043	0.116	0.104	0.073	0.023	0.007	0.06	0	0.001	0.001	0	0.001	0.005	0.003	0	0	0.002	0	0.001	0	0.006	0.025	0.01	0	0	0.006	0.001	0.002	0
LG+I+F	147	15978.1	15019.1	1.22322e-135	-7358.36	0.03	n/a	0.051	0.01	0.045	0.075	0.005	0.055	0.099	0.043	0.007	0.027	0.109	0.011	0.038	0.043	0.116	0.104	0.073	0.023	0.007	0.06	0	0.001	0.002	0.001	0.003	0.005	0.005	0	0	0.002	0	0.002	0.001	0.007	0.026	0.008	0	0	0.008	0.001	0.002	0
WAG+F	146	15972.6	15020.1	7.43405e-136	-7359.91	n/a	n/a	0.051	0.01	0.045	0.075	0.005	0.055	0.099	0.043	0.007	0.027	0.109	0.011	0.038	0.043	0.116	0.104	0.073	0.023	0.007	0.06	0	0.001	0.003	0	0.003	0.008	0.003	0	0	0.002	0.001	0.002	0	0.009	0.019	0.008	0	0	0.006	0.002	0.002	0.001
Dayhoff+F	146	15984.8	15032.3	1.71042e-138	-7365.99	n/a	n/a	0.051	0.01	0.045	0.075	0.005	0.055	0.099	0.043	0.007	0.027	0.109	0.011	0.038	0.043	0.116	0.104	0.073	0.023	0.007	0.06	0	0.002	0.004	0	0.002	0.009	0.005	0	0.001	0.002	0	0.001	0	0.014	0.02	0.013	0	0	0.006	0.001	0.001	0
JTT	127	15900.7	15071.2	5.95664e-147	-7405.48	n/a	n/a	0.077	0.051	0.043	0.051	0.02	0.041	0.062	0.075	0.023	0.053	0.091	0.06	0.023	0.041	0.051	0.068	0.059	0.014	0.032	0.066	0.001	0.001	0.002	0.001	0.001	0.003	0.007	0	0.001	0.001	0.001	0.001	0	0.005	0.014	0.014	0	0	0.01	0.002	0.001	0
rtREV+I+F	147	16036.2	15077.2	3.05595e-148	-7387.38	0.03	n/a	0.051	0.01	0.045	0.075	0.005	0.055	0.099	0.043	0.007	0.027	0.109	0.011	0.038	0.043	0.116	0.104	0.073	0.023	0.007	0.06	0	0.001	0	0.001	0.001	0.004	0.003	0	0	0.003	0	0.005	0	0.006	0.025	0.01	0	0	0.006	0.001	0.001	0.001
WAG+I	128	15953.7	15117.7	4.7108e-157	-7427.69	0.03	n/a	0.087	0.044	0.039	0.057	0.019	0.037	0.058	0.083	0.024	0.048	0.086	0.062	0.02	0.038	0.046	0.07	0.061	0.014	0.035	0.071	0.001	0.001	0.002	0.001	0.002	0.005	0.006	0	0	0.002	0.003	0.001	0	0.004	0.012	0.007	0	0	0.008	0.003	0.001	0
cpREV+G+I+F	148	16086.6	15121.1	8.78409e-158	-7408.29	0.03	1.6	0.051	0.01	0.045	0.075	0.005	0.055	0.099	0.043	0.007	0.027	0.109	0.011	0.038	0.043	0.116	0.104	0.073	0.023	0.007	0.06	0	0.001	0.001	0	0.001	0.005	0.003	0	0	0.002	0	0.001	0	0.006	0.025	0.01	0	0	0.006	0.001	0.002	0
Dayhoff+I	128	15961.6	15125.6	9.27226e-159	-7431.62	0.03	n/a	0.087	0.041	0.04	0.047	0.034	0.038	0.05	0.089	0.034	0.037	0.085	0.081	0.015	0.04	0.051	0.07	0.059	0.011	0.03	0.065	0.001	0.002	0.003	0.001	0.002	0.005	0.011	0	0.001	0.002	0.001	0.001	0	0.006	0.014	0.011	0	0	0.007	0.001	0.001	0
mtREV24+I+F	147	16093	15134	1.35001e-160	-7415.83	0.03	n/a	0.051	0.01	0.045	0.075	0.005	0.055	0.099	0.043	0.007	0.027	0.109	0.011	0.038	0.043	0.116	0.104	0.073	0.023	0.007	0.06	0	0.001	0.001	0	0	0	0.003	0	0.001	0.001	0	0.003	0	0.003	0.021	0.018	0	0	0.006	0.001	0	0
LG+F	146	16115.8	15163.3	6.08428e-167	-7431.5	n/a	n/a	0.051	0.01	0.045	0.075	0.005	0.055	0.099	0.043	0.007	0.027	0.109	0.011	0.038	0.043	0.116	0.104	0.073	0.023	0.007	0.06	0	0.001	0.002	0.001	0.003	0.005	0.005	0	0	0.002	0	0.002	0.001	0.007	0.026	0.008	0	0	0.008	0.001	0.002	0
rtREV+F	146	16160.7	15208.2	1.06287e-176	-7453.96	n/a	n/a	0.051	0.01	0.045	0.075	0.005	0.055	0.099	0.043	0.007	0.027	0.109	0.011	0.038	0.043	0.116	0.104	0.073	0.023	0.007	0.06	0	0.001	0	0.001	0.001	0.004	0.003	0	0	0.003	0	0.005	0	0.006	0.025	0.01	0	0	0.006	0.001	0.001	0.001
Dayhoff	127	16059.7	15230.2	1.82924e-181	-7484.95	n/a	n/a	0.087	0.041	0.04	0.047	0.034	0.038	0.05	0.089	0.034	0.037	0.085	0.081	0.015	0.04	0.051	0.07	0.059	0.011	0.03	0.065	0.001	0.002	0.003	0.001	0.002	0.005	0.011	0	0.001	0.002	0.001	0.001	0	0.006	0.014	0.011	0	0	0.007	0.001	0.001	0
mtREV24+G	128	16079.4	15243.4	2.40405e-184	-7490.53	n/a	0.85	0.072	0.019	0.039	0.019	0.006	0.025	0.024	0.056	0.028	0.087	0.168	0.023	0.053	0.06	0.055	0.072	0.088	0.029	0.033	0.044	0	0.001	0	0	0	0	0.003	0	0.004	0.002	0	0.004	0	0.001	0.014	0.021	0	0	0.004	0.001	0	0
WAG	127	16078.2	15248.6	1.78112e-185	-7494.19	n/a	n/a	0.087	0.044	0.039	0.057	0.019	0.037	0.058	0.083	0.024	0.048	0.086	0.062	0.02	0.038	0.046	0.07	0.061	0.014	0.035	0.071	0.001	0.001	0.002	0.001	0.002	0.005	0.006	0	0	0.002	0.003	0.001	0	0.004	0.012	0.007	0	0	0.008	0.003	0.001	0
mtREV24+G+I	129	16119.5	15277	1.25076e-191	-7506.26	0.02	2.04	0.072	0.019	0.039	0.019	0.006	0.025	0.024	0.056	0.028	0.087	0.168	0.023	0.053	0.06	0.055	0.072	0.088	0.029	0.033	0.044	0	0.001	0	0	0	0	0.003	0	0.004	0.002	0	0.004	0	0.001	0.014	0.021	0	0	0.004	0.001	0	0
mtREV24+F	146	16230.6	15278.1	7.17308e-192	-7488.9	n/a	n/a	0.051	0.01	0.045	0.075	0.005	0.055	0.099	0.043	0.007	0.027	0.109	0.011	0.038	0.043	0.116	0.104	0.073	0.023	0.007	0.06	0	0.001	0.001	0	0	0	0.003	0	0.001	0.001	0	0.003	0	0.003	0.021	0.018	0	0	0.006	0.001	0	0
cpREV+G	128	16155.8	15319.8	6.14784e-201	-7528.74	n/a	2.33	0.076	0.062	0.041	0.037	0.009	0.038	0.05	0.084	0.025	0.081	0.101	0.05	0.022	0.051	0.043	0.062	0.054	0.018	0.031	0.066	0.001	0.001	0.001	0.001	0.001	0.002	0.006	0	0.001	0.002	0.001	0	0	0.002	0.015	0.007	0	0	0.006	0.001	0.001	0
LG+I	128	16158.6	15322.6	1.52212e-201	-7530.14	0.03	n/a	0.079	0.056	0.042	0.053	0.013	0.041	0.072	0.057	0.022	0.062	0.099	0.065	0.023	0.042	0.044	0.061	0.053	0.012	0.034	0.069	0.001	0.001	0.001	0.002	0.002	0.004	0.006	0	0	0.002	0.002	0.001	0.001	0.003	0.015	0.006	0	0	0.009	0.002	0.002	0
rtREV+I	128	16202.3	15366.3	5.08072e-211	-7551.96	0.03	n/a	0.065	0.045	0.038	0.042	0.011	0.061	0.061	0.064	0.027	0.068	0.102	0.075	0.015	0.029	0.068	0.049	0.062	0.025	0.032	0.062	0.001	0.001	0	0.003	0.001	0.003	0.005	0	0	0.002	0.002	0.002	0	0.004	0.012	0.009	0	0.001	0.006	0.001	0.001	0.001
LG	127	16315.5	15485.9	5.23656e-237	-7612.84	n/a	n/a	0.079	0.056	0.042	0.053	0.013	0.041	0.072	0.057	0.022	0.062	0.099	0.065	0.023	0.042	0.044	0.061	0.053	0.012	0.034	0.069	0.001	0.001	0.001	0.002	0.002	0.004	0.006	0	0	0.002	0.002	0.001	0.001	0.003	0.015	0.006	0	0	0.009	0.002	0.002	0
cpREV+F	146	16443.8	15491.3	3.58318e-238	-7595.51	n/a	n/a	0.051	0.01	0.045	0.075	0.005	0.055	0.099	0.043	0.007	0.027	0.109	0.011	0.038	0.043	0.116	0.104	0.073	0.023	0.007	0.06	0	0.001	0.001	0	0.001	0.005	0.003	0	0	0.002	0	0.001	0	0.006	0.025	0.01	0	0	0.006	0.001	0.002	0
cpREV+G+I	129	16342	15499.5	6.02803e-240	-7617.51	0.03	1.88	0.076	0.062	0.041	0.037	0.009	0.038	0.05	0.084	0.025	0.081	0.101	0.05	0.022	0.051	0.043	0.062	0.054	0.018	0.031	0.066	0.001	0.001	0.001	0.001	0.001	0.002	0.006	0	0.001	0.002	0.001	0	0	0.002	0.015	0.007	0	0	0.006	0.001	0.001	0
rtREV	127	16360.4	15530.8	9.34195e-247	-7635.29	n/a	n/a	0.065	0.045	0.038	0.042	0.011	0.061	0.061	0.064	0.027	0.068	0.102	0.075	0.015	0.029	0.068	0.049	0.062	0.025	0.032	0.062	0.001	0.001	0	0.003	0.001	0.003	0.005	0	0	0.002	0.002	0.002	0	0.004	0.012	0.009	0	0.001	0.006	0.001	0.001	0.001
cpREV+I+F	147	16555.9	15597	4.1009e-261	-7647.28	0.03	n/a	0.051	0.01	0.045	0.075	0.005	0.055	0.099	0.043	0.007	0.027	0.109	0.011	0.038	0.043	0.116	0.104	0.073	0.023	0.007	0.06	0	0.001	0.001	0	0.001	0.005	0.003	0	0	0.002	0	0.001	0	0.006	0.025	0.01	0	0	0.006	0.001	0.002	0
cpREV	127	16656.7	15827.2	4.195286e-311	-7783.46	n/a	n/a	0.076	0.062	0.041	0.037	0.009	0.038	0.05	0.084	0.025	0.081	0.101	0.05	0.022	0.051	0.043	0.062	0.054	0.018	0.031	0.066	0.001	0.001	0.001	0.001	0.001	0.002	0.006	0	0.001	0.002	0.001	0	0	0.002	0.015	0.007	0	0	0.006	0.001	0.001	0
mtREV24+I	128	16695.8	15859.8	3.397556e-318	-7798.73	0.03	n/a	0.072	0.019	0.039	0.019	0.006	0.025	0.024	0.056	0.028	0.087	0.168	0.023	0.053	0.06	0.055	0.072	0.088	0.029	0.033	0.044	0	0.001	0	0	0	0	0.003	0	0.004	0.002	0	0.004	0	0.001	0.014	0.021	0	0	0.004	0.001	0	0
cpREV+I	128	16815.7	15979.7	0	-7858.65	0.03	n/a	0.076	0.062	0.041	0.037	0.009	0.038	0.05	0.084	0.025	0.081	0.101	0.05	0.022	0.051	0.043	0.062	0.054	0.018	0.031	0.066	0.001	0.001	0.001	0.001	0.001	0.002	0.006	0	0.001	0.002	0.001	0	0	0.002	0.015	0.007	0	0	0.006	0.001	0.001	0
mtREV24	127	16888.5	16059	0	-7899.38	n/a	n/a	0.072	0.019	0.039	0.019	0.006	0.025	0.024	0.056	0.028	0.087	0.168	0.023	0.053	0.06	0.055	0.072	0.088	0.029	0.033	0.044	0	0.001	0	0	0	0	0.003	0	0.004	0.002	0	0.004	0	0.001	0.014	0.021	0	0	0.004	0.001	0	0
[truncated: 358 more columns]
