# Supplementary material for: Conservation of Affinity Rather Than Sequence Underlies a Dynamic Evolution of the Motif-Mediated p53/MDM2 Interaction in Ray-Finned Fishes
Source: Mol Biol Evol. 2024 Feb 1;41(2):msae018. doi: 10.1093/molbev/msae018 (PMC10901556; doi:10.1093/molbev/msae018)
Supplement: msae018_Supplementary_Data [file msae018_supplementary_data.zip › Supplementary Spreadsheet 4 Reconstructed MDM2 SWIB ML and AltAll.xlsx]

## Sheet: JTT+G+I
Node
90 (89,61)	1	2	3	4	5	6	7	8	9	10	11	12	13	14	15	16	17	18	19	20	21	22	23	24	25	26	27	28	29	30	31	32	33	34	35	36	37	38	39	40	41	42	43	44	45	46	47	48	49
ML	M	A	T	-	-	E	N	C	-	-	-	-	-	-	-	-	L	S	S	S	Q	I	N	A	V	D	N	E	K	L	V	R	P	K	V	Q	L	H	T	L	L	Q	H	A	G	A	D	K	D
Post. prob.																								0.73														0.75					0.64				0.72
AltAll	M	A	T	-	-	E	N	C	-	-	-	-	-	-	-	-	L	S	S	S	Q	I	N	T	V	D	N	E	K	L	V	R	P	K	V	Q	L	Q	T	L	L	Q	Q	A	G	A	E	K	D
Post. prob.																								0.24														0.25					0.36				0.28
91 (90,7)	1	2	3	4	5	6	7	8	9	10	11	12	13	14	15	16	17	18	19	20	21	22	23	24	25	26	27	28	29	30	31	32	33	34	35	36	37	38	39	40	41	42	43	44	45	46	47	48	49
ML	M	A	T	-	-	E	N	C	-	-	-	-	-	-	-	-	L	S	S	S	Q	I	N	A	V	D	N	E	K	L	V	R	P	K	V	Q	L	H	T	L	L	Q	H	A	G	A	D	K	D
Post. prob.						0.82																		0.78														0.74									0.74
AltAll	M	A	T	-	-	D	N	C	-	-	-	-	-	-	-	-	L	S	S	S	Q	I	N	T	V	D	N	E	K	L	V	R	P	K	V	Q	L	Q	T	L	L	Q	H	A	G	A	E	K	D
Post. prob.						0.16																		0.18														0.26									0.25
94 (93,4)	1	2	3	4	5	6	7	8	9	10	11	12	13	14	15	16	17	18	19	20	21	22	23	24	25	26	27	28	29	30	31	32	33	34	35	36	37	38	39	40	41	42	43	44	45	46	47	48	49
ML	M	A	T	-	-	E	N	C	-	-	-	-	-	-	-	-	L	S	S	S	Q	I	N	A	T	D	N	E	K	L	V	K	P	K	A	Q	L	H	T	L	L	Q	H	A	G	A	D	K	D
Post. prob.		0.9	0.87	Removed	Removed	0.46																		0.56	0.64										0.58								0.79				0.74
AltAll	M	A	T	-	-	A	N	C	-	-	-	-	-	-	-	-	L	S	S	S	Q	I	N	T	V	D	N	E	K	L	V	K	P	K	T	Q	L	H	T	L	L	Q	C	A	G	A	E	K	D
Post. prob.						0.2																		0.25	0.1										0.29								0.16				0.26
[truncated: 90 more columns]

## Sheet: Model comparison
Model	#Param	BIC	AICc	Akaike weights	lnL	Invariant	Gamma	Freq A	Freq R	Freq N	Freq D	Freq C	Freq Q	Freq E	Freq G	Freq H	Freq I	Freq L	Freq K	Freq M	Freq F	Freq P	Freq S	Freq T	Freq W	Freq Y	Freq V
JTT+G+I	95	7409.44	6783.19	0.675341	-3294.93	0	0.734931	0.0769	0.0511	0.0425	0.0513	0.0203	0.0411	0.0618	0.0747	0.023	0.0526	0.0911	0.0595	0.0234	0.0405	0.0505	0.0682	0.0585	0.0143	0.0323	0.0664
JTT+G	94	7404.35	6784.66	0.324659	-3296.7	n/a	0.740429	0.0769	0.0511	0.0425	0.0513	0.0203	0.0411	0.0618	0.0747	0.023	0.0526	0.0911	0.0595	0.0234	0.0405	0.0505	0.0682	0.0585	0.0143	0.0323	0.0664
JTT+G+I+F	114	7587.9	6837.21	1.25889e-12	-3302.21	0	0.71881	0.0654005	0.0340441	0.0381652	0.0612793	0.0145135	0.0754345	0.0580541	0.0428239	0.0290271	0.0404945	0.0996237	0.0809891	0.0394195	0.0406737	0.0331482	0.0852894	0.0446157	0.00143343	0.0288479	0.0867228
JTT+G+F	113	7583.06	6838.91	5.38308e-13	-3304.1	n/a	0.725478	0.0654005	0.0340441	0.0381652	0.0612793	0.0145135	0.0754345	0.0580541	0.0428239	0.0290271	0.0404945	0.0996237	0.0809891	0.0394195	0.0406737	0.0331482	0.0852894	0.0446157	0.00143343	0.0288479	0.0867228
WAG+G+I	95	7525.44	6899.19	4.37751e-26	-3352.93	0	0.728602	0.0866279	0.043972	0.0390894	0.0570451	0.0193078	0.0367281	0.0580589	0.0832518	0.0244313	0.048466	0.086209	0.0620286	0.0195027	0.0384319	0.0457631	0.0695179	0.0610127	0.0143859	0.0352742	0.0708956
WAG+G	94	7520.64	6900.95	1.81351e-26	-3354.85	n/a	0.734078	0.0866279	0.043972	0.0390894	0.0570451	0.0193078	0.0367281	0.0580589	0.0832518	0.0244313	0.048466	0.086209	0.0620286	0.0195027	0.0384319	0.0457631	0.0695179	0.0610127	0.0143859	0.0352742	0.0708956
Dayhoff+G+I	95	7536.32	6910.07	1.8991e-28	-3358.37	0.0596283	0.877632	0.0871	0.0409	0.0404	0.0469	0.0335	0.0383	0.0495	0.0886	0.0336	0.0369	0.0854	0.0805	0.0148	0.0398	0.0507	0.0696	0.0585	0.0105	0.0299	0.0647
Dayhoff+G	94	7530.91	6911.22	1.06887e-28	-3359.98	n/a	0.731742	0.0871	0.0409	0.0404	0.0469	0.0335	0.0383	0.0495	0.0886	0.0336	0.0369	0.0854	0.0805	0.0148	0.0398	0.0507	0.0696	0.0585	0.0105	0.0299	0.0647
LG+G	94	7542.28	6922.58	3.63696e-31	-3365.66	n/a	0.687501	0.079066	0.055941	0.041977	0.053052	0.012937	0.040767	0.071586	0.057337	0.022355	0.062157	0.099081	0.0646	0.022951	0.042302	0.04404	0.061197	0.053287	0.012066	0.034155	0.069147
LG+G+I	95	7550.55	6924.29	1.54721e-31	-3365.48	0	0.687129	0.079066	0.055941	0.041977	0.053052	0.012937	0.040767	0.071586	0.057337	0.022355	0.062157	0.099081	0.0646	0.022951	0.042302	0.04404	0.061197	0.053287	0.012066	0.034155	0.069147
JTT+I	94	7558.71	6939.02	9.82958e-35	-3373.88	0.20773	n/a	0.0769	0.0511	0.0425	0.0513	0.0203	0.0411	0.0618	0.0747	0.023	0.0526	0.0911	0.0595	0.0234	0.0405	0.0505	0.0682	0.0585	0.0143	0.0323	0.0664
Dayhoff+G+F	113	7701.1	6956.94	1.25881e-38	-3363.12	n/a	0.703157	0.0654005	0.0340441	0.0381652	0.0612793	0.0145135	0.0754345	0.0580541	0.0428239	0.0290271	0.0404945	0.0996237	0.0809891	0.0394195	0.0406737	0.0331482	0.0852894	0.0446157	0.00143343	0.0288479	0.0867228
Dayhoff+G+I+F	114	7708.41	6957.71	8.56114e-39	-3362.46	0.0536149	0.822884	0.0654005	0.0340441	0.0381652	0.0612793	0.0145135	0.0754345	0.0580541	0.0428239	0.0290271	0.0404945	0.0996237	0.0809891	0.0394195	0.0406737	0.0331482	0.0852894	0.0446157	0.00143343	0.0288479	0.0867228
WAG+G+I+F	114	7724.08	6973.39	3.37801e-42	-3370.3	0	0.705526	0.0654005	0.0340441	0.0381652	0.0612793	0.0145135	0.0754345	0.0580541	0.0428239	0.0290271	0.0404945	0.0996237	0.0809891	0.0394195	0.0406737	0.0331482	0.0852894	0.0446157	0.00143343	0.0288479	0.0867228
WAG+G+F	113	7718.01	6973.85	2.67848e-42	-3371.57	n/a	0.708975	0.0654005	0.0340441	0.0381652	0.0612793	0.0145135	0.0754345	0.0580541	0.0428239	0.0290271	0.0404945	0.0996237	0.0809891	0.0394195	0.0406737	0.0331482	0.0852894	0.0446157	0.00143343	0.0288479	0.0867228
rtREV+G	94	7597.49	6977.79	3.73353e-43	-3393.27	n/a	0.694103	0.0646	0.0453	0.0376	0.0422	0.0114	0.0606	0.0607	0.0639	0.0273	0.0679	0.1018	0.0751	0.015	0.0287	0.0681	0.0488	0.0622	0.0251	0.0318	0.0619
rtREV+G+I	95	7604.58	6978.32	2.86381e-43	-3392.5	0	0.69234	0.0646	0.0453	0.0376	0.0422	0.0114	0.0606	0.0607	0.0639	0.0273	0.0679	0.1018	0.0751	0.015	0.0287	0.0681	0.0488	0.0622	0.0251	0.0318	0.0619
LG+G+I+F	114	7733.01	6982.32	3.89135e-44	-3374.76	0	0.682191	0.0654005	0.0340441	0.0381652	0.0612793	0.0145135	0.0754345	0.0580541	0.0428239	0.0290271	0.0404945	0.0996237	0.0809891	0.0394195	0.0406737	0.0331482	0.0852894	0.0446157	0.00143343	0.0288479	0.0867228
LG+G+F	113	7727.88	6983.73	1.91976e-44	-3376.51	n/a	0.686709	0.0654005	0.0340441	0.0381652	0.0612793	0.0145135	0.0754345	0.0580541	0.0428239	0.0290271	0.0404945	0.0996237	0.0809891	0.0394195	0.0406737	0.0331482	0.0852894	0.0446157	0.00143343	0.0288479	0.0867228
JTT+I+F	113	7739.08	6994.93	7.0957e-47	-3382.11	0.210764	n/a	0.0654005	0.0340441	0.0381652	0.0612793	0.0145135	0.0754345	0.0580541	0.0428239	0.0290271	0.0404945	0.0996237	0.0809891	0.0394195	0.0406737	0.0331482	0.0852894	0.0446157	0.00143343	0.0288479	0.0867228
mtREV24+G+F	113	7747.15	7002.99	1.25956e-48	-3386.14	n/a	0.634206	0.0654005	0.0340441	0.0381652	0.0612793	0.0145135	0.0754345	0.0580541	0.0428239	0.0290271	0.0404945	0.0996237	0.0809891	0.0394195	0.0406737	0.0331482	0.0852894	0.0446157	0.00143343	0.0288479	0.0867228
mtREV24+G+I+F	114	7754.44	7003.74	8.65967e-49	-3385.47	0.0178305	0.664996	0.0654005	0.0340441	0.0381652	0.0612793	0.0145135	0.0754345	0.0580541	0.0428239	0.0290271	0.0404945	0.0996237	0.0809891	0.0394195	0.0406737	0.0331482	0.0852894	0.0446157	0.00143343	0.0288479	0.0867228
rtREV+G+I+F	114	7798.35	7047.65	2.52628e-58	-3407.43	0	0.677374	0.0654005	0.0340441	0.0381652	0.0612793	0.0145135	0.0754345	0.0580541	0.0428239	0.0290271	0.0404945	0.0996237	0.0809891	0.0394195	0.0406737	0.0331482	0.0852894	0.0446157	0.00143343	0.0288479	0.0867228
rtREV+G+F	113	7792.86	7048.7	1.49317e-58	-3409	n/a	0.680627	0.0654005	0.0340441	0.0381652	0.0612793	0.0145135	0.0754345	0.0580541	0.0428239	0.0290271	0.0404945	0.0996237	0.0809891	0.0394195	0.0406737	0.0331482	0.0852894	0.0446157	0.00143343	0.0288479	0.0867228
WAG+I	94	7675.29	7055.6	4.76291e-60	-3432.17	0.207892	n/a	0.0866279	0.043972	0.0390894	0.0570451	0.0193078	0.0367281	0.0580589	0.0832518	0.0244313	0.048466	0.086209	0.0620286	0.0195027	0.0384319	0.0457631	0.0695179	0.0610127	0.0143859	0.0352742	0.0708956
Dayhoff+I	94	7677.39	7057.69	1.66957e-60	-3433.22	0.201441	n/a	0.0871	0.0409	0.0404	0.0469	0.0335	0.0383	0.0495	0.0886	0.0336	0.0369	0.0854	0.0805	0.0148	0.0398	0.0507	0.0696	0.0585	0.0105	0.0299	0.0647
cpREV+G	94	7677.99	7058.3	1.233e-60	-3433.52	n/a	0.539973	0.0756	0.0621	0.041	0.0371	0.0091	0.0382	0.0495	0.0838	0.0246	0.0806	0.1011	0.0504	0.022	0.0506	0.0431	0.0622	0.0543	0.0181	0.0307	0.066
cpREV+G+I	95	7686.27	7060.02	5.21033e-61	-3433.35	0	0.537492	0.0756	0.0621	0.041	0.0371	0.0091	0.0382	0.0495	0.0838	0.0246	0.0806	0.1011	0.0504	0.022	0.0506	0.0431	0.0622	0.0543	0.0181	0.0307	0.066
mtREV24+G	94	7717.97	7098.28	2.57028e-69	-3453.51	n/a	0.555259	0.072	0.019	0.039	0.019	0.006	0.025	0.024	0.056	0.028	0.087	0.168	0.023	0.053	0.06	0.055	0.072	0.088	0.029	0.033	0.044
mtREV24+G+I	95	7725.4	7099.15	1.66351e-69	-3452.91	0	0.556087	0.072	0.019	0.039	0.019	0.006	0.025	0.024	0.056	0.028	0.087	0.168	0.023	0.053	0.06	0.055	0.072	0.088	0.029	0.033	0.044
LG+I	94	7728.71	7109.02	1.19441e-71	-3458.88	0.20903	n/a	0.079066	0.055941	0.041977	0.053052	0.012937	0.040767	0.071586	0.057337	0.022355	0.062157	0.099081	0.0646	0.022951	0.042302	0.04404	0.061197	0.053287	0.012066	0.034155	0.069147
cpREV+G+F	113	7855.77	7111.62	3.25901e-72	-3440.45	n/a	0.526625	0.0654005	0.0340441	0.0381652	0.0612793	0.0145135	0.0754345	0.0580541	0.0428239	0.0290271	0.0404945	0.0996237	0.0809891	0.0394195	0.0406737	0.0331482	0.0852894	0.0446157	0.00143343	0.0288479	0.0867228
JTT	93	7726.81	7113.67	1.1673e-72	-3462.24	n/a	n/a	0.0769	0.0511	0.0425	0.0513	0.0203	0.0411	0.0618	0.0747	0.023	0.0526	0.0911	0.0595	0.0234	0.0405	0.0505	0.0682	0.0585	0.0143	0.0323	0.0664
cpREV+G+I+F	114	7866.33	7115.64	4.36517e-73	-3441.42	0	0.514707	0.0654005	0.0340441	0.0381652	0.0612793	0.0145135	0.0754345	0.0580541	0.0428239	0.0290271	0.0404945	0.0996237	0.0809891	0.0394195	0.0406737	0.0331482	0.0852894	0.0446157	0.00143343	0.0288479	0.0867228
Dayhoff+I+F	113	7864.58	7120.42	3.98605e-74	-3444.86	0.202511	n/a	0.0654005	0.0340441	0.0381652	0.0612793	0.0145135	0.0754345	0.0580541	0.0428239	0.0290271	0.0404945	0.0996237	0.0809891	0.0394195	0.0406737	0.0331482	0.0852894	0.0446157	0.00143343	0.0288479	0.0867228
WAG+I+F	113	7882.94	7138.79	4.09472e-78	-3454.04	0.207767	n/a	0.0654005	0.0340441	0.0381652	0.0612793	0.0145135	0.0754345	0.0580541	0.0428239	0.0290271	0.0404945	0.0996237	0.0809891	0.0394195	0.0406737	0.0331482	0.0852894	0.0446157	0.00143343	0.0288479	0.0867228
LG+I+F	113	7907.14	7162.99	2.28022e-83	-3466.14	0.208029	n/a	0.0654005	0.0340441	0.0381652	0.0612793	0.0145135	0.0754345	0.0580541	0.0428239	0.0290271	0.0404945	0.0996237	0.0809891	0.0394195	0.0406737	0.0331482	0.0852894	0.0446157	0.00143343	0.0288479	0.0867228
rtREV+I	94	7793.18	7173.49	1.19724e-85	-3491.12	0.203601	n/a	0.0646	0.0453	0.0376	0.0422	0.0114	0.0606	0.0607	0.0639	0.0273	0.0679	0.1018	0.0751	0.015	0.0287	0.0681	0.0488	0.0622	0.0251	0.0318	0.0619
JTT+F	112	7915.7	7178.09	1.19781e-86	-3474.73	n/a	n/a	0.0654005	0.0340441	0.0381652	0.0612793	0.0145135	0.0754345	0.0580541	0.0428239	0.0290271	0.0404945	0.0996237	0.0809891	0.0394195	0.0406737	0.0331482	0.0852894	0.0446157	0.00143343	0.0288479	0.0867228
mtREV24+I+F	113	7946.12	7201.96	7.84131e-92	-3485.63	0.199858	n/a	0.0654005	0.0340441	0.0381652	0.0612793	0.0145135	0.0754345	0.0580541	0.0428239	0.0290271	0.0404945	0.0996237	0.0809891	0.0394195	0.0406737	0.0331482	0.0852894	0.0446157	0.00143343	0.0288479	0.0867228
Dayhoff	93	7835	7221.86	3.74153e-96	-3516.34	n/a	n/a	0.0871	0.0409	0.0404	0.0469	0.0335	0.0383	0.0495	0.0886	0.0336	0.0369	0.0854	0.0805	0.0148	0.0398	0.0507	0.0696	0.0585	0.0105	0.0299	0.0647
WAG	93	7843.87	7230.73	4.44383e-98	-3520.77	n/a	n/a	0.0866279	0.043972	0.0390894	0.0570451	0.0193078	0.0367281	0.0580589	0.0832518	0.0244313	0.048466	0.086209	0.0620286	0.0195027	0.0384319	0.0457631	0.0695179	0.0610127	0.0143859	0.0352742	0.0708956
rtREV+I+F	113	7975.36	7231.21	3.49279e-98	-3500.25	0.208488	n/a	0.0654005	0.0340441	0.0381652	0.0612793	0.0145135	0.0754345	0.0580541	0.0428239	0.0290271	0.0404945	0.0996237	0.0809891	0.0394195	0.0406737	0.0331482	0.0852894	0.0446157	0.00143343	0.0288479	0.0867228
cpREV+I	94	7903.41	7283.72	1.38584e-109	-3546.23	0.215827	n/a	0.0756	0.0621	0.041	0.0371	0.0091	0.0382	0.0495	0.0838	0.0246	0.0806	0.1011	0.0504	0.022	0.0506	0.0431	0.0622	0.0543	0.0181	0.0307	0.066
LG	93	7903.22	7290.08	5.7558e-111	-3550.45	n/a	n/a	0.079066	0.055941	0.041977	0.053052	0.012937	0.040767	0.071586	0.057337	0.022355	0.062157	0.099081	0.0646	0.022951	0.042302	0.04404	0.061197	0.053287	0.012066	0.034155	0.069147
Dayhoff+F	112	8036.59	7298.98	6.70604e-113	-3535.18	n/a	n/a	0.0654005	0.0340441	0.0381652	0.0612793	0.0145135	0.0754345	0.0580541	0.0428239	0.0290271	0.0404945	0.0996237	0.0809891	0.0394195	0.0406737	0.0331482	0.0852894	0.0446157	0.00143343	0.0288479	0.0867228
WAG+F	112	8059.23	7321.62	8.15867e-118	-3546.49	n/a	n/a	0.0654005	0.0340441	0.0381652	0.0612793	0.0145135	0.0754345	0.0580541	0.0428239	0.0290271	0.0404945	0.0996237	0.0809891	0.0394195	0.0406737	0.0331482	0.0852894	0.0446157	0.00143343	0.0288479	0.0867228
rtREV	93	7959.41	7346.27	3.61356e-123	-3578.54	n/a	n/a	0.0646	0.0453	0.0376	0.0422	0.0114	0.0606	0.0607	0.0639	0.0273	0.0679	0.1018	0.0751	0.015	0.0287	0.0681	0.0488	0.0622	0.0251	0.0318	0.0619
LG+F	112	8084.05	7346.44	3.32729e-123	-3558.9	n/a	n/a	0.0654005	0.0340441	0.0381652	0.0612793	0.0145135	0.0754345	0.0580541	0.0428239	0.0290271	0.0404945	0.0996237	0.0809891	0.0394195	0.0406737	0.0331482	0.0852894	0.0446157	0.00143343	0.0288479	0.0867228
cpREV+I+F	113	8091.52	7347.37	2.09128e-123	-3558.33	0.215827	n/a	0.0654005	0.0340441	0.0381652	0.0612793	0.0145135	0.0754345	0.0580541	0.0428239	0.0290271	0.0404945	0.0996237	0.0809891	0.0394195	0.0406737	0.0331482	0.0852894	0.0446157	0.00143343	0.0288479	0.0867228
mtREV24+F	112	8123.06	7385.45	1.1237e-131	-3578.41	n/a	n/a	0.0654005	0.0340441	0.0381652	0.0612793	0.0145135	0.0754345	0.0580541	0.0428239	0.0290271	0.0404945	0.0996237	0.0809891	0.0394195	0.0406737	0.0331482	0.0852894	0.0446157	0.00143343	0.0288479	0.0867228
mtREV24+I	94	8007.8	7388.1	2.98049e-132	-3598.42	0.195964	n/a	0.072	0.019	0.039	0.019	0.006	0.025	0.024	0.056	0.028	0.087	0.168	0.023	0.053	0.06	0.055	0.072	0.088	0.029	0.033	0.044
rtREV+F	112	8156.92	7419.31	4.99155e-139	-3595.34	n/a	n/a	0.0654005	0.0340441	0.0381652	0.0612793	0.0145135	0.0754345	0.0580541	0.0428239	0.0290271	0.0404945	0.0996237	0.0809891	0.0394195	0.0406737	0.0331482	0.0852894	0.0446157	0.00143343	0.0288479	0.0867228
cpREV	93	8048.99	7435.85	1.27857e-142	-3623.33	n/a	n/a	0.0756	0.0621	0.041	0.0371	0.0091	0.0382	0.0495	0.0838	0.0246	0.0806	0.1011	0.0504	0.022	0.0506	0.0431	0.0622	0.0543	0.0181	0.0307	0.066
cpREV+F	112	8232.87	7495.26	1.60371e-155	-3633.32	n/a	n/a	0.0654005	0.0340441	0.0381652	0.0612793	0.0145135	0.0754345	0.0580541	0.0428239	0.0290271	0.0404945	0.0996237	0.0809891	0.0394195	0.0406737	0.0331482	0.0852894	0.0446157	0.00143343	0.0288479	0.0867228
mtREV24	93	8180.06	7566.93	4.40027e-171	-3688.87	n/a	n/a	0.072	0.019	0.039	0.019	0.006	0.025	0.024	0.056	0.028	0.087	0.168	0.023	0.053	0.06	0.055	0.072	0.088	0.029	0.033	0.044
